# Supplementary material for: Global Identification of EVI1 Target Genes in Acute Myeloid Leukemia
Source: PLoS One. 2013 Jun 27;8(6):e67134. doi: 10.1371/journal.pone.0067134 (PMC3694976; doi:10.1371/journal.pone.0067134)
Supplement: Dataset S1 — RNA-Seq data in Evi1 overexpressed myeloid leukemic cells (DA-1, NFS-60) and in shRNA Evi1 knockdown cells. To identify genes differentially expressed between Evi1 overexpressed myeloid leukemic cells (DA-1, NFS-60) and in shRNA Evi1 knockdown cells, RNA was extracted to generate transcriptome-wide expression profiles. High throughput parallel sequencing revealed 806 significantly deregulated (p<0.05) genes in DA-1 cells (481 upregulated, 325 downregulated in the Evi1 overexpressed cells compared to the Evi1 shRNA knockdown) and 782 deregulated genes in the NFS-60 cell line (437 upregulated, 345 downregulated). (XLS) [file pone.0067134.s001.xls]

## Sheet: Sheet1
gene	DA-1 (control/wildtype cell)	DA-1 (EVI1 shRNA knockdown DA-1 cells)	log FC	log FC (adj)	P-value		gene	NFS-60 (control/wildtype cell)	NFS-60 (EVI1 shRNA knockdown NFS-60 cells)	log FC	log FC (adj)	P-value
2012-09-04	7.29662	0.49542	-1.16815	-3.99156	0.0104104		2012-09-05	0.155724	1.15155	0.868927	2.85878	0.0354572
Ankrd37	27.5589	0.187615	-2.167	-11.3765	9.18e-05		Xist	374.911	32.3032	-1.06468	-12.901	4.98e-05
Fgf23	19.7815	0.187615	-2.02299	-9.17469	0.000257987		Malat1	133.912	11.4611	-1.06759	-11.5376	8.58e-05
Cxcr2	240.547	16.2081	-1.17147	-9.10437	0.000267606		Spna1	615.751	90.3929	-0.833271	-10.1593	0.000158459
Wnt2	29.4482	0.562844	-1.71867	-9.09171	0.000269382		F630028O10Rik	29.9891	3.29015	-0.959748	-7.68986	0.000593028
Gstt1	308.57	21.2781	-1.16142	-9.08704	0.000270042		Mmp23	0.940429	0.00265335	-2.54953	-7.55744	0.000643021
S100a4	25.229	0.469037	-1.73069	-8.83094	0.000309301		Atp8b5	50.872	8.23599	-0.790763	-7.36659	0.000724159
Nuak1	40.3554	1.96995	-1.31145	-7.84574	0.000539963		Slc6a4	34.0708	4.50008	-0.879162	-7.36384	0.000725412
Cyp2s1	21.4078	0.562844	-1.58018	-7.48282	0.000673395		Snord53	0.283467	0.00132667	-2.32974	-7.05035	0.000886989
Slamf1	196.972	21.4482	-0.963015	-7.37903	0.000718513		Fcrls	9.21937	0.424536	-1.33679	-6.71893	0.00110633
Nqo1	120.91	13.3118	-0.958225	-7.17304	0.000819128		Treml2	233.618	63.614	-0.564954	-6.71188	0.00111165
Pcx	31.6759	1.50092	-1.32437	-7.16661	0.00082253		6720401G13Rik	13.812	1.18074	-1.0681	-6.46746	0.00131633
Vwf	1086.84	117.665	-0.965519	-7.04742	0.000888686		Gm15800	130.054	34.8318	-0.572148	-6.21872	0.00157189
Hdac9	8.16822	0.0938073	-1.93989	-6.95653	0.000943396		Mapk8ip3	46.0166	9.84922	-0.669512	-6.15718	0.00164389
Selenbp1	228.795	29.9773	-0.882655	-6.87869	0.000993436		Atp1b2	102.145	26.9779	-0.578211	-6.14108	0.00166337
Egln3	1216.14	146.24	-0.919917	-6.74243	0.0010888		Clec2d	45.665	10.356	-0.644391	-5.93603	0.00193676
Mecom	1110.49	137.505	-0.907195	-6.6492	0.00116032		Snord22	2.01712	0.0318402	-1.80176	-5.91921	0.00196144
Ecm1	355.746	48.5028	-0.865374	-6.6036	0.00119731		Fbxo24	0.576667	0.00663337	-1.93919	-5.76412	0.00220741
Elf3	26.3684	1.50092	-1.24473	-6.46476	0.00131882		Neat1	35.7667	7.38559	-0.685094	-5.72996	0.00226636
Pdk1	293.926	48.7226	-0.780507	-6.12914	0.00167797		Pde1b	18.9181	2.71703	-0.842783	-5.71519	0.00229242
Tmem176a	161.422	25.4672	-0.80198	-6.09616	0.00171914		Car1	22.1895	3.48119	-0.80442	-5.68295	0.00235055
Gp5	56.1282	7.12936	-0.896131	-6.02248	0.00181549		Nox1	33.7143	7.02474	-0.681185	-5.61346	0.00248181
Mmrn1	146.769	23.6394	-0.792996	-5.9999	0.00184628		AI607873	24.495	4.33026	-0.752563	-5.57588	0.00255636
Mpp2	38.3298	3.75229	-1.00924	-5.99227	0.00185681		Pkd2l1	81.2967	23.2752	-0.54318	-5.57446	0.00255923
1700012I11Rik	13.7679	0.469037	-1.46766	-5.93543	0.00193762		Irf7	12.7889	1.44342	-0.947439	-5.57399	0.00256018
Pglyrp1	153.283	25.605	-0.777168	-5.87494	0.0020282		Mll2	295.504	100.932	-0.466535	-5.57231	0.00256358
Slco4a1	102.036	16.7622	-0.784422	-5.87292	0.00203132		Mll1	235.523	80.3964	-0.466797	-5.55471	0.00259953
Bnip3	146.412	24.6757	-0.773307	-5.86569	0.0020425		Asph	151.107	47.938	-0.498606	-5.54982	0.00260962
Gsdma	19.7157	1.03188	-1.28118	-5.84575	0.00207369		Nmnat2	16.5007	2.35485	-0.84554	-5.44701	0.00283279
Prickle2	40.6804	4.69037	-0.938179	-5.72476	0.00227551		Xaf1	40.5832	10.0177	-0.607578	-5.32999	0.00311461
Gbe1	52.9961	7.3155	-0.859999	-5.68712	0.00234294		4930579G18Rik	2.21177	0.057047	-1.58851	-5.31788	0.00314562
Tmtc1	0.42728	0.00439722	-1.98753	-5.61104	0.00248652		H2-T24	38.6221	9.42336	-0.61263	-5.3026	0.00318526
Slc2a1	173.063	32.3445	-0.728404	-5.58627	0.00253548		Ms4a7	66.0637	19.8603	-0.521977	-5.29553	0.0032038
Clu	43.0579	5.34555	-0.90606	-5.58137	0.0025453		Rest	66.9238	20.1654	-0.520973	-5.29247	0.00321186
Cd59a	86.6209	16.1349	-0.729858	-5.44177	0.00284477		Chd3	455.005	166.326	-0.437055	-5.26327	0.00328998
Eno2	115.101	22.0213	-0.718238	-5.39391	0.00295681		Caskin1	0.299283	0.00530669	-1.75126	-5.24095	0.00335122
Kpna7	11.7398	0.469037	-1.39846	-5.37275	0.00300799		H2-Eb1	12.8217	1.69814	-0.877972	-5.23074	0.00337966
Ltb	154.637	30.3833	-0.70668	-5.33853	0.00309297		Fam49a	5.73139	0.339628	-1.22726	-5.20425	0.0034548
Pla2g5	13.9079	0.656651	-1.32593	-5.32601	0.00312478		BC005561	11.3545	1.37178	-0.917883	-5.16533	0.0035688
Maged2	44.1778	6.3232	-0.844267	-5.29522	0.00320461		Oas3	22.6178	4.41517	-0.709502	-5.15478	0.00360044
Mtap1a	108.3	21.4819	-0.702557	-5.27886	0.00324799		Mki67	518.932	198.431	-0.417502	-5.10122	0.00376627
4930578C19Rik	8.32647	0.281422	-1.4711	-5.24711	0.00333417		Tet2	48.6043	13.9248	-0.542887	-5.09112	0.00379855
Plod2	224.801	48.428	-0.666702	-5.20249	0.00345986		Ryr1	3.64006	0.169814	-1.33113	-5.04599	0.00394673
Sdpr	95.9188	19.5925	-0.689813	-5.19488	0.00348186		Phf20l1	167.823	59.9113	-0.447344	-5.03722	0.00397628
Nox1	104.983	21.435	-0.689996	-5.17371	0.00354388		Mx2	2.48429	0.0849071	-1.46626	-5.03051	0.0039991
Fbp1	23.1267	2.15757	-1.03015	-5.14942	0.00361664		Ifit1	11.3363	1.44342	-0.895076	-5.03036	0.00399959
Col5a1	58.7394	10.5636	-0.745118	-5.13606	0.00365742		Ccdc88c	95.0041	32.213	-0.469712	-4.93988	0.00432252
Kcnh1	9.72518	0.375229	-1.4136	-5.12926	0.00367838		AW549877	80.709	26.5056	-0.483584	-4.92977	0.00436046
Arg2	53.9115	9.33529	-0.761553	-5.10629	0.00375019		Oasl2	13.4702	2.12268	-0.802489	-4.9124	0.00442656
Fchsd1	85.5923	17.9817	-0.677604	-5.10379	0.00375813		Sugp2	35.1791	9.12884	-0.585869	-4.90015	0.00447389
Ppbp	38.6414	5.63723	-0.835987	-5.0891	0.00380502		Spatc1	0.155724	0.00398002	-1.59247	-4.83855	0.00472095
Selenbp2	23.9788	2.34518	-1.00965	-5.08145	0.00382974		Lime1	14.649	2.54854	-0.759518	-4.74996	0.0051047
Tead1	47.5181	7.6922	-0.790809	-5.07402	0.00385392		Casc1	0.087595	0.00265335	-1.51869	-4.73578	0.00516943
Fam162a	274.849	62.5548	-0.642834	-5.05394	0.00392015		Slc27a3	2.21421	0.0849071	-1.41627	-4.72201	0.00523323
Gm2a	129.239	27.2965	-0.675288	-5.04538	0.00394878		Loxl3	0.2859	0.00796004	-1.5553	-4.63822	0.00564176
Arl11	44.7925	7.22316	-0.792478	-4.99907	0.004108		Greb1	3.19235	0.169814	-1.27414	-4.61589	0.00575681
Ikbke	115.961	25.3104	-0.661012	-4.99742	0.00411381		BC049715	0.0778622	0.00265335	-1.46753	-4.59175	0.00588426
Eya2	78.3906	17.3456	-0.655076	-4.92097	0.00439382		Ifit3	3.11449	0.169814	-1.26341	-4.55315	0.00609492
Prtn3	76.0947	16.8721	-0.654185	-4.8823	0.0045439		Cenpb	61.3919	21.4457	-0.456771	-4.52999	0.00622553
Aldh3a1	24.8613	2.80982	-0.946846	-4.87598	0.00456899		Aqp1	16.3511	3.31138	-0.693537	-4.52459	0.00625644
Epor	129.765	29.262	-0.646854	-4.83481	0.00473647		AI504432	35.4358	10.1796	-0.541713	-4.52016	0.00628195
Ddx60	49.5742	9.32796	-0.725469	-4.80325	0.00486967		Mdm4	82.1154	29.6644	-0.442189	-4.48234	0.00650462
Serpine1	67.6295	14.59	-0.666082	-4.78912	0.00493075		Ash1l	85.6874	31.141	-0.439584	-4.46765	0.00659357
Enkur	9.31007	0.469037	-1.29775	-4.68089	0.00542923		Gigyf1	45.0847	14.9954	-0.478071	-4.40682	0.00697728
Tie1	137.092	32.9498	-0.61916	-4.67828	0.00544197		Slfn5	50.8452	17.1512	-0.471955	-4.40314	0.00700127
Tnfrsf23	6.77196	0.281422	-1.38136	-4.66572	0.00550371		Zbtb16	133.55	52.5681	-0.40492	-4.3974	0.00703895
Igf1r	1201.52	277.891	-0.635857	-4.65815	0.00554133		Ifi202b	13.1587	2.54721	-0.713148	-4.34705	0.0073797
Treml2	226.16	56.4354	-0.602864	-4.64638	0.00560037		Slc22a8	1.85044	0.0849071	-1.33833	-4.34113	0.00742101
Nmnat2	157.742	39.3551	-0.602945	-4.63375	0.00566457		Zc3h12c	35.9152	11.0379	-0.51239	-4.33001	0.00749929
Pf4	813.346	192.824	-0.625114	-4.62715	0.00569842		Rc3h2	68.2231	25.4947	-0.427482	-4.32947	0.00750314
Cyp2b10	3.35007	0.0938073	-1.55282	-4.59503	0.00586673		Gse1	338.427	147.699	-0.360089	-4.32469	0.00753711
Cbln3	3.33789	0.0938073	-1.55124	-4.58127	0.0059406		Hdac7	159.346	65.3082	-0.387374	-4.31033	0.00764027
Slc6a20a	43.4523	8.17882	-0.725322	-4.58074	0.00594349		Fam46a	145.181	59.2466	-0.389248	-4.28941	0.00779347
Nlgn2	30.7495	4.50275	-0.83436	-4.57603	0.00596899		Mll3	159.593	65.9012	-0.384121	-4.28273	0.00784311
Sema7a	32.8531	5.1594	-0.803976	-4.56147	0.00604877		1700096J18Rik	0.093678	0.00398002	-1.37175	-4.26927	0.00794432
Ccbl2	21.6817	2.43899	-0.948883	-4.55025	0.00611113		Mir17hg	3.46852	0.254721	-1.13408	-4.25854	0.00802605
P4hb	1665.32	398.518	-0.621048	-4.53858	0.0061767		Vasn	2.77749	0.169814	-1.21368	-4.2403	0.00816723
Ociad2	54.0904	11.9165	-0.656973	-4.51397	0.00631779		Slc2a4rg-ps	4.134	0.339628	-1.08537	-4.2312	0.00823875
Tlr1	0.855777	0.0175889	-1.68712	-4.51205	0.00632894		Gp1ba	25.4366	7.33252	-0.540206	-4.22685	0.00827325
Hk2	383.163	96.4134	-0.599246	-4.48395	0.00649499		Serpini1	41.9519	14.5058	-0.461209	-4.21231	0.00838954
Sell	12.5457	0.945402	-1.12288	-4.44688	0.00672177		Mecom	108.842	43.1792	-0.40152	-4.19963	0.00849262
Maged1	68.9515	16.8472	-0.612016	-4.43175	0.00681697		E130102H24Rik	1.72878	0.0849071	-1.3088	-4.18784	0.00858964
Gp1ba	55.6194	12.7812	-0.638653	-4.39514	0.00705389		Sfi1	54.1361	19.729	-0.438383	-4.18725	0.00859458
Atp13a2	103.557	26.9036	-0.58537	-4.39203	0.00707439		Elmo3	1.32731	0.0543936	-1.38742	-4.18601	0.00860483
Ndrg1	271.125	75.3859	-0.55588	-4.37514	0.00718728		Phldb1	41.3509	14.2551	-0.462515	-4.18116	0.00864523
Grtp1	30.9467	5.06559	-0.785984	-4.36953	0.00722528		Gxylt1	52.0156	18.6782	-0.444798	-4.17767	0.00867444
4732416N19Rik	0.231291	0.0073287	-1.49913	-4.35115	0.00735124		Macf1	266.762	118.563	-0.352173	-4.17758	0.00867525
Cxcl3	35.351	6.34958	-0.745657	-4.35076	0.00735396		Ces2g	46.5786	16.5529	-0.449312	-4.17439	0.00870198
Lpin1	106.911	27.9429	-0.582752	-4.33864	0.00743847		Rtp4	16.9484	3.99063	-0.628087	-4.15877	0.00883464
Ptprk	7.07263	0.375229	-1.27528	-4.33789	0.00744368		Nwd1	19.6164	4.92992	-0.59978	-4.14446	0.00895809
Myct1	200.658	55.704	-0.556571	-4.31629	0.00759725		Eif4a2	111.685	45.0605	-0.394198	-4.13792	0.00901527
Hpse	92.2474	24.7534	-0.571319	-4.29472	0.00775421		Sox6	85.5645	33.8408	-0.402853	-4.134	0.00904966
St3gal2	158.804	43.5544	-0.56183	-4.29091	0.00778231		Samd9l	103.613	41.6881	-0.395401	-4.12012	0.00917284
Apln	38.1533	7.41078	-0.711668	-4.28667	0.00781374		Zcchc6	150.413	63.9457	-0.371474	-4.0879	0.00946626
Dact3	52.7368	12.2888	-0.632606	-4.28583	0.00782002		Rictor	95.6683	38.788	-0.392071	-4.07498	0.00958701
Anxa5	471.757	127.277	-0.568967	-4.25825	0.00802827		Ankrd11	263.371	119.759	-0.342261	-4.05735	0.00975448
Sla2	32.6607	6.00074	-0.735821	-4.18545	0.00860952		Mbd6	61.3347	24.1813	-0.404227	-4.05149	0.00981098
Zdhhc15	504.464	138.929	-0.560038	-4.17035	0.00873606		Oas2	16.6966	4.07421	-0.612584	-4.03946	0.009928
BC005764	18.7309	2.2074	-0.928677	-4.17	0.00873908		Slfn8	38.2291	13.3875	-0.455696	-4.02069	0.0101139
Casp4	218.008	63.0664	-0.538674	-4.16473	0.00878374		Tlr1	6.3482	0.764164	-0.919464	-4.01698	0.0101511
Ldhb	252.061	74.6692	-0.528364	-4.15642	0.00885476		Enpp5	62.1705	24.6695	-0.401424	-4.00993	0.0102222
Atp7b	11.4939	0.938073	-1.08823	-4.14259	0.00897439		Zbtb26	21.4024	5.9435	-0.55642	-4.00313	0.0102914
Fam160a1	46.8778	10.8816	-0.634273	-4.13414	0.00904847		Cmpk2	47.7149	17.8239	-0.427653	-3.98983	0.0104282
Il1b	38.1326	7.9575	-0.68052	-4.10176	0.00933877		1810026B05Rik	14.4556	3.37373	-0.631926	-3.98783	0.010449
Map2k6	12.5189	1.12569	-1.04615	-4.09855	0.0093681		Prg3	2.47577	0.165834	-1.17404	-3.98686	0.0104591
Pfkl	415.893	117.872	-0.547571	-4.08864	0.00945942		Zfp169	9.42133	1.61324	-0.766414	-3.98266	0.0105029
Galc	20.2002	2.72041	-0.870721	-4.08643	0.00947992		Itga4	626.562	297.061	-0.324119	-3.95133	0.0108363
Pdzk1ip1	276.361	84.1129	-0.516614	-4.05696	0.00975831		Rsad2	37.088	13.0717	-0.4529	-3.91278	0.0112634
Kalrn	114.186	32.8663	-0.540862	-4.05577	0.0097697		Ppifos	2.15338	0.141954	-1.18097	-3.91188	0.0112736
Gsn	858.446	242.63	-0.548769	-4.04702	0.00985423		Tagap1	23.5071	7.17996	-0.515077	-3.90583	0.0113425
Trpc6	31.0551	5.90986	-0.720555	-4.03608	0.00996122		Trnp1	2.41373	0.169814	-1.15271	-3.90353	0.0113688
Narf	150.27	44.7974	-0.525619	-4.00145	0.0103085		Smg1	225.525	104.619	-0.333586	-3.89601	0.0114552
Epb4-1l4b	84.2666	24.6655	-0.533566	-4.00128	0.0103103		Bod1l	132.957	58.3736	-0.357495	-3.87984	0.0116438
Micall2	165.217	50.1195	-0.518049	-3.97602	0.0105725		Susd5	2.34682	0.169814	-1.1405	-3.87256	0.0117298
I730030J21Rik	137.59	41.1858	-0.52384	-3.96823	0.010655		Stat5a	284.314	134.692	-0.324457	-3.86987	0.0117618
C530008M17Rik	230.143	72.1041	-0.504038	-3.94843	0.0108678		Apoe	8.54659	1.44342	-0.7724	-3.8529	0.0119658
Pkm2	5161.35	1487.77	-0.540227	-3.94436	0.0109121		2810008D09Rik	2.31762	0.169814	-1.13507	-3.84833	0.0120216
Sema4g	5.1724	0.281422	-1.26433	-3.93804	0.0109815		Baiap2l1	0.194656	0.0106134	-1.26341	-3.84068	0.0121153
Fam65c	8.48594	0.656651	-1.11137	-3.92677	0.0111062		Nat14	1.82855	0.120727	-1.1803	-3.82322	0.0123326
Gas2l3	123.136	37.3983	-0.517532	-3.88159	0.0116233		Cep290	42.66	16.2292	-0.419724	-3.81542	0.0124311
Pdzd2	47.7896	12.3342	-0.588222	-3.8597	0.0118836		Zan	3.32861	0.311768	-1.02843	-3.81539	0.0124315
Ces2g	835.627	252.802	-0.519232	-3.83732	0.0121568		Nktr	177.031	81.2282	-0.338341	-3.80168	0.0126069
Cnn2	72.2468	22.1385	-0.51367	-3.82266	0.0123396		Abca1	338.193	163.589	-0.31541	-3.79042	0.0127529
Ptgr1	57.6876	16.3459	-0.547673	-3.82198	0.0123482		Taok1	131.804	58.7226	-0.351123	-3.78408	0.0128361
Smpd1	217.599	70.3525	-0.490376	-3.8069	0.0125397		Pan3	140.676	63.5158	-0.345339	-3.78335	0.0128457
Scd2	757.432	232.749	-0.512455	-3.80566	0.0125556		Utrn	59.4198	24.7663	-0.380069	-3.77719	0.0129272
Zmynd10	0.574575	0.0249176	-1.36284	-3.79047	0.0127522		Itgae	64.5259	27.1305	-0.376277	-3.77424	0.0129663
Prkch	248.658	82.5314	-0.478984	-3.78986	0.0127602		Atxn1	66.9724	28.2635	-0.374671	-3.76337	0.013112
Rimkla	32.4769	7.03555	-0.664277	-3.78493	0.0128249		Ptprv	42.267	16.2862	-0.414181	-3.76058	0.0131497
Tmem176b	536.478	165.179	-0.511598	-3.78274	0.0128538		Angpt1	683.652	335.999	-0.308498	-3.75621	0.013209
Uaca	74.6303	23.2481	-0.506528	-3.77877	0.0129061		Epc1	60.6741	25.5305	-0.375944	-3.74046	0.0134252
Cdkn2d	154.157	49.6021	-0.492462	-3.77254	0.012989		4930422G04Rik	30.3419	10.4807	-0.461652	-3.73087	0.0135588
Ivl	6.44571	0.469037	-1.13806	-3.76768	0.0130541		Mst1r	26.3369	9.00015	-0.466315	-3.72742	0.0136072
Tnfrsf26	103.543	32.7974	-0.499281	-3.74261	0.0133954		Cep152	33.6937	11.9586	-0.449866	-3.71717	0.0137524
H2-T24	107.183	34.2162	-0.495893	-3.73971	0.0134356		BC006779	60.9771	25.8967	-0.371923	-3.70064	0.0139901
Plekha6	39.636	9.75303	-0.60895	-3.73569	0.0134915		Slc15a2	13.2037	3.29678	-0.602606	-3.69159	0.0141223
Enpp5	139.961	44.8589	-0.494159	-3.72903	0.0135845		Vps13d	93.6755	41.2556	-0.356144	-3.6856	0.0142105
Kcnk6	65.9252	20.1686	-0.514376	-3.72894	0.0135859		H2-Ab1	4.74959	0.59435	-0.902614	-3.68529	0.0142151
Pvrl2	8.56994	0.750458	-1.05765	-3.72424	0.0136521		Ptpn14	88.7349	39.0666	-0.35629	-3.68195	0.0142646
Matn1	7.78964	0.656651	-1.07418	-3.72356	0.0136617		Plekha6	7.13777	1.18737	-0.778976	-3.67625	0.0143495
Il15	32.1373	7.12789	-0.654048	-3.72317	0.0136672		Inf2	121.397	55.2851	-0.341599	-3.67316	0.0143958
Slc6a12	21.1059	3.5808	-0.770424	-3.71733	0.0137501		Fbxw7	24.5023	8.25589	-0.472442	-3.67234	0.0144082
Itih5	262.053	88.129	-0.47327	-3.71418	0.013795		Gm16982	0.0778622	0.00530669	-1.1665	-3.62857	0.0150831
Myo6	76.2505	24.2463	-0.497598	-3.70942	0.0138633		Ndufa4l2	0.0778622	0.00530669	-1.1665	-3.62857	0.0150831
Serpini1	60.9452	18.3745	-0.520724	-3.7061	0.013911		Plekhn1	2.12783	0.169814	-1.09796	-3.62774	0.0150963
Nrgn	99.4174	32.0528	-0.491597	-3.6994	0.0140082		Snora64	1.14117	0.068987	-1.21858	-3.62475	0.0151437
Prelp	68.9551	21.8571	-0.498974	-3.69071	0.0141351		Gm16973	3.12544	0.313095	-0.999235	-3.61669	0.0152726
Ptprf	101.767	32.6259	-0.494044	-3.68147	0.0142717		H2-Ea-ps	9.96758	2.20758	-0.654672	-3.61594	0.0152847
Aoah	46.6782	12.8575	-0.559958	-3.6774	0.0143324		Ankrd12	100.666	44.9596	-0.35006	-3.60535	0.0154559
Atp2b4	177.765	59.424	-0.475885	-3.65909	0.0146088		Tmod4	0.788355	0.0437802	-1.25544	-3.59671	0.0155973
5730559C18Rik	14.0759	1.76915	-0.900712	-3.65894	0.0146111		Cd180	35.3774	13.4365	-0.420438	-3.59461	0.0156318
Ddt	22.4048	4.11286	-0.736197	-3.65224	0.0147138		Plcz1	2.64732	0.242781	-1.03759	-3.59403	0.0156414
Prdx5	359.425	117.187	-0.486728	-3.65106	0.014732		Hk3	41.5626	16.7267	-0.395292	-3.5898	0.0157113
Abca8b	0.210596	0.0117259	-1.2543	-3.63997	0.0149039		Akap13	481.999	245.051	-0.293789	-3.58817	0.0157385
Anxa2	248.223	85.9202	-0.460746	-3.63926	0.0149151		Stat1	275.39	138.292	-0.29915	-3.56954	0.0160516
Scd1	8.1804	0.750458	-1.03745	-3.63607	0.0149649		Arhgef18	156.411	74.9226	-0.319654	-3.53916	0.0165775
Thsd1	30.2942	6.7893	-0.649535	-3.63019	0.0150575		Clec4a4	1.2458	0.0849071	-1.1665	-3.53315	0.0166838
Wdr19	42.7852	11.4548	-0.572308	-3.62079	0.0152069		Sdc4	10.1987	2.36148	-0.635362	-3.52708	0.0167918
Fas	31.587	7.28179	-0.637271	-3.61268	0.0153372		Golga4	177.24	85.8995	-0.314571	-3.5237	0.0168526
Sdf2l1	147.184	49.7384	-0.471168	-3.61057	0.0153712		Mysm1	109.545	50.4282	-0.336919	-3.5144	0.0170206
7530420F21Rik	7.22845	0.625871	-1.06256	-3.60563	0.0154513		Parp14	64.9711	29.017	-0.350068	-3.50583	0.0171769
Lbh	35.5263	9.0055	-0.596042	-3.60176	0.0155145		Arvcf	25.8588	9.41275	-0.438891	-3.50441	0.017203
Ctnnal1	44.3251	12.129	-0.562825	-3.59841	0.0155693		4930404I05Rik	0.209255	0.0145934	-1.15652	-3.49778	0.0173254
Nhsl2	51.1043	15.2877	-0.524117	-3.5923	0.01567		Kel	14.5979	4.07554	-0.554107	-3.49185	0.0174358
Itsn1	29.1293	6.46391	-0.653834	-3.58623	0.0157706		Med13l	161.124	78.4382	-0.312631	-3.49171	0.0174384
Palld	10.0648	1.03188	-0.989176	-3.58248	0.0158333		BC016423	87.6315	40.177	-0.338683	-3.48796	0.0175087
Slc2a3	1141.89	372.459	-0.486545	-3.57446	0.0159681		Chd6	88.3858	40.5829	-0.338039	-3.48531	0.0175585
Pgm2	190.146	66.4478	-0.456605	-3.54404	0.0164916		Zfyve26	76.5361	34.4404	-0.346798	-3.45486	0.0181423
Marcks	67.571	22.3159	-0.481147	-3.53705	0.0166146		Dot1l	92.0441	42.6181	-0.334402	-3.44785	0.0182799
Nccrp1	1.86859	0.0938073	-1.29928	-3.52855	0.0167657		Zbtb41	42.5894	18.0003	-0.374022	-3.44021	0.0184313
Arap3	502.377	168.306	-0.474929	-3.52851	0.0167664		Itsn2	148.038	71.7133	-0.314773	-3.43991	0.0184371
Snord37	0.130253	0.00879443	-1.17058	-3.52169	0.0168886		Dstyk	27.0948	10.2034	-0.42414	-3.41288	0.0189839
Slco1a5	9.78482	1.03188	-0.976924	-3.51979	0.0169229		Ankrd53	0.344297	0.0238801	-1.1589	-3.41144	0.0190136
Tmod1	21.9507	4.25797	-0.712246	-3.51678	0.0169774		Pcnt	130.1	62.9241	-0.315462	-3.39891	0.0192738
Eya4	150.064	52.0147	-0.460151	-3.5161	0.0169897		Cramp1l	58.0292	26.2681	-0.344218	-3.39827	0.0192872
S100a6	105.945	36.2052	-0.466308	-3.5141	0.017026		Ighm	1.16793	0.0849071	-1.13847	-3.39491	0.0193578
Tgfbr3	45.1796	13.2254	-0.533535	-3.51264	0.0170524		Ubn2	102.058	47.6753	-0.330553	-3.391	0.0194402
Zfpm1	582.768	196.163	-0.472879	-3.51203	0.0170635		Cerk	200.967	103.258	-0.289203	-3.38122	0.0196481
Mamdc2	6.46641	0.562844	-1.06028	-3.50132	0.0172601		Rab37	164.224	81.6236	-0.30362	-3.37409	0.0198011
Gstt3	42.9179	12.1011	-0.549812	-3.49018	0.0174671		Kcna3	12.1867	3.34587	-0.561375	-3.37175	0.0198517
Rhof	94.2279	32.1202	-0.467401	-3.48827	0.0175029		Chd2	129.141	62.826	-0.312924	-3.36442	0.0200111
4933411E08Rik	28.2844	6.3789	-0.646802	-3.48584	0.0175485		Akap9	119.761	58.0486	-0.314522	-3.36355	0.0200301
Ralb	195.001	70.1356	-0.444099	-3.47843	0.0176885		Plec	453.297	240.087	-0.276014	-3.3585	0.020141
Prelid2	31.2888	7.60132	-0.6145	-3.47645	0.0177261		Tecpr1	44.6394	19.2739	-0.364748	-3.35417	0.0202363
Gna15	57.3066	18.2221	-0.497607	-3.47055	0.0178389		Tmem181c-ps	3.34807	0.424536	-0.896881	-3.341	0.0205299
Mocs1	135.113	47.3331	-0.455532	-3.45358	0.0181674		Myst3	180.118	90.6463	-0.298208	-3.34073	0.0205361
Abca4	32.1007	7.97216	-0.604939	-3.44674	0.0183017		Smcr8	182.311	92.0274	-0.296895	-3.33831	0.0205906
Il1r1	11.4319	1.40711	-0.909789	-3.4435	0.0183659		Bdp1	114.382	55.0437	-0.31765	-3.33206	0.020732
Serpina3f	320.564	111.981	-0.456771	-3.44283	0.0183792		Klhdc5	23.3282	8.66052	-0.430338	-3.32827	0.0208185
Aldh1a1	546.253	188.346	-0.462438	-3.41505	0.0189395		Rgs1	102.274	48.5642	-0.323451	-3.31292	0.0211724
Homez	55.3844	17.8234	-0.492398	-3.41254	0.018991		Ikzf2	200.065	104.303	-0.282873	-3.30636	0.0213256
Slc25a11	219.953	80.6948	-0.435484	-3.40901	0.0190638		E2f8	140.118	69.9144	-0.301927	-3.29665	0.021555
Ap4b1	91.7409	32.0806	-0.45632	-3.40271	0.0191945		Sh3kbp1	171.751	87.0895	-0.294933	-3.29003	0.0217127
Icam2	68.5899	24.0088	-0.45589	-3.39893	0.0192733		Ube2l6	22.6579	8.3209	-0.43505	-3.28655	0.0217963
Oxct1	284.083	102.722	-0.441781	-3.39784	0.0192963		Optn	22.3744	8.18558	-0.436703	-3.28601	0.0218093
Asah2	42.6196	12.4808	-0.533368	-3.38386	0.0195917		Alpk1	36.6913	15.477	-0.374878	-3.28491	0.0218359
Ppp2r3a	117.868	41.4306	-0.454076	-3.38063	0.0196608		Scarf1	1.10832	0.0849071	-1.11572	-3.2744	0.0220908
Cyp4v3	39.9379	11.5383	-0.539243	-3.36958	0.0198989		Slc22a3	116.645	57.1279	-0.310018	-3.27378	0.022106
Ptgs1	66.2235	23.0282	-0.458751	-3.36176	0.0200692		Zfp949	15.3218	4.7548	-0.508178	-3.27032	0.0221908
F13a1	10.5956	1.3133	-0.906759	-3.36077	0.0200909		Tnrc6b	179.834	91.6957	-0.292522	-3.26976	0.0222044
C1qtnf1	18.6457	3.43423	-0.73475	-3.35993	0.0201095		Zfp831	24.0594	9.08506	-0.422957	-3.26938	0.0222138
Eif2ak2	116.033	41.0627	-0.451133	-3.35727	0.0201679		Ddx58	54.5619	24.8738	-0.341148	-3.26759	0.0222577
Rasgef1b	6.07687	0.562844	-1.03329	-3.35065	0.0203145		Fnip2	62.8178	29.5318	-0.327793	-3.26343	0.0223605
Cenpa	131.036	47.4562	-0.441098	-3.34793	0.0203748		Plcg1	131.869	65.5602	-0.303504	-3.25736	0.0225114
Frmd6	47.366	14.8186	-0.504658	-3.34539	0.0204316		Suv420h1	73.2574	34.6182	-0.325547	-3.2474	0.0227614
Sftpb	2.88383	0.187615	-1.1867	-3.34487	0.0204433		Ppp1r37	25.3709	9.9076	-0.408368	-3.24702	0.022771
Spata13	42.1327	12.4764	-0.528531	-3.34425	0.0204572		Cacna1b	26.3564	10.4237	-0.402865	-3.24599	0.0227971
Phldb1	59.331	20.2096	-0.467724	-3.33491	0.0206674		Rap1gap2	75.3499	35.4766	-0.327141	-3.23675	0.0230322
Hp	35.5993	9.84977	-0.558016	-3.33078	0.0207613		Cbfa2t3	174.823	89.8636	-0.289014	-3.23544	0.023066
Rcn3	70.45	25.3382	-0.444105	-3.32606	0.020869		Cort	0.141125	0.0119401	-1.0726	-3.2332	0.0231234
Slit3	7.75555	0.844266	-0.963133	-3.31961	0.0210172		Yod1	13.3899	4.00523	-0.524149	-3.2285	0.0232446
Rhoc	25.9411	6.00367	-0.635572	-3.31412	0.0211444		Myo9b	216.591	113.927	-0.279014	-3.22382	0.023366
Calr	2606.9	919.829	-0.452417	-3.31348	0.0211593		Hivep1	139.523	70.6321	-0.295644	-3.21857	0.0235031
Sox6	63.8022	22.1825	-0.458825	-3.30618	0.0213298		Trim56	51.9158	23.7461	-0.339707	-3.21399	0.0236233
Cd248	2.80471	0.187615	-1.17462	-3.30321	0.0213998		Sez6l2	19.3196	6.62275	-0.464959	-3.2077	0.0237898
Naglu	83.0797	30.1561	-0.44012	-3.30038	0.0214664		Mx1	3.62789	0.509443	-0.852559	-3.20507	0.0238597
Gm5111	55.253	18.5519	-0.473968	-3.28871	0.0217445		Hpn	12.7098	3.77837	-0.526834	-3.19976	0.0240015
Spns2	247.284	95.0664	-0.415169	-3.28176	0.0219119		Arid4a	93.5575	45.8843	-0.309414	-3.19409	0.0241543
Stard10	30.7727	8.07329	-0.581114	-3.28037	0.0219455		Snord12	0.681294	0.0583736	-1.06712	-3.19005	0.0242638
Stxbp6	167.037	62.1517	-0.42936	-3.27601	0.0220515		Fnbp4	107.747	53.1359	-0.307016	-3.1866	0.0243574
Irf6	1.63486	0.0938073	-1.24124	-3.27542	0.022066		Dnahc8	44.1588	19.8404	-0.347467	-3.18529	0.0243933
4930429B21Rik	0.244681	0.0175889	-1.14336	-3.27363	0.0221097		Zzef1	75.1322	35.9542	-0.320077	-3.17211	0.0247563
Igsf6	72.7215	26.376	-0.440454	-3.27268	0.0221329		Rbl2	131.474	66.534	-0.295796	-3.16318	0.0250057
Pfkp	898.526	324.197	-0.442722	-3.27028	0.0221918		Plxnc1	97.7219	47.8876	-0.309769	-3.1629	0.0250134
Lst1	41.5642	12.6024	-0.518265	-3.26983	0.0222028		Ltb	190.602	101.556	-0.273423	-3.15196	0.0253231
Trfr2	45.3111	14.376	-0.498568	-3.26804	0.0222468		Gdap10	1.03532	0.0849071	-1.08613	-3.1461	0.0254906
Fam171a1	43.7712	13.5083	-0.510589	-3.26732	0.0222645		Unk	49.6566	22.844	-0.337205	-3.14428	0.025543
Slfn2	116.037	42.2573	-0.438697	-3.26512	0.0223188		Slc6a20a	1.02437	0.0849071	-1.08151	-3.14367	0.0255606
Scarf1	8.1524	0.938073	-0.939049	-3.26464	0.0223307		Rac3	1.02316	0.0849071	-1.081	-3.14102	0.0256368
Muc6	4.58321	0.375229	-1.08687	-3.26355	0.0223577		Wdfy3	119.268	60.5242	-0.294595	-3.13584	0.0257871
St8sia4	446.209	163.683	-0.435533	-3.26208	0.0223939		Plekhg5	22.5131	8.74543	-0.410655	-3.13031	0.0259484
Arrb1	203.704	77.3954	-0.420284	-3.24911	0.0227184		E330016A19Rik	23.7407	9.3358	-0.405341	-3.12528	0.0260961
Cyb5	77.8659	28.6845	-0.4337	-3.24576	0.0228029		Fbxo40	1.01221	0.0849071	-1.07633	-3.12487	0.0261081
Rufy4	13.3443	2.06376	-0.810635	-3.23824	0.0229943		D930016D06Rik	8.02346	1.86663	-0.633303	-3.12455	0.0261175
Ctsj	5.21987	0.469037	-1.04645	-3.23657	0.0230368		H2-Aa	8.70597	2.12268	-0.612933	-3.1236	0.0261456
Sema4b	80.7084	29.7618	-0.433259	-3.23126	0.0231733		Ccnl1	67.7669	32.7688	-0.315557	-3.11483	0.026406
Prr11	92.3216	34.1634	-0.431742	-3.22832	0.0232493		Ccdc88a	112.838	56.7869	-0.298208	-3.11299	0.026461
Pls1	119.439	44.3503	-0.430248	-3.22216	0.0234094		Jmjd1c	190.741	102.451	-0.269927	-3.11108	0.0265184
Soat1	10.9668	1.49945	-0.864149	-3.2199	0.0234683		Wnk4	5.18757	0.933978	-0.744627	-3.09945	0.0268698
Cacnb3	17.2713	3.18945	-0.733611	-3.21913	0.0234884		Cep110	120.975	61.8575	-0.291303	-3.09852	0.0268983
Acadsb	108.137	40.0557	-0.43131	-3.21594	0.023572		Bptf	242.572	132.39	-0.262986	-3.08444	0.0273314
Dixdc1	10.8232	1.47453	-0.865701	-3.21495	0.023598		Nudt17	0.29685	0.0265335	-1.04874	-3.08437	0.0273335
Shroom3	1.55817	0.0938073	-1.22038	-3.21449	0.0236103		Atxn7	68.5273	33.4826	-0.311044	-3.07435	0.0276466
Apbb2	1.55817	0.0938073	-1.22038	-3.21299	0.0236498		Amt	1.12779	0.103481	-1.03737	-3.06823	0.0278397
Erg	11.3077	1.59472	-0.850688	-3.21227	0.0236688		Ahnak	40.2535	18.3386	-0.341438	-3.06534	0.0279315
Kifc3	50.9753	17.3148	-0.468943	-3.20755	0.0237937		Taok2	116.869	60.223	-0.287936	-3.05465	0.028274
Plxna4	20.3122	4.31367	-0.67291	-3.20574	0.0238419		Brd2	434.158	244.158	-0.249977	-3.03489	0.0289191
Pcp4l1	1.54721	0.0938073	-1.21731	-3.20285	0.023919		Uba7	85.6229	43.1593	-0.297515	-3.03436	0.0289367
Spata6	35.4131	10.3217	-0.535411	-3.1982	0.0240436		Kdm6b	78.9778	39.2629	-0.303523	-3.0336	0.0289617
Tns1	27.6697	7.11616	-0.589759	-3.17992	0.0245404		Eif2ak2	76.4315	37.8062	-0.305709	-3.02137	0.0293701
Plcg1	82.6001	31.3316	-0.420997	-3.16741	0.0248872		F420014N23Rik	0.311449	0.0291868	-1.0282	-3.01851	0.0294667
Kdm4b	60.5313	21.8732	-0.442067	-3.15811	0.0251485		Erdr1	21.2661	8.26518	-0.410436	-2.99805	0.0301666
Ephx1	7.26375	0.844266	-0.934682	-3.15716	0.0251753		Mdn1	247.552	137.536	-0.255249	-2.99569	0.0302486
Uba7	196.892	77.5698	-0.404535	-3.1567	0.0251884		AI848100	164.523	88.0898	-0.271301	-2.99155	0.0303931
C3	312.735	119.187	-0.418949	-3.15501	0.0252362		Col11a2	14.2938	4.75347	-0.478137	-2.98912	0.0304782
Alox12	8.33256	1.03188	-0.907149	-3.15223	0.0253153		Pisd-ps1	79.7589	40.1186	-0.298433	-2.98651	0.0305699
Abat	1.49609	0.0938073	-1.20272	-3.15219	0.0253164		Spns2	226.077	124.829	-0.257939	-2.98551	0.0306049
Asb1	208.75	82.1708	-0.404909	-3.14326	0.0255724		Siglec1	0.934346	0.0849071	-1.04156	-2.98332	0.0306824
Map3k11	83.1065	31.7904	-0.417339	-3.14213	0.0256048		Zfp866	33.1681	14.5934	-0.356564	-2.98265	0.0307061
Gp9	58.2853	21.0143	-0.443044	-3.14205	0.0256073		Zbed6	25.186	10.6054	-0.375631	-2.97958	0.0308147
Sil1	86.3227	32.7344	-0.421121	-3.13898	0.0256958		Serinc1	184.991	100.998	-0.262836	-2.97731	0.0308955
Gsta4	35.7625	10.6735	-0.52512	-3.13872	0.0257034		Ddx60	6.92974	1.61324	-0.633019	-2.97667	0.0309182
Pml	268.39	106.018	-0.403385	-3.1333	0.0258611		Upf1	120.165	62.879	-0.28127	-2.97665	0.0309189
Ccni	501.918	190.338	-0.421108	-3.12386	0.0261379		Golgb1	161.395	86.7591	-0.269575	-2.97088	0.0311255
Mylk	17.2604	3.36094	-0.71059	-3.11605	0.0263696		Pklr	2.49159	0.339628	-0.865473	-2.9701	0.0311534
3110052M02Rik	73.9303	28.1466	-0.419397	-3.11495	0.0264025		Tnik	79.5302	40.2818	-0.295423	-2.95416	0.0317323
Tpi1	1328.02	501.355	-0.42306	-3.11463	0.026412		Ppp1r9b	248.778	139.612	-0.250888	-2.94759	0.0319743
Afap1l1	154.634	60.7168	-0.405996	-3.11209	0.0264882		Xylt2	14.5602	5.00952	-0.463372	-2.94098	0.0322201
Iigp1	1.48026	0.0938073	-1.1981	-3.10414	0.0267275		Rev3l	80.636	40.8377	-0.295468	-2.94097	0.0322206
Fmnl2	1.48026	0.0938073	-1.1981	-3.10393	0.0267339		Mll5	211.206	117.974	-0.252919	-2.94002	0.032256
Jarid2	168.554	66.6149	-0.403167	-3.1038	0.0267377		2810474O19Rik	124.278	65.6305	-0.277288	-2.9352	0.0324364
Fam160a2	26.1286	6.72041	-0.58972	-3.09565	0.0269858		Cd274	55.5425	27.6465	-0.302985	-2.93317	0.0325129
Fbxo36	37.9402	11.8197	-0.506493	-3.09154	0.0271119		Fam63b	76.8962	38.7826	-0.297268	-2.93106	0.0325928
Nsmaf	182.345	72.9997	-0.397573	-3.08124	0.0274311		4933439C10Rik	1.4952	0.169814	-0.944725	-2.93083	0.0326013
Dsc2	36.7497	11.3448	-0.510456	-3.07911	0.0274973		Fam160b2	21.9681	8.91525	-0.391659	-2.92789	0.0327126
Emilin1	140.671	55.2657	-0.405749	-3.07864	0.0275121		Smg7	202.75	113.646	-0.251408	-2.92762	0.0327231
Gpr56	2364.4	903.077	-0.417996	-3.07274	0.0276974		Herc2	193.48	107.909	-0.253579	-2.92579	0.0327927
Zfp385a	145.157	57.3998	-0.402927	-3.0722	0.0277142		Ccdc142	9.21086	2.60426	-0.548616	-2.92119	0.0329683
Nynrin	39.8806	12.8516	-0.491805	-3.07005	0.0277823		Elk4	64.3835	32.3231	-0.299262	-2.92116	0.0329691
Mefv	57.925	21.3734	-0.432992	-3.06909	0.0278128		Irf9	70.2451	35.4898	-0.296512	-2.9205	0.0329946
Far2	55.4465	20.0909	-0.440875	-3.06314	0.0280018		Auts2	75.9047	38.4404	-0.295481	-2.91639	0.0331525
Wbp1	63.5101	24.0117	-0.422419	-3.05892	0.0281366		Bard1	53.8867	26.9156	-0.301479	-2.91308	0.0332802
Swi5	182.64	73.52	-0.395189	-3.0553	0.0282529		Ptpre	254.579	144.18	-0.246917	-2.91181	0.0333294
Tiparp	102.504	40.2814	-0.405638	-3.05474	0.0282712		Zfp236	81.7578	41.9866	-0.289419	-2.90946	0.0334206
Cmpk2	17.6779	3.65849	-0.68413	-3.05355	0.0283093		Wnt9a	1.47938	0.169814	-0.940106	-2.90804	0.033476
Armcx1	17.7376	3.71418	-0.679031	-3.03308	0.0289791		Herc1	216.411	120.832	-0.253096	-2.90537	0.0335801
S1pr5	4.05124	0.375229	-1.03329	-3.02738	0.0291689		Pcp4l1	9.33252	2.71703	-0.535905	-2.90515	0.0335887
Fam46b	4.75242	0.469037	-1.00571	-3.02361	0.0292949		Dmtf1	33.999	15.4398	-0.342824	-2.90409	0.0336301
Clec7a	6.33372	0.750458	-0.926332	-3.02348	0.0292994		Dcaf8	307.39	176.063	-0.242022	-2.89547	0.0339694
Xpnpep2	1.40235	0.0938073	-1.17462	-3.02237	0.0293365		Cenpe	99.8388	51.9565	-0.283659	-2.89485	0.0339939
Hemgn	83.5764	33.0744	-0.402592	-3.01892	0.0294527		Sned1	0.321182	0.0331668	-0.986047	-2.89117	0.0341403
Lgals3bp	353.022	139.811	-0.40226	-3.01225	0.0296789		Ptplad2	47.8585	23.1637	-0.315151	-2.89086	0.0341526
Shroom4	21.5454	5.33676	-0.606076	-3.00827	0.0298149		Nlrc3	12.9945	4.40986	-0.469334	-2.88561	0.0343623
Utrn	77.7551	30.8611	-0.401317	-3.00395	0.0299631		Snord72	0.349163	0.0358202	-0.988901	-2.88467	0.0344002
Aldh4a1	10.8962	1.68853	-0.809767	-3.00178	0.0300379		I830012O16Rik	0.856484	0.0849071	-1.00378	-2.88347	0.0344481
Cxcr7	1.32445	0.0938073	-1.1498	-3.00058	0.0300791		Myo1b	0.856484	0.0849071	-1.00378	-2.88213	0.0345021
Adcy6	168.019	68.5013	-0.389661	-3.00049	0.0300823		Wfikkn1	0.856484	0.0849071	-1.00378	-2.88206	0.0345051
Il20rb	1.32445	0.0938073	-1.1498	-3.00026	0.0300901		Szt2	58.5585	29.7971	-0.293416	-2.87846	0.0346504
Haao	61.5234	23.5735	-0.416617	-2.99968	0.0301103		Tmem181b-ps	6.92974	1.69814	-0.610743	-2.87728	0.034698
F11r	364.879	145.447	-0.399444	-2.99394	0.0303095		Klf1	17.3535	6.50866	-0.425896	-2.87718	0.0347022
Ptplad2	73.2267	28.9234	-0.40342	-2.99222	0.0303698		Gypa	10.2644	3.14156	-0.514189	-2.87611	0.0347456
Mpp5	256.974	107.229	-0.379577	-2.97968	0.0308113		Kat5	36.0782	16.931	-0.328562	-2.86838	0.0350611
Asph	352.339	140.913	-0.398009	-2.97906	0.0308335		Slc45a3	169.326	93.3567	-0.258578	-2.8648	0.0352081
Oas2	18.3864	4.12752	-0.648808	-2.97655	0.0309225		Prpf39	47.6517	23.2062	-0.312475	-2.86317	0.0352754
Pdia6	1318.18	520.849	-0.403262	-2.97169	0.0310965		Aim2	87.2653	45.6243	-0.281645	-2.85243	0.0357217
Fap	48.5881	17.7809	-0.436577	-2.96967	0.0311691		D14Abb1e	54.0802	27.4263	-0.29487	-2.85117	0.0357745
Arntl	49.2431	18.0594	-0.435642	-2.96383	0.0313799		Cdc14a	141.942	77.3	-0.26393	-2.84784	0.0359145
Spp1	99.8313	40.513	-0.391672	-2.95353	0.0317554		Baz2b	76.1298	39.0387	-0.290059	-2.84714	0.0359442
Gng11	4.5966	0.469037	-0.99123	-2.95258	0.0317905		Hmha1	281.156	162.391	-0.238383	-2.84365	0.0360915
Dclre1b	147.016	60.4984	-0.38562	-2.95184	0.0318175		Il5ra	6.38348	1.52169	-0.62273	-2.83458	0.0364781
Pdia4	207.11	86.4727	-0.379322	-2.94332	0.032133		Pou2f2	26.4537	11.688	-0.354746	-2.82981	0.0366831
Tmtc3	69.7074	27.9487	-0.396917	-2.94308	0.0321416		Nipbl	337.44	195.786	-0.236414	-2.82781	0.0367695
Pcgf3	74.2334	30.225	-0.390233	-2.93741	0.0323536		Tnrc6a	100.131	52.7154	-0.27863	-2.82471	0.0369035
AI646023	15.6767	3.11909	-0.701225	-2.9328	0.0325271		Brpf3	38.296	18.5097	-0.315753	-2.82025	0.0370975
Ooep	2.25935	0.187615	-1.08072	-2.93125	0.0325856		Fam102b	242.555	139.285	-0.240907	-2.81835	0.0371808
Myl6b	50.6162	18.8963	-0.427913	-2.92986	0.0326382		Dock10	867.952	510.623	-0.230395	-2.81794	0.0371985
Slc17a7	2.25813	0.187615	-1.08048	-2.92932	0.0326585		Vps54	32.2459	14.6664	-0.342152	-2.81529	0.037315
Nrg4	24.7043	6.65592	-0.569564	-2.9232	0.0328912		Dgkq	11.4092	3.785	-0.479191	-2.8143	0.0373587
Dlg4	60.9038	23.9648	-0.40507	-2.92198	0.0329379		B230119M05Rik	0.0535303	0.00663337	-0.906865	-2.79915	0.0380319
Eng	29.7258	8.95567	-0.521035	-2.92153	0.0329551		Slc17a8	10.0321	3.13758	-0.504795	-2.79878	0.0380484
B230378P21Rik	3.58379	0.351777	-1.00807	-2.92135	0.0329622		Cenpf	164.239	91.5299	-0.253914	-2.79118	0.0383914
Gm10653	0.0779085	0.00879443	-0.947377	-2.9139	0.0332485		Prg2	3.34807	0.59435	-0.750753	-2.77986	0.0389084
Pgcp	49.7349	18.59	-0.427382	-2.91113	0.0333559		Sfrs18	62.5002	32.6216	-0.282377	-2.77669	0.0390546
Abi3	24.2429	6.54599	-0.56861	-2.90917	0.0334321		Tmem86b	4.01355	0.776104	-0.713609	-2.77375	0.0391909
Pfkm	87.2965	35.7201	-0.388085	-2.90874	0.0334488		Maf	22.0727	9.5295	-0.364786	-2.76822	0.0394486
Slc24a1	1.24654	0.0938073	-1.12347	-2.90498	0.0335953		Zfpm1	177.161	100.21	-0.247455	-2.76713	0.0394993
Afm	3.82239	0.375229	-1.00804	-2.90401	0.0336331		Igf1r	545.358	323.496	-0.226813	-2.76374	0.0396586
Rbm47	1.24654	0.0938073	-1.12347	-2.90389	0.0336379		Aatk	22.5545	9.84922	-0.359831	-2.75296	0.0401687
Fbxo47	2.21309	0.187615	-1.07173	-2.89514	0.0339825		Alkbh1	28.1764	12.7056	-0.345892	-2.74966	0.0403264
Cd55	1444.13	583.846	-0.393308	-2.89465	0.0340019		Anks6	1.82246	0.254721	-0.854593	-2.74888	0.0403638
Smtnl2	13.8677	2.6266	-0.72261	-2.89427	0.0340171		Eml5	26.8211	12.159	-0.34358	-2.74781	0.0404153
Gcdh	31.9145	10.1341	-0.498202	-2.89185	0.034113		Tcf20	162.523	91.4343	-0.249805	-2.74422	0.0405882
Ifi203	32.1701	10.225	-0.49779	-2.88581	0.0343544		Snord32a	0.484206	0.0557203	-0.939016	-2.74089	0.040749
Plekhg2	14.8708	2.95933	-0.701141	-2.88557	0.034364		Mfsd2b	8.10984	2.29249	-0.548704	-2.74012	0.0407861
Epas1	10.3411	1.68853	-0.787059	-2.87538	0.0347753		Polq	34.3166	16.3008	-0.323294	-2.73925	0.0408286
Gm10509	27.3836	8.0601	-0.531151	-2.87244	0.0348948		Med13	190.94	110.207	-0.238689	-2.73891	0.0408448
4632428N05Rik	39.5495	13.6753	-0.461203	-2.87039	0.0349786		Rnf111	73.3681	38.5213	-0.279806	-2.73655	0.04096
Galnt6	834.232	342.011	-0.387247	-2.86822	0.0350675		Tmem184a	1.32366	0.161854	-0.912652	-2.73538	0.0410167
Pgk1	77.6103	31.9883	-0.384928	-2.86538	0.0351844		Tpr	836.406	500.007	-0.223441	-2.73503	0.0410341
Ttc39a	30.9759	9.75156	-0.50195	-2.85428	0.0356444		Ccl5	14.6198	5.42875	-0.430243	-2.73373	0.0410972
Pm20d1	2.10353	0.187615	-1.04968	-2.85427	0.0356447		Cflar	141.345	78.7288	-0.254148	-2.73194	0.0411851
1810010H24Rik	7.8152	1.14914	-0.832567	-2.85199	0.0357404		Dnmt3a	293.247	172.84	-0.229589	-2.73162	0.0412007
Ppp6r1	488.071	202.295	-0.382497	-2.8437	0.0360893		Fyco1	15.5676	5.9435	-0.418179	-2.73083	0.0412395
Man2b1	712.404	296.894	-0.380125	-2.83877	0.0362988		Ankrd23	4.17171	0.849071	-0.69137	-2.72855	0.0413517
Atg9a	87.176	36.2536	-0.381046	-2.83708	0.0363708		Tgfb1i1	0.70076	0.0849071	-0.916625	-2.72785	0.0413863
Clcn5	42.0158	15.0825	-0.444941	-2.83666	0.0363889		Gbp4	0.70076	0.0849071	-0.916625	-2.72756	0.0414003
Zfhx3	26.8772	7.97069	-0.527889	-2.82566	0.0368625		C1qc	0.70076	0.0849071	-0.916625	-2.72644	0.0414556
BC055004	24.3525	6.85526	-0.55052	-2.82499	0.0368915		Slmap	170.238	96.5805	-0.246168	-2.72526	0.0415138
Wwtr1	33.9645	11.4386	-0.472651	-2.82329	0.0369652		Ptger2	47.7222	24.0924	-0.296841	-2.72253	0.041649
Mvd	37.8002	13.3162	-0.453113	-2.82048	0.0370877		Src	0.778622	0.0849071	-0.962383	-2.72085	0.0417328
Parp16	16.3084	3.59253	-0.657013	-2.81687	0.0372458		4932438A13Rik	136.556	76.159	-0.253589	-2.71789	0.04188
Fam78a	115.968	48.7798	-0.376098	-2.81587	0.0372897		Apobr	50.6019	25.8834	-0.291146	-2.71581	0.0419843
Gm5506	106.966	44.9337	-0.376673	-2.81451	0.0373491		Fam18a	1.33217	0.169814	-0.894587	-2.71176	0.0421875
Mctp1	70.842	29.6929	-0.377637	-2.8121	0.0374556		Lyst	102.738	55.7747	-0.265294	-2.71156	0.0421975
Slc12a2	169.537	73.6651	-0.362004	-2.8091	0.0375881		Pik3c2g	12.1976	4.33026	-0.44976	-2.70695	0.0424303
Hipk1	1050	437.246	-0.380461	-2.80857	0.0376114		Fam46b	4.1267	0.849071	-0.686659	-2.70659	0.0424484
Cdkn3	11.2931	2.05057	-0.740938	-2.80747	0.0376604		Cep250	89.1048	48.2392	-0.266501	-2.70613	0.0424717
Kcnab3	4.82668	0.562844	-0.93326	-2.79931	0.0380247		Mast3	111.137	61.0283	-0.260329	-2.69326	0.0431303
Gm5151	1.15767	0.0938073	-1.09135	-2.7966	0.0381464		Lrrc39	1.31879	0.168488	-0.893608	-2.6903	0.0432832
Nrxn1	6.67335	0.945402	-0.848728	-2.79034	0.0384293		Snx30	142.103	80.0807	-0.249077	-2.68709	0.0434495
Ache	26.9564	8.14365	-0.519842	-2.785	0.0386726		Rbm5	188.177	109.528	-0.235044	-2.68705	0.0434518
Fchsd2	50.6077	19.7992	-0.407569	-2.76864	0.0394287		Ms4a2	44.4046	22.4195	-0.296803	-2.68689	0.0434599
Ak1	14.0966	2.88897	-0.68837	-2.7682	0.0394495		Msrb3	1.32122	0.169814	-0.891003	-2.6858	0.0435171
Lrrc34	2.92157	0.297545	-0.992064	-2.76757	0.0394786		4921513D23Rik	151.202	86.1767	-0.244168	-2.68322	0.0436513
Ubl7	342.852	146.487	-0.369307	-2.76644	0.0395316		Sla	172.061	98.4498	-0.242467	-2.67967	0.0438375
C630004H02Rik	18.5276	4.6889	-0.596749	-2.76608	0.0395484		Ermap	4.06952	0.849071	-0.680599	-2.67872	0.0438871
Itgb4	2.7974	0.281422	-0.997397	-2.76519	0.0395903		Ranbp6	24.5266	11.2051	-0.340222	-2.67709	0.043973
Apbb1	13.7898	2.81422	-0.6902	-2.76296	0.0396952		Fbxl14	118.864	66.0564	-0.255135	-2.67683	0.0439867
Myh10	514.435	218.297	-0.372283	-2.75641	0.0400048		Dhx58	20.5203	8.73747	-0.370799	-2.67494	0.0440864
Heatr7a	114.051	48.8091	-0.368597	-2.75546	0.0400499		Ano1	2.14608	0.339628	-0.800641	-2.67346	0.0441646
Bmp8a	6.05982	0.844266	-0.855981	-2.75219	0.0402053		Fyb	416.551	250.728	-0.220465	-2.67339	0.0441686
Mpnd	32.5658	11.0737	-0.46847	-2.74643	0.0404816		Ly6g6f	0.673995	0.0849071	-0.899712	-2.67241	0.0442207
Il18rap	281.129	123.471	-0.357341	-2.74351	0.0406224		Map3k14	10.5114	3.5661	-0.469467	-2.66858	0.044424
Fam174b	116.225	50.055	-0.365852	-2.7354	0.0410156		Cdk16	45.8608	23.3057	-0.29398	-2.6652	0.0446047
9230116N13Rik	1.09924	0.0938073	-1.06886	-2.73518	0.0410266		Mink1	77.6298	41.8672	-0.268155	-2.66118	0.0448202
Lmo2	287.545	125.356	-0.36056	-2.73218	0.0411734		D930020B18Rik	20.9948	9.1766	-0.35943	-2.65452	0.0451804
Ak8	1.09072	0.0938073	-1.06548	-2.72759	0.0413988		Ercc6	71.6381	38.1697	-0.273425	-2.65137	0.0453514
Ptchd1	1.09072	0.0938073	-1.06548	-2.72737	0.0414096		Gm3414	7.47112	2.13196	-0.544606	-2.64883	0.0454904
Tulp3	16.4375	3.8461	-0.630815	-2.72694	0.0414311		Gm5431	0.738474	0.0849071	-0.939391	-2.64573	0.0456604
Cxcr1	1.09072	0.0938073	-1.06548	-2.72655	0.0414502		Stk35	32.1644	15.3642	-0.320865	-2.6449	0.045706
Map4k2	61.2994	25.6929	-0.377642	-2.71773	0.0418882		Ddah2	2.11566	0.339628	-0.794442	-2.64401	0.0457547
Aldoa	2915.62	1248.64	-0.368295	-2.71187	0.0421819		Crebbp	57.1411	30.6011	-0.271212	-2.64238	0.0458448
Rbp2	1.07611	0.0938073	-1.05962	-2.71095	0.0422281		4930534B04Rik	101.216	55.6287	-0.25995	-2.63993	0.0459799
Vwa1	3.73961	0.422133	-0.947377	-2.70989	0.0422819		Clk1	110.538	61.3732	-0.255531	-2.63946	0.0460062
B4galt4	62.1856	26.4287	-0.371613	-2.70836	0.042359		Lats1	64.903	34.7973	-0.270719	-2.63391	0.0463146
Nucb1	1299.2	557.718	-0.36726	-2.70733	0.0424111		Trio	134.219	76.362	-0.244936	-2.6327	0.0463819
Tdrd7	98.2719	42.9447	-0.35952	-2.70648	0.0424542		8430427H17Rik	60.5257	32.5871	-0.268894	-2.63031	0.0465158
BC048609	0.0779085	0.0102602	-0.88043	-2.70592	0.0424825		Zfp871	142.181	81.1513	-0.243547	-2.62385	0.0468794
Hspa13	178.717	80.3489	-0.347187	-2.70389	0.0425855		Tln1	1245.04	767.836	-0.209913	-2.62059	0.0470642
Pif1	47.0336	18.5709	-0.403575	-2.69855	0.0428585		1110028C15Rik	86.1351	47.2906	-0.260405	-2.62004	0.0470958
Lrp1	1.06759	0.0938073	-1.05617	-2.69157	0.0432173		Parm1	1.71297	0.254721	-0.827684	-2.61988	0.0471046
Sh3rf3	1.94771	0.187615	-1.01626	-2.6902	0.0432882		Add2	5.62311	1.35851	-0.616913	-2.61469	0.0474007
Ndrg2	89.271	38.8655	-0.361146	-2.69012	0.0432927		Ttc7b	67.9153	36.7595	-0.266598	-2.6133	0.0474803
Mr1	53.2566	21.8131	-0.387655	-2.68899	0.043351		Ss18	116.243	65.5032	-0.249106	-2.6122	0.0475433
Gpr84	55.0716	22.6545	-0.385774	-2.68781	0.0434121		Chd5	12.7134	4.7548	-0.427131	-2.61055	0.0476379
Gls2	22.5874	6.55039	-0.537599	-2.68695	0.043457		Sfswap	62.0002	33.5078	-0.267247	-2.60952	0.0476974
Tifa	45.9113	18.0946	-0.404371	-2.68555	0.0435301		Eif4g3	249.405	149.8	-0.221393	-2.60487	0.0479661
Me2	319.55	141.192	-0.35473	-2.68307	0.0436592		Ccnl2	60.078	32.6202	-0.265228	-2.59745	0.0483985
Itfg3	22.5667	6.56065	-0.536521	-2.68086	0.0437752		2310046O06Rik	22.2686	10.1889	-0.339567	-2.59212	0.0487115
Slc14a1	232.873	106.978	-0.337824	-2.6802	0.0438094		Mycbp2	343.513	208.511	-0.216816	-2.59129	0.0487606
Foxn3	55.8969	23.3302	-0.37947	-2.6801	0.0438148		Prrc2c	603.617	369.752	-0.212851	-2.59129	0.0487608
Ehbp1l1	100.343	44.1671	-0.356386	-2.67772	0.0439399		Slc26a1	3.94907	0.849071	-0.667551	-2.58749	0.0489853
Slfn4	65.4919	28.6039	-0.359762	-2.67667	0.0439951		C530008M17Rik	40.8752	21.1286	-0.286589	-2.58746	0.0489874
3110043O21Rik	27.2656	8.81789	-0.49025	-2.67491	0.0440881		Myadml2	0.155724	0.0212268	-0.865473	-2.58112	0.0493649
Ube4a	186.108	84.9762	-0.340467	-2.67268	0.0442064		Gp9	11.116	4.00788	-0.443036	-2.58025	0.0494169
Tcp11l2	53.9553	22.2089	-0.385508	-2.66822	0.0444434		Padi2	217.369	129.432	-0.225158	-2.57009	0.0500297
Olfr461	0.389543	0.0410407	-0.97734	-2.66505	0.0446128		Rgp1	137.355	78.884	-0.240856	-2.56859	0.050121
4930415O20Rik	1.03472	0.0938073	-1.04259	-2.66101	0.0448296		Mbnl3	57.3005	31.2392	-0.263459	-2.55983	0.0506569
Gpi1	1168.67	514.356	-0.356427	-2.65619	0.0450895		Rai1	89.6851	50.1443	-0.252499	-2.55951	0.0506766
Msrb3	16.8964	4.22133	-0.602345	-2.65565	0.0451189		Myo1h	0.627764	0.0849071	-0.868852	-2.55845	0.0507418
4931406C07Rik	179.231	81.8806	-0.340232	-2.65412	0.0452018		Tet3	126.935	73.0719	-0.239831	-2.55292	0.0510843
Pnrc1	80.9299	35.8916	-0.353117	-2.64496	0.0457025		Znf512b	43.1563	22.576	-0.281398	-2.55196	0.0511438
Rasgrp3	1.01281	0.0938073	-1.03329	-2.64313	0.0458033		Ivns1abp	1081.85	672.795	-0.206286	-2.55069	0.0512232
Ppp1r18	120.971	54.0682	-0.34974	-2.64273	0.0458255		Dhrs3	41.413	21.5346	-0.284	-2.5468	0.0514661
Darc	1.01281	0.0938073	-1.03329	-2.64262	0.0458317		Ppfia4	0.622898	0.0849071	-0.865473	-2.54558	0.0515423
D630039A03Rik	5.37569	0.750458	-0.855107	-2.63962	0.045997		Tmod1	0.622898	0.0849071	-0.865473	-2.54546	0.05155
Dcaf6	116.703	51.8754	-0.352121	-2.63906	0.0460284		AI847159	0.622898	0.0849071	-0.865473	-2.54543	0.0515518
Mt3	1.8698	0.187615	-0.99853	-2.63504	0.0462514		2700046G09Rik	0.621681	0.0849071	-0.864624	-2.54526	0.0515628
Kcnj2	29.2936	9.94357	-0.46923	-2.62961	0.046555		Zcchc24	0.622898	0.0849071	-0.865473	-2.54499	0.0515796
Lyz2	168.236	77.1873	-0.338374	-2.62798	0.0466466		1700020D05Rik	0.622898	0.0849071	-0.865473	-2.54389	0.0516489
Tmem35	3.19425	0.375229	-0.930072	-2.62778	0.0466578		Clspn	96.2377	53.7462	-0.252997	-2.53982	0.0519054
Rarg	45.2782	18.1019	-0.398166	-2.62455	0.0468399		Slc4a11	0.616815	0.0849071	-0.861211	-2.53539	0.0521862
Sema6b	18.0736	4.78417	-0.577237	-2.62287	0.0469348		Pfkfb2	39.9482	20.9575	-0.280158	-2.52846	0.0526288
Mfsd2b	90.716	40.5761	-0.349414	-2.62131	0.0470234		Fam193a	59.168	32.5181	-0.259962	-2.52803	0.0526561
Wdr6	91.2625	40.6919	-0.350785	-2.61379	0.0474523		Wbp7	105.863	60.0572	-0.246181	-2.52705	0.0527191
Acacb	28.8834	9.82778	-0.468192	-2.61062	0.0476341		Ubn1	226.931	137.171	-0.21863	-2.52636	0.0527636
Cntnap1	22.8868	6.93881	-0.518301	-2.60882	0.0477376		Phip	165.256	97.2823	-0.230125	-2.52632	0.0527663
Sdsl	13.2104	2.89337	-0.659511	-2.60724	0.0478291		Bscl2	2.71058	0.509443	-0.725967	-2.52555	0.0528157
Ttll7	40.1643	15.6145	-0.410311	-2.60478	0.0479717		Nufip2	124.875	71.7996	-0.240354	-2.52368	0.0529362
Emilin2	872.908	390.101	-0.349792	-2.6035	0.0480459		Tex2	96.8594	54.4454	-0.250181	-2.52073	0.0531275
Mki67	1228.13	546.996	-0.351259	-2.60215	0.0481243		Tmf1	87.393	49.1904	-0.249596	-2.51955	0.0532036
4930581F22Rik	33.4167	12.1246	-0.440296	-2.602	0.0481328		2310035C23Rik	61.162	33.7705	-0.257944	-2.51058	0.05379
C77370	165.557	76.0851	-0.337648	-2.59976	0.0482633		Card11	38.9007	20.3008	-0.282445	-2.50764	0.0539833
Lhfp	24.9368	7.87981	-0.500325	-2.59789	0.048373		Gata1	94.8666	53.2898	-0.250469	-2.50509	0.0541522
Dpy19l3	93.1908	41.5772	-0.350518	-2.59607	0.0484793		Art4	1.16793	0.169814	-0.837444	-2.50374	0.0542417
Cenpe	165.076	76.0851	-0.336385	-2.5958	0.0484954		C330019G07Rik	94.6342	53.1373	-0.250649	-2.50072	0.0544422
Rab13	8.49568	1.50092	-0.752842	-2.58537	0.0491113		Capn7	81.2079	45.7158	-0.249531	-2.49905	0.0545536
Mir1982	0.485711	0.0542323	-0.95212	-2.58332	0.0492336		Srm	111.01	172.584	0.191641	2.49574	0.054775
Meis1	88.3446	39.7523	-0.346818	-2.58312	0.0492453		Gnb2l1	1876.61	3025.96	0.20749	2.49827	0.0546055
Fam134b	23.3604	7.21877	-0.510017	-2.58256	0.0492791		Uqcrq	120.523	186.854	0.190431	2.4995	0.0545234
Rnf24	21.5794	6.56651	-0.516706	-2.58086	0.0493807		Ankrd22	0.479339	2.20758	0.663274	2.50228	0.0543386
Tm6sf2	0.934902	0.0938073	-0.99853	-2.5767	0.0496302		Mvd	19.0446	33.6206	0.246833	2.50337	0.054266
Lamb2	8.80366	1.59472	-0.741978	-2.57401	0.0497926		Frmd4b	4.59265	10.8177	0.372071	2.50357	0.054253
Fmod	0.934902	0.0938073	-0.99853	-2.57353	0.0498213		Slc44a4	0.201955	1.16615	0.761498	2.50359	0.0542516
Pbx1	438.225	198.913	-0.343035	-2.57263	0.0498756		Entpd1	0.896632	3.39628	0.57839	2.50811	0.0539526
Gm13710	0.934902	0.0938073	-0.99853	-2.57077	0.0499885		Aqp9	214.263	344.906	0.206753	2.51221	0.0536826
Procr	0.934902	0.0938073	-0.99853	-2.56976	0.0500502		Ptprf	67.0418	106.217	0.19985	2.51731	0.0533495
Fryl	383.872	174.943	-0.34129	-2.56645	0.0502513		Ppapdc1b	35.6585	57.843	0.210088	2.52084	0.0531199
Hdac3	196.42	92.1642	-0.328622	-2.56077	0.0505994		Acsbg1	4.20456	10.1995	0.384857	2.52106	0.0531057
Zfp948	35.8306	13.5332	-0.422855	-2.56015	0.0506373		Siva1	30.3821	50.001	0.216361	2.52557	0.0528148
Plekhg5	23.1814	7.22316	-0.506413	-2.55918	0.0506969		Sec61b	70.9154	112.018	0.198546	2.52784	0.0526683
Stk3	48.2217	20.258	-0.376647	-2.5556	0.0509179		Klrb1f	13.0407	24.4028	0.272139	2.52965	0.0525523
D2Ertd750e	98.015	44.7842	-0.340168	-2.5551	0.0509493		Sla2	18.1297	32.4969	0.25345	2.5298	0.0525425
Cope	144.357	66.7395	-0.335056	-2.55479	0.0509685		P4ha1	112.516	175.098	0.192069	2.53083	0.052477
Lyst	120.269	55.2261	-0.338009	-2.552	0.0511414		Got2	78.6858	123.568	0.196008	2.53185	0.0524118
Fads3	15.8653	3.97948	-0.600623	-2.54797	0.0513931		Ikzf4	0.311449	1.6411	0.721747	2.53531	0.0521912
Car5b	11.6558	2.48736	-0.670805	-2.54019	0.0518819		Sepn1	45.7234	74.0416	0.209338	2.53633	0.0521263
Pear1	71.8852	32.8238	-0.340451	-2.53958	0.0519204		Csgalnact1	38.0211	62.3085	0.214523	2.55079	0.0512167
Hist2h2be	19.3091	5.66508	-0.532557	-2.53945	0.0519287		Cd34	51.6299	83.4372	0.208458	2.55785	0.0507791
Zcchc24	11.4879	2.43899	-0.673029	-2.5342	0.0522615		Ydjc	8.95172	18.4646	0.314434	2.56119	0.0505737
Plcb3	99.3017	45.476	-0.339174	-2.5329	0.0523444		Ppm1j	4.04883	10.0933	0.396705	2.56243	0.0504973
Pglyrp2	9.63631	1.87615	-0.710644	-2.53223	0.0523877		Gpt2	170.406	274.758	0.207465	2.56372	0.0504184
H60b	23.7658	7.56321	-0.497245	-2.53081	0.0524779		Dhcr7	39.8655	65.7765	0.217474	2.56425	0.0503859
Snord104	0.405368	0.0469037	-0.936643	-2.52941	0.052568		Il1rap	19.5264	34.8119	0.251106	2.57416	0.0497833
Fry	99.8264	45.775	-0.338617	-2.52566	0.052809		Mrpl30	43.0542	70.2805	0.21282	2.58028	0.0494152
Mical3	26.4244	8.91169	-0.472045	-2.52564	0.0528099		Sh2b2	10.436	20.7412	0.298301	2.58112	0.0493652
Agphd1	0.0779085	0.0117259	-0.822438	-2.52394	0.0529193		Mogat2	1.2458	4.49875	0.557645	2.58222	0.0492992
Mob1b	191.323	90.3438	-0.325868	-2.52294	0.0529841		Pilrb2	0.389311	1.95286	0.700375	2.58276	0.0492673
Mtmr4	47.9892	20.428	-0.370918	-2.5155	0.0534674		Acpp	0.389311	1.95286	0.700375	2.5837	0.0492111
Elk3	67.3872	30.7937	-0.340116	-2.51139	0.0537367		Hist1h1b	0.0778622	0.490869	0.799639	2.58715	0.0490055
Ccng2	247.098	118.181	-0.320321	-2.51077	0.0537776		Cebpb	38.5284	63.7268	0.218541	2.59186	0.0487269
Etv6	528.483	243.717	-0.336145	-2.50869	0.0539145		Dab2	7.28255	15.7065	0.333796	2.59731	0.0484067
Ctsl	356.741	165.501	-0.333552	-2.5078	0.0539728		Kctd17	4.59387	11.0883	0.382688	2.60275	0.048089
Mbd5	57.6487	25.6504	-0.351694	-2.50491	0.0541637		Samd4	6.38348	14.2418	0.348508	2.60869	0.0477453
Nfkbie	51.0605	22.0345	-0.364983	-2.50435	0.0542009		Fkbp1a	83.4014	133.719	0.205021	2.60894	0.0477308
Gm11346	1.71399	0.187615	-0.960741	-2.50231	0.0543361		Rps14	484.964	798.886	0.216776	2.61395	0.0474428
Ypel2	20.3901	6.26897	-0.512224	-2.50218	0.0543449		Ppib	103.508	165.081	0.202722	2.61847	0.0471846
Kif21b	365.05	169.96	-0.332006	-2.50218	0.0543451		Scarb1	50.4888	82.8985	0.215352	2.62	0.0470977
Casp6	29.5103	10.5782	-0.44556	-2.50152	0.0543892		Hadh	52.7383	86.4222	0.214499	2.62178	0.0469969
Copz2	24.5814	8.08795	-0.482767	-2.49624	0.0547415		Gm14005	12.3716	23.8204	0.284524	2.6223	0.0469672
Fmo5	18.6201	5.34702	-0.541871	-2.49591	0.0547634		Ptgr1	209.218	343.704	0.215585	2.62357	0.0468952
P2rx2	0.0876471	0.540858	0.790346	2.49631	0.0547368		Orai1	71.3437	114.771	0.206475	2.62459	0.0468375
Ube2w	69.4993	145.787	0.321738	2.50131	0.0544031		Tomm5	31.3274	52.3691	0.223151	2.62505	0.0468115
Pwp2	35.4484	75.6028	0.328942	2.50145	0.0543935		Cish	10.1026	20.5276	0.307905	2.62682	0.0467119
Cbx4	84.3835	176.934	0.321553	2.50235	0.0543339		Il1rl2	0.0778622	0.509443	0.815769	2.62774	0.04666
Hist1h1c	8.81827	23.4738	0.4252	2.50364	0.0542484		Rimkla	0.0778622	0.509443	0.815769	2.62774	0.04666
Cd200r3	2.41638	8.53647	0.548113	2.50434	0.0542015		Hrk	0.0778622	0.509443	0.815769	2.62985	0.0465415
Pon2	44.8619	95.081	0.326216	2.50435	0.0542012		Igf2bp2	29.3395	49.6229	0.22823	2.62995	0.046536
Gls	162.522	361.264	0.346912	2.50492	0.0541635		Lrrc46	0.270085	1.52833	0.752717	2.63242	0.0463975
Faim	9.9942	25.8381	0.412512	2.50679	0.0540398		Ostc	117.346	186.329	0.200813	2.6348	0.046265
Txnrd3	6.58327	18.2734	0.443377	2.50789	0.0539668		Tcn2	82.7785	133.729	0.208307	2.64801	0.045535
Trmt61a	13.0229	31.4254	0.382574	2.50887	0.0539022		Hspb11	10.8958	21.7004	0.299207	2.6508	0.0453827
Anxa1	3.34641	11.0663	0.519424	2.50958	0.0538559		Hilpda	14.9495	28.4678	0.279725	2.65474	0.0451686
2410002F23Rik	25.7622	55.3038	0.331773	2.51	0.0538281		Il18r1	16.828	31.4024	0.270931	2.65745	0.0450216
Exosc1	35.5299	76.0836	0.330696	2.51223	0.0536813		Gng10	206.335	341.025	0.218214	2.65878	0.0449498
Lpar6	9.97229	25.8894	0.414326	2.51634	0.0534126		Slc27a4	27.7883	47.9301	0.236746	2.65975	0.0448974
Ctla2a	19.3992	43.9018	0.354698	2.5169	0.0533765		Gm20571	0.00486639	0.0305135	0.797285	2.66429	0.0446536
Shmt1	33.9146	72.5057	0.329986	2.51786	0.0533136		Degs2	0.389311	2.03777	0.718859	2.66647	0.0445365
Kti12	31.3971	66.9784	0.329045	2.51966	0.0531968		Osm	19.5166	35.5761	0.260753	2.66722	0.0444968
Dgat2	43.535	92.9601	0.329458	2.5231	0.0529738		Tnfrsf1b	186.762	308.539	0.218021	2.66866	0.0444198
Cldn12	42.8351	91.8066	0.331074	2.52412	0.0529082		Pla1a	0.155724	1.01889	0.815769	2.67466	0.0441017
Nxf7	1.15767	4.96592	0.632415	2.52652	0.0527531		Gaa	149.652	243.159	0.210807	2.67976	0.0438328
Oxnad1	34.8166	74.5284	0.330536	2.53032	0.0525095		2200002D01Rik	0.0583967	0.396675	0.832047	2.68092	0.0437717
Mfsd2a	0.233726	1.40711	0.779622	2.53141	0.0524396		Itfg3	26.0315	45.4571	0.242102	2.68915	0.0433429
Eif4a2	82.7961	175.489	0.326239	2.53734	0.0520624		Slpi	48.822	81.1009	0.22041	2.69342	0.0431221
Tcea1	71.8244	153.337	0.329375	2.53888	0.0519644		Hspa5	1336.22	2231.57	0.22273	2.69378	0.0431036
Aatf	35.5713	76.7725	0.334105	2.54163	0.0517906		Nrbp2	0.467173	2.36811	0.704924	2.69736	0.0429192
Mettl17	6.70013	18.738	0.44664	2.54224	0.0517525		Mmp13	16.188	30.8213	0.279656	2.70085	0.0427406
Usp-ps	0.0292157	0.187615	0.80765	2.54335	0.0516826		Grina	114.518	183.99	0.205919	2.70305	0.0426282
5031439G07Rik	22.2392	49.3382	0.346064	2.54385	0.0516511		Rnf217	35.139	59.4827	0.228602	2.70327	0.0426173
Slc25a33	29.839	64.1407	0.33235	2.5455	0.0515475		Slamf9	62.8336	103.73	0.217712	2.70618	0.0424692
Chac1	30.0337	64.7827	0.33385	2.55253	0.0511086		Snhg12	10.9482	22.0904	0.304863	2.70636	0.0424603
Fam136a	38.8094	84.7124	0.33901	2.56088	0.0505925		B4galt4	6.03554	14.0455	0.366821	2.71686	0.0419315
Trub1	15.113	36.088	0.378011	2.56183	0.0505341		Cdh3	8.62324	18.6411	0.334801	2.71908	0.0418206
Slc39a3	4.75242	15.0429	0.500416	2.56271	0.0504799		Ccdc24	0.0012166	0.00796004	0.815769	2.7234	0.0416063
Calhm2	1.48026	6.00367	0.608078	2.56441	0.0503763		Ccr1	64.1074	106.63	0.220972	2.72982	0.0412891
Mknk1	43.2733	93.6036	0.335072	2.5671	0.0502118		Inhba	0.75429	3.37506	0.650743	2.73048	0.0412569
Qsox2	16.1843	38.5636	0.377084	2.57085	0.0499837		5730469M10Rik	49.4121	82.937	0.224915	2.73118	0.0412225
Prr7	1.8698	7.22316	0.586931	2.57701	0.0496116		Hdac9	0.311449	1.78305	0.757777	2.73371	0.0410984
Slc25a22	14.5677	35.4123	0.385763	2.58113	0.0493645		Pgam1	16.0104	30.7364	0.28325	2.73386	0.0410912
2310021P13Rik	18.8453	44.0088	0.368336	2.58356	0.0492196		Ocln	22.4377	40.3043	0.254374	2.7362	0.0409768
Ddx46	132.329	297.872	0.352375	2.58624	0.0490598		Bcas1	0.0778622	0.555876	0.853651	2.74179	0.0407052
Sesn2	79.8063	171.568	0.332398	2.5876	0.048979		She	0.389311	2.12268	0.736587	2.74302	0.040646
Ttc27	33.2962	72.9132	0.340412	2.58938	0.0488738		Tmed3	120.978	196.844	0.211414	2.7469	0.0404588
Csf1	1.39505	5.81312	0.61982	2.58963	0.0488588		Irg1	23.5728	42.0728	0.251591	2.75331	0.0401521
Cotl1	21.5028	48.4969	0.35322	2.58965	0.0488578		Soat1	130.399	212.962	0.213029	2.75674	0.0399889
Mapkapk5	30.5937	66.867	0.33958	2.59216	0.0487094		Svip	50.9596	85.853	0.22653	2.75799	0.0399297
Rrp1b	71.8171	155.6	0.335782	2.60158	0.0481573		Lrpap1	59.0682	99.4023	0.226043	2.76356	0.0396667
Gatsl3	0.233726	1.50092	0.80765	2.60554	0.0479272		Cd53	453.73	768.429	0.228807	2.76681	0.0395142
Nop14	135.461	308.833	0.357909	2.60586	0.047909		Stxbp6	18.0628	34.1074	0.276064	2.76758	0.0394785
Ddx55	20.1503	45.9964	0.358442	2.61029	0.0476531		Lpcat4	3.06947	8.80646	0.457737	2.77152	0.0392947
0610030E20Rik	40.6695	88.9279	0.339769	2.61221	0.0475428		Bola2	34.2265	58.769	0.234785	2.7812	0.0388471
Ppp2r5a	115.149	253.535	0.342778	2.6132	0.0474861		Ccl4	23.1616	41.7597	0.255989	2.78157	0.0388301
Ticam2	7.73607	21.9333	0.452584	2.6176	0.0472346		Ndufc2	54.8916	93.228	0.23004	2.78453	0.0386942
Dctd	23.0488	52.0264	0.353576	2.62447	0.0468447		Slc29a1	71.2464	118.093	0.21946	2.78857	0.0385098
Cd300a	16.6043	40.1437	0.383398	2.62761	0.0466676		Mcpt9	0.155724	1.09318	0.846335	2.79024	0.038434
B4galt5	21.3457	48.8692	0.359725	2.63128	0.0464613		Galk1	37.2668	64.2614	0.236628	2.79028	0.0384323
Bcl2a1a	19.8241	45.9656	0.36524	2.64109	0.045916		Ccl9	932.671	1588.43	0.23124	2.7916	0.0383724
Glrp1	61.7206	134.304	0.33766	2.6424	0.0458438		2410006H16Rik	132.641	218.305	0.216388	2.79627	0.0381615
BC013712	0.311634	1.83511	0.770016	2.64537	0.0456802		Rsu1	120.334	197.722	0.215668	2.79832	0.0380689
Nhp2l1	29.2559	65.1653	0.347803	2.64739	0.0455695		Pilrb1	0.233587	1.527	0.815391	2.80822	0.037627
Gch1	35.928	79.7303	0.346191	2.65112	0.0453653		1700057G04Rik	0.233587	1.52833	0.815769	2.80873	0.0376046
Bcat1	77.6651	169.844	0.339824	2.65187	0.0453244		Rpl39	111.853	183.291	0.214494	2.81397	0.0373731
Mtrr	26.1286	58.8831	0.352875	2.65362	0.045229		Ctla2a	76.575	127.241	0.220541	2.81679	0.0372492
Per2	8.2583	23.5207	0.45456	2.66063	0.0448498		Lrrn4	2.64732	8.28375	0.495421	2.81996	0.0371103
Tshz1	34.2603	76.8487	0.350846	2.66379	0.0446803		Ecm1	31.1607	54.2822	0.24105	2.82068	0.0370791
Myo1g	28.0373	62.7996	0.35022	2.6653	0.0445993		Pdia5	24.2784	44.2406	0.260601	2.8352	0.0364511
Rrp9	31.8244	71.4108	0.351004	2.66643	0.0445386		C5ar1	0.778622	3.5661	0.660867	2.8368	0.0363831
Tra2a	35.9158	80.4867	0.350438	2.68329	0.043648		Impdh1	29.4903	51.9937	0.246271	2.84996	0.0358255
Psmg4	17.208	41.7179	0.384591	2.68539	0.0435384		Ggh	31.1765	54.8779	0.24557	2.85364	0.0356711
Snora31	0.0133905	0.0938073	0.845439	2.69187	0.0432019		Clybl	8.34221	18.8215	0.353374	2.85809	0.0354856
Cd82	12.0649	31.251	0.413342	2.69247	0.0431708		Ubac2	54.0364	93.3103	0.237243	2.85977	0.0354158
Ecel1	0.0779085	0.562844	0.858803	2.6976	0.042907		P2rx3	17.2075	33.5383	0.289822	2.86611	0.0351544
Nmur1	0.0779085	0.562844	0.858803	2.69776	0.0428989		Cd320	28.073	50.1655	0.252117	2.87412	0.0348265
B3gnt6	0.0779085	0.562844	0.858803	2.69787	0.0428931		Traf4	18.1322	34.918	0.2846	2.87676	0.0347193
Gja6	0.0779085	0.562844	0.858803	2.69854	0.0428587		Tfpi	0.0778622	0.59435	0.882715	2.88054	0.0345664
Gm11127	0.0779085	0.562844	0.858803	2.6987	0.0428507		Gpr84	4.74959	12.3009	0.413281	2.88176	0.0345172
Acsm3	0.0499102	0.362038	0.860565	2.70634	0.0424613		9830107B12Rik	0.0778622	0.59435	0.882715	2.88504	0.0343852
Mks1	1.62756	6.87725	0.625878	2.7067	0.042443		Mdfi	23.3209	43.0651	0.26638	2.89051	0.0341666
Exosc3	15.2068	38.2191	0.400244	2.70957	0.0422978		Prss57	70.7707	119.731	0.228353	2.89178	0.0341158
Zwint	43.2551	98.1342	0.355783	2.72213	0.041669		Upp1	36.2728	64.0744	0.247103	2.89622	0.0339399
Dus4l	36.5269	83.9429	0.361371	2.72857	0.0413506		Hlcs	16.0639	31.9622	0.298785	2.90097	0.0337527
Tcam1	10.3582	28.5248	0.439938	2.74234	0.0406789		A930041C12Rik	0.192222	1.38239	0.856828	2.90154	0.0337302
Hif1a	337.965	824.39	0.387261	2.74277	0.040658		Pgm2	125.711	212.146	0.227261	2.90502	0.0335937
Dusp12	14.5981	36.9967	0.403867	2.74378	0.0406089		Ddit4	98.34	165.936	0.227211	2.90798	0.0334783
Ebna1bp2	62.4376	140.29	0.351581	2.7459	0.0405068		Spint1	0.155724	1.1887	0.882715	2.91262	0.0332983
4732471D19Rik	14.7819	37.6123	0.405599	2.74668	0.0404693		Aebp1	0.0218987	0.169814	0.889555	2.91321	0.0332752
Rpl10a	2.3616	9.34848	0.597534	2.75117	0.0402543		Cyp51	95.2839	161.877	0.230165	2.92361	0.0328757
Fam38a	70.3234	158.902	0.35403	2.75294	0.0401699		Nfil3	25.3052	46.614	0.265306	2.92468	0.032835
Cspg5	0.233726	1.59472	0.833979	2.75882	0.0398906		Aprt	78.4194	133.417	0.230787	2.92613	0.0327794
Slc29a2	4.12915	14.7277	0.552275	2.76654	0.0395271		Chst11	90.1389	153.294	0.230614	2.92657	0.0327631
Utp20	48.9667	112.622	0.36172	2.77856	0.0389684		Gatsl3	0.545035	2.97175	0.736587	2.931	0.0325951
Bcl7a	31.6199	73.6211	0.367042	2.78347	0.0387429		Il13ra1	0.233587	1.61324	0.83925	2.94699	0.0319966
Hspbp1	13.1653	34.7659	0.421722	2.78853	0.0385118		Nlrp6	2.02442	7.25027	0.554054	2.95725	0.0316191
F630028O10Rik	0.155817	1.2195	0.893565	2.80089	0.0379539		Akr1c13	118.965	201.936	0.229794	2.96268	0.0314215
Colq	0.155817	1.2195	0.893565	2.80187	0.0379097		Ica1	11.8351	24.9905	0.324605	2.96462	0.0313513
Pus7	99.8349	230.36	0.363125	2.8038	0.0378236		Itga1	11.1294	23.8217	0.330501	2.9716	0.0310996
Mreg	0.155817	1.2195	0.893565	2.80651	0.037703		Ccdc64	3.19235	9.67278	0.481441	2.97676	0.030915
Rars	230.522	566.066	0.390155	2.81365	0.037387		1110001J03Rik	10.9275	23.5471	0.333418	2.97835	0.0308587
Plcd3	0.0121732	0.0938073	0.886832	2.81977	0.0371189		Pdia6	433.52	766.047	0.247246	2.98128	0.0307544
Slc2a6	11.7289	32.0836	0.437026	2.82455	0.0369104		Reep6	22.2564	42.1046	0.276875	2.98688	0.0305568
Rbm25	104.999	244.667	0.367391	2.82471	0.0369034		Slc19a1	32.0233	57.8536	0.256865	2.98904	0.030481
Slc3a2	496.204	1249.69	0.40114	2.82658	0.0368227		Hkdc1	0.22507	1.60925	0.854306	2.99095	0.0304141
4922501C03Rik	38.6792	90.3452	0.368428	2.83329	0.0365332		Ccr7	3.32374	10.0151	0.479026	2.99235	0.0303652
Nol6	62.5362	144.685	0.364291	2.84813	0.0359022		Clec5a	28.9234	52.6371	0.260043	2.99426	0.0302985
Trim35	122.713	299.168	0.387023	2.85334	0.0356838		Slc16a1	105.367	180.264	0.233205	2.99794	0.0301706
Myc	264.339	659.153	0.396825	2.85412	0.0356511		Gm11202	1.61321	6.29905	0.591585	3.00609	0.0298895
Olr1	44.7706	105.501	0.372263	2.85454	0.0356338		F5	3.96976	11.2926	0.454032	3.00861	0.0298033
Ggt7	0.91786	4.96886	0.73348	2.85661	0.0355473		Maoa	17.081	34.5851	0.306375	3.02857	0.029129
Mrm1	23.2593	56.1671	0.382885	2.85877	0.0354577		Gcat	10.5929	23.3229	0.342768	3.03108	0.0290455
Diablo	22.6203	55.2349	0.387716	2.86001	0.0354061		Nkain1	12.885	27.5563	0.330138	3.03167	0.0290258
Exosc5	47.7299	112.794	0.373497	2.86397	0.0352424		Rap2a	48.5605	86.6172	0.251321	3.03327	0.0289727
Srm	102.379	241.061	0.371916	2.86416	0.0352347		Man1c1	0.69346	3.5661	0.711172	3.03782	0.0288225
Odc1	147.767	367.468	0.395642	2.86618	0.0351515		Bnip3	20.7028	40.2592	0.288836	3.04382	0.0286256
Mc1r	0.701177	4.03371	0.759878	2.86714	0.035112		Angptl2	23.2772	44.5762	0.282174	3.05087	0.028396
Itpripl1	7.08724	22.417	0.500101	2.87041	0.0349778		Gdpd1	16.3839	33.4587	0.310092	3.05146	0.0283769
Zc3hav1l	10.4385	29.9201	0.457324	2.87231	0.0349003		Socs3	2.02442	7.47183	0.567127	3.05762	0.0281784
Neto2	7.53765	23.8622	0.500475	2.88051	0.0345676		Ldha	561.362	1006.7	0.253659	3.06113	0.0280657
Smpdl3b	21.8801	53.5185	0.388454	2.88237	0.0344926		Sdf2l1	101.036	175.384	0.239513	3.06306	0.0280041
Svip	18.0456	45.8688	0.405147	2.88349	0.0344476		Cpa3	1171.44	2093.76	0.252207	3.06447	0.0279594
L1cam	0.934902	5.13595	0.739855	2.89237	0.0340924		Chi3l1	3.19235	9.92617	0.492671	3.07179	0.0277273
Il1rn	0.155817	1.3133	0.92575	2.8938	0.0340356		Trib1	1.47087	6.16638	0.622457	3.07313	0.027685
Armc8	27.1341	64.9322	0.378945	2.89405	0.0340256		Dhcr24	205.882	367.286	0.251385	3.07464	0.0276376
Arpc5l	48.9144	116.935	0.378509	2.89964	0.0338049		Egfl7	7.14751	17.8623	0.397784	3.07594	0.0275966
Aox1	0.467451	2.99597	0.806801	2.90929	0.0334274		Pde8a	0.0778622	0.746917	0.981946	3.0813	0.0274291
E030030I06Rik	0.0365196	0.309271	0.927813	2.91994	0.0330161		Ier3	77.7308	137.014	0.24617	3.08529	0.0273051
Nedd9	13.8628	37.5728	0.433021	2.92116	0.0329693		Raet1d	0.0778622	0.750897	0.984254	3.09013	0.0271555
Adsl	65.375	156.428	0.378903	2.92746	0.0327291		Gm5506	34.1036	63.0727	0.267041	3.09134	0.0271182
P2rx4	131.691	330.139	0.39914	2.92751	0.0327271		Olfr1442	0.0778622	0.679257	0.940707	3.09219	0.027092
Ccl4	0.623268	3.85783	0.791668	2.94618	0.0320268		Prune2	0.545035	3.14156	0.760721	3.09602	0.0269747
Eef1e1	56.2974	134.064	0.376823	2.95383	0.0317444		4632428N05Rik	31.8201	58.7929	0.266623	3.10162	0.0268039
Ptpn14	27.0038	65.9289	0.387651	2.96074	0.031492		Igfbp4	1266.69	2283.51	0.255935	3.1065	0.0266563
Jund	84.4528	205.706	0.386633	2.96503	0.0313365		4933417D19Rik	0.0778622	0.764164	0.99186	3.11195	0.0264924
1700028E10Rik	0.0779085	0.656651	0.92575	2.96643	0.0312856		Slc14a2	0.0778622	0.764164	0.99186	3.11286	0.0264651
Cspg4	0.0779085	0.656651	0.92575	2.96836	0.0312161		C1qtnf1	2.77506	9.15405	0.518341	3.11801	0.0263114
Nefh	44.6416	109.237	0.388631	2.97135	0.0311086		Ssr4	113.938	198.859	0.241877	3.11863	0.026293
Gm6402	0.0779085	0.656651	0.92575	2.97191	0.0310884		Dusp1	23.6239	45.9215	0.288665	3.12294	0.0261651
Gm19522	0.0779085	0.656651	0.92575	2.97199	0.0310858		Rassf6	0.0450141	0.424536	0.974566	3.12555	0.0260883
B4galnt2	2.02562	9.34848	0.664183	2.98271	0.0307041		Dnmt3l	5.06348	13.7417	0.433591	3.12758	0.0260285
Lmna	2.25935	10.225	0.65568	3.00268	0.0300067		BC064078	49.7381	90.4951	0.259935	3.12942	0.0259743
Fbxl16	0.311634	2.34518	0.876532	3.00735	0.0298462		Plxdc2	26.5084	50.5701	0.28051	3.13482	0.0258166
Zbed6	19.3384	50.1884	0.414184	3.021	0.0293827		Spp1	88.9442	157.988	0.249507	3.14757	0.0254484
Sirpa	38.5124	96.1217	0.397221	3.02143	0.0293681		Mmp10	0.155724	1.35851	0.940707	3.1489	0.0254103
Aim1	0.54536	3.68047	0.82922	3.02378	0.0292893		Fcgr2b	306.922	554.774	0.257088	3.15192	0.0253242
Cmtm3	4.51748	16.9747	0.574907	3.0299	0.0290848		Ccr10	3.81525	11.4625	0.477755	3.15638	0.0251974
Hmgcs2	3.03843	12.9293	0.628925	3.04784	0.0284945		Smpdl3b	0.467173	2.9492	0.800226	3.16685	0.0249029
Cd37	24.456	62.6882	0.408801	3.05051	0.0284077		C1qtnf6	14.4167	31.2524	0.336019	3.168	0.0248708
Car12	82.1533	205.291	0.397746	3.05337	0.0283154		Tbc1d16	12.6258	28.091	0.347307	3.17557	0.0246604
Chst13	0.311634	2.41114	0.888578	3.06106	0.0280679		Cebpe	20.44	41.0619	0.302957	3.18081	0.0245161
Slpi	0.54536	3.75229	0.837614	3.0641	0.0279711		Podxl2	0.00729958	0.0676603	0.967036	3.19633	0.0240938
Agpat9	0.54536	3.75229	0.837614	3.06532	0.0279322		Pfkl	108.305	190.975	0.246327	3.19733	0.0240668
Agap1	75.8026	187.726	0.393841	3.06831	0.0278373		E230016K23Rik	0.0778622	0.814578	1.01961	3.20611	0.023832
Capn2	1.16863	6.45658	0.742326	3.07256	0.0277029		Ctsc	118.436	210.892	0.250577	3.20691	0.0238108
Fam129a	30.2736	76.8546	0.404606	3.07737	0.027552		Rtn2	0.0364979	0.370142	1.0061	3.20773	0.0237888
LOC106740	9.32955	29.3485	0.497725	3.07752	0.0275472		Flt1	1.46722	6.40385	0.639947	3.22992	0.0232078
Fam101b	11.9955	35.5427	0.471733	3.09389	0.0270398		Prdx5	74.5445	134.706	0.256973	3.2337	0.0231105
Sapcd1	0.0937337	0.995237	1.02603	3.09809	0.0269112		Tmem119	9.34833	22.2656	0.3769	3.24534	0.0228135
Npm3	29.5675	75.9004	0.409429	3.10111	0.0268195		Ptges	0.70076	3.98931	0.755328	3.248	0.0227462
Ccdc137	25.0476	64.6596	0.411867	3.10395	0.0267334		C330046G13Rik	0.0170324	0.169814	0.998699	3.25855	0.0224817
Atad3a	36.5367	93.2445	0.406894	3.11721	0.0263352		Chrne	0.75064	4.16177	0.743847	3.26682	0.0222767
Ddr1	0.0779085	0.750458	0.983742	3.11996	0.0262533		Hp	45.2367	84.72	0.272495	3.26797	0.0222486
Tnfrsf9	7.47678	25.6079	0.53466	3.12865	0.025997		Cysltr1	1.09007	5.39823	0.694797	3.27207	0.0221478
Kdelc2	6.03426	21.6695	0.555225	3.1435	0.0255654		Slc7a11	56.8929	105.688	0.268968	3.2814	0.0219205
Slc45a3	8.75984	28.5599	0.513261	3.15248	0.0253082		Rhoq	41.5687	79.3749	0.280917	3.29913	0.021496
AI427809	0.0779085	0.844266	1.03489	3.15507	0.0252345		BC018242	0.389311	2.78999	0.855307	3.29928	0.0214925
Grap	0.389543	3.00183	0.886832	3.15512	0.0252331		Cacnb3	1.24215	6.01248	0.684881	3.3066	0.0213201
Apon	0.0779085	0.844266	1.03489	3.15619	0.0252029		Pdk1	49.1858	93.0343	0.276803	3.31408	0.0211453
AI506816	89.8906	228.724	0.405598	3.15772	0.0251597		Alas1	59.2471	111.378	0.274133	3.32466	0.0209011
Zc3hav1	53.3661	136.789	0.408784	3.19263	0.0241937		Snord42b	0.00973278	0.103481	1.02662	3.32851	0.0208129
Lif	0.155817	1.59472	1.01007	3.19767	0.0240578		Tnfsf11	0.389311	2.84173	0.863287	3.33183	0.0207372
Pogk	55.0752	141.373	0.409411	3.20235	0.0239324		4930428O21Rik	0.155724	1.52833	0.99186	3.33345	0.0207005
Npepl1	26.2126	69.073	0.420798	3.20752	0.0237944		Il12b	0.0778622	0.928671	1.07654	3.34921	0.0203465
P2ry1	31.8074	83.5002	0.41916	3.20819	0.0237766		Lpcat3	66.1999	122.939	0.268832	3.36051	0.0200968
Sqstm1	167.6	465.635	0.443772	3.21391	0.0236254		Fcgr3	95.6428	176.538	0.266186	3.37025	0.0198843
Cyp11a1	61.4479	160.438	0.416801	3.21903	0.0234911		Socs1	1.63511	7.17598	0.642335	3.37388	0.0198058
Mir5132	0.00486928	0.0498351	1.01007	3.23658	0.0230367		Gnb5	4.6036	13.8359	0.477909	3.39369	0.0193835
Dnajc6	18.4643	51.4548	0.445092	3.23865	0.0229836		Ccr4	5.77397	16.2756	0.450063	3.39995	0.0192521
Ccrn4l	30.3795	81.3295	0.427668	3.24296	0.0228738		Sec24d	20.8561	43.4698	0.318954	3.40202	0.0192089
Rhob	90.117	237.039	0.420014	3.24453	0.0228342		Cox4i2	0.467173	3.22647	0.83925	3.40689	0.0191076
Ccdc155	0.0779085	0.908758	1.06686	3.25284	0.0226246		1190002H23Rik	4.06587	12.821	0.498768	3.43534	0.0185284
Snord17	0.0779085	0.910224	1.06756	3.25684	0.0225244		Atp6v0e2	0.00729958	0.0835804	1.05881	3.44782	0.0182806
Ankrd44	7.3234	26.5416	0.559214	3.26098	0.0224213		Cyp2t4	0.0194656	0.234821	1.08147	3.4548	0.0181435
Gm5544	0.389543	3.18945	0.913161	3.26603	0.0222963		Xbp1	117.425	220.268	0.273191	3.46001	0.0180421
St3gal6	0.0779085	0.930744	1.07725	3.2912	0.0216849		Npm3-ps1	0.934346	5.26424	0.750828	3.46038	0.018035
Mmp8	0.0779085	0.938073	1.08065	3.30181	0.0214327		Rcor2	8.73517	22.4394	0.409739	3.46633	0.0179199
Fhit	22.0323	60.9821	0.442143	3.30261	0.0214139		Mcpt8	236.582	454.123	0.283192	3.46678	0.0179112
Aqp9	175.379	505.144	0.459436	3.31797	0.0210553		Nucb2	8.32882	21.8171	0.418214	3.47241	0.0178033
Zcchc18	0.0279984	0.329791	1.07111	3.3468	0.0204		Serpinb10-ps	37.9627	75.3219	0.297564	3.48818	0.0175045
Srsf5	86.0013	231.524	0.430091	3.3524	0.0202757		Kdelr3	0.0778622	1.0096	1.11282	3.49916	0.0173001
Ptpn7	98.8148	271.188	0.438449	3.35264	0.0202702		Cdkn1a	33.7873	68.3608	0.306053	3.52495	0.01683
Il6	39.6725	109.752	0.441922	3.35602	0.0201955		Tgm1	1.79083	8.15108	0.658161	3.58038	0.0158684
Mylk3	0.0779085	1.03188	1.12204	3.36965	0.0198974		Tlr2	16.053	36.8895	0.361346	3.59244	0.0156677
Cd200r2	0.0779085	1.03188	1.12204	3.37026	0.019884		Fam20a	39.5163	79.8445	0.305469	3.593	0.0156585
Ddx26b	27.0976	75.9356	0.447515	3.38293	0.0196115		Asprv1	6.85187	19.8683	0.462351	3.5969	0.0155942
Reep6	127.311	372.509	0.46627	3.39323	0.0193931		Emb	223.666	440.859	0.294699	3.59985	0.0155457
Lhfpl2	14.3352	44.4134	0.491111	3.405	0.0191469		Plaur	9.46756	24.4731	0.412452	3.615	0.0152997
Tomm20l	0.00852125	0.102602	1.08065	3.41862	0.0188663		Cyp11a1	531.228	1061.53	0.300652	3.63797	0.0149351
Rhbdl3	0.155817	1.78234	1.05838	3.43982	0.0184389		Rnase4	0.856484	5.38364	0.798357	3.69011	0.014144
Xdh	1.32201	8.4236	0.804263	3.44126	0.0184104		BC018473	22.9608	50.6856	0.343897	3.72128	0.013694
BC048355	10.794	36.3518	0.527344	3.44226	0.0183904		Tle1	39.1233	82.1914	0.322391	3.75347	0.0132463
Evi2a	22.8698	65.7091	0.458363	3.4488	0.0182613		Ctsg	628.353	1285.81	0.310975	3.75796	0.0131852
2410006H16Rik	142.614	424.752	0.473973	3.44926	0.0182521		Il1rn	3.03541	11.6323	0.583447	3.77546	0.0129502
Paqr3	3.7177	17.347	0.668951	3.45524	0.0181351		Lfng	24.9463	54.4613	0.339081	3.79034	0.012754
Tia1	26.2089	75.4431	0.45917	3.45733	0.0180942		Nek6	24.4244	53.6069	0.341397	3.79475	0.0126965
Aldh1a2	0.0779085	1.11836	1.157	3.45832	0.0180749		Mgst2	11.902	30.8982	0.414315	3.79912	0.0126398
Klf6	74.6546	211.26	0.45176	3.46266	0.0179908		Ppic	15.8048	38.1445	0.382643	3.80698	0.0125387
Ubash3a	0.54536	4.69037	0.934524	3.46583	0.0179296		Ptgds	0.0778622	1.1887	1.18375	3.84461	0.012067
Ipo4	36.6207	104.274	0.45445	3.48094	0.017641		Gstm2	0.0778622	1.1887	1.18375	3.84606	0.0120493
Ctage5	90.0683	255.404	0.452655	3.50155	0.0172559		Il1f9	1.50858	7.98525	0.72372	3.85932	0.0118882
Mir5133	0.0279984	0.376695	1.12886	3.50202	0.0172472		Igsf8	23.8611	53.4371	0.350152	3.86161	0.0118606
Serpinf1	11.2176	38.3584	0.53396	3.50996	0.0171014		Trem3	2.595	10.8509	0.621327	3.87063	0.0117528
Fut7	2.25935	12.7168	0.750393	3.5362	0.0166297		Ccl2	50.7625	107.255	0.324874	3.88161	0.0116229
Crebzf	50.296	143.043	0.453933	3.54846	0.0164143		Fgf21	0.155724	1.95286	1.09832	3.90179	0.0113887
Esyt1	111.167	344.739	0.491515	3.60722	0.0154255		Tpi1	285.147	596.583	0.320601	3.93233	0.0110444
Csf2rb2	250.797	803.55	0.50569	3.61406	0.0153149		Tigit	4.32622	15.2514	0.547202	3.9364	0.0109995
Bid	35.8245	106.04	0.471291	3.61696	0.0152682		Pga5	8.01981	23.3495	0.464113	3.9365	0.0109984
Cnr2	4.83033	21.6695	0.651872	3.61849	0.0152437		Mgl2	13.1648	34.4006	0.417152	3.95015	0.0108491
Arid5a	9.19321	33.8644	0.566277	3.63684	0.014953		Slc16a3	20.3525	47.9818	0.37246	3.96599	0.0106788
Oas1h	0.00486928	0.067424	1.14135	3.63764	0.0149404		Selm	13.0675	34.3701	0.41999	3.96774	0.0106602
Fth1	405.161	1321.16	0.513328	3.63886	0.0149212		Ak4	71.8863	151.163	0.322798	3.97385	0.0105954
Scpep1	16.1843	51.9238	0.506273	3.64527	0.0148215		Olr1	6.23628	20.3644	0.513947	3.97388	0.0105951
Mcpt8	0.54536	5.15794	0.975793	3.65298	0.0147023		Gstm1	58.028	122.895	0.325897	3.98807	0.0104465
Acot2	4.57347	21.2723	0.667568	3.69177	0.0141196		Serpinf1	196.748	420.794	0.330159	4.00764	0.0102454
Dlx4	0.0182598	0.281422	1.18786	3.69259	0.0141076		Psph	58.8456	125.533	0.329042	4.02559	0.010065
Mtap1b	0.389543	4.1158	1.0239	3.69979	0.0140024		Gpr34	16.3888	41.3458	0.401885	4.04103	0.00991267
Chpf	9.89438	37.1257	0.574286	3.73144	0.0135508		Bcat1	54.0607	117.488	0.33711	4.05161	0.00980983
Obfc2a	29.8548	93.4438	0.495536	3.73775	0.0134627		6030419C18Rik	0.467173	4.1976	0.953523	4.06387	0.00969212
Snhg1	170.829	564.392	0.519019	3.76605	0.0130759		Mif	38.6489	86.332	0.349035	4.06465	0.00968474
Chchd10	19.8898	63.7465	0.505826	3.77584	0.0129451		Acot1	3.03663	12.6445	0.619511	4.10254	0.00933166
Cd3g	0.155817	2.15757	1.14135	3.77659	0.0129351		Fxyd4	0.00851618	0.161854	1.27888	4.11843	0.00918801
Snord68	0.00365196	0.0556981	1.18331	3.77943	0.0128974		Anxa3	101.384	214.731	0.325927	4.14101	0.0089882
5430416N02Rik	32.9468	103.452	0.496925	3.79128	0.0127418		Actr3b	3.27021	13.3928	0.612294	4.14168	0.0089824
Nek6	2.02562	13.133	0.811806	3.8119	0.0124758		Il4ra	35.1475	80.2836	0.358733	4.15477	0.00886898
Gpr97	22.305	70.4449	0.499448	3.81445	0.0124434		Tns4	0.155724	2.20758	1.15156	4.17027	0.00873677
Hmga2-ps1	9.55475	37.5713	0.594637	3.86367	0.0118359		Car12	11.1647	31.8999	0.455941	4.17121	0.00872881
Ms4a2	3.02748	17.6666	0.766071	3.88057	0.0116352		Tsnaxip1	0.00851618	0.169814	1.29973	4.19552	0.0085263
Slc7a5	591.595	2131.59	0.55668	3.91687	0.0112172		4932438H23Rik	3.34078	13.8664	0.618116	4.21276	0.00838593
Comtd1	15.8787	55.4856	0.543364	3.94187	0.0109394		Prtn3	105.296	227.789	0.335118	4.22739	0.00826894
Hrk	0.856994	7.6922	0.953073	3.94401	0.0109159		Adora2b	1.47938	8.83034	0.775897	4.23072	0.00824261
Dgkg	45.9563	147.165	0.505458	3.94738	0.0108792		Unc5b	3.97097	15.7065	0.597182	4.27766	0.00788103
Tph1	0.623268	6.32173	1.00616	3.95114	0.0108384		Sgms2	12.8424	36.331	0.451631	4.34408	0.00740037
Ctsg	18.8466	64.236	0.532547	3.9628	0.0107129		Clec4d	72.7647	163.56	0.351757	4.34451	0.00739735
Angptl6	5.71289	27.6365	0.684628	3.96463	0.0106933		Fos	4.59387	17.658	0.584763	4.35157	0.00734835
Ier2	46.8535	152.629	0.512895	3.98972	0.0104294		B4galnt4	21.9352	55.1127	0.400109	4.3602	0.00728891
Adora3	0.155817	2.47856	1.20159	4.00564	0.0102658		Pim1	103.051	228.988	0.346762	4.37532	0.00718612
Fos	0.233726	3.28326	1.1476	4.00964	0.0102251		Sytl3	0.778622	6.45294	0.918431	4.37543	0.00718537
Ltb4r1	7.3867	33.0524	0.650753	4.02721	0.0100489		Col18a1	16.1114	43.9195	0.435525	4.4119	0.00694426
Junb	22.6702	78.077	0.537068	4.04732	0.00985135		Tph1	0.233587	3.26096	1.1449	4.46937	0.0065831
Lcn2	18.7626	67.0693	0.553232	4.11659	0.00920445		Ndrg2	3.03663	13.8664	0.659572	4.47219	0.00656594
Camk1d	0.0779085	1.68853	1.33592	4.1394	0.00900233		Scgb1c1	0.0158158	0.424536	1.42882	4.50168	0.00638963
F2rl2	13.4903	51.7157	0.583599	4.14586	0.00894592		Lama5	29.1424	72.8715	0.398033	4.50933	0.0063448
Socs1	3.97334	22.5138	0.753293	4.14858	0.00892238		Ly6c2	126.024	293.263	0.366805	4.52408	0.0062594
Csrp3	1.30619	11.4342	0.942202	4.17796	0.00867203		Sema4a	77.3987	180.023	0.366594	4.53822	0.00617875
Gas5	125.951	473.928	0.575509	4.18886	0.00858121		Hif1a	437.17	1038.92	0.375933	4.55771	0.00606959
Cd52	0.701177	7.44889	1.02626	4.19485	0.00853177		Rhou	16.89	46.8223	0.442823	4.6006	0.00583713
Cyb5r1	88.6137	326.754	0.566721	4.21267	0.00838668		Lyz2	442.715	1058.61	0.378613	4.60073	0.00583646
Itgb2	39.7553	139.481	0.545121	4.21284	0.00838528		Prnp	22.5022	58.3219	0.413607	4.60445	0.00581681
Trim16	0.155817	2.81422	1.25674	4.21956	0.00833133		Niacr1	6.22898	23.3495	0.57386	4.62857	0.00569115
Snora64	0.0584314	1.43789	1.39108	4.24944	0.00809616		Oaf	14.0918	42.0502	0.474801	4.72784	0.00520611
Slamf9	9.50241	41.4482	0.639672	4.24991	0.00809249		Pdlim5	47.6699	121.477	0.406249	4.8154	0.0048179
Irg1	2.25935	17.1374	0.879962	4.2799	0.00786424		Gas7	36.6658	96.1732	0.418793	4.8609	0.0046295
Atp8b4	139.223	543.364	0.591381	4.28313	0.0078401		Socs2	16.4898	48.3533	0.467212	4.87626	0.00456785
Mst1	0.450409	6.01686	1.12576	4.30321	0.00769195		Pim2	35.1803	92.8751	0.421599	4.90355	0.00446069
Tnf	7.52669	35.8886	0.678353	4.31143	0.00763227		Clec10a	14.3303	44.7739	0.49477	4.92869	0.00436453
Atf5	69.089	250.197	0.558873	4.352	0.00734535		Cd14	45.4508	118.115	0.414763	4.94443	0.00430559
Kcnh2	0.233726	4.02052	1.23558	4.35603	0.00731755		Lif	0.0778622	2.03777	1.41783	4.99347	0.00412774
Oas1d	0.155817	2.99304	1.2835	4.36149	0.00728004		Tnfrsf26	24.7237	68.2826	0.441197	5.00102	0.00410114
Gpr34	0.138775	2.81422	1.30705	4.37357	0.00719788		Arsb	48.1955	126.218	0.418116	5.01046	0.00406812
Degs1	34.1921	129.212	0.577378	4.39213	0.00707376		Hsd11b1	6.1353	24.9375	0.609017	5.05514	0.00391614
Samd14	0.856994	9.47454	1.04358	4.41106	0.00694972		Bst1	1.63511	11.6296	0.85202	5.18185	0.00351986
Rpl12	5.83705	31.3243	0.729688	4.41524	0.00692261		Hmox1	125.041	335.492	0.428631	5.22853	0.00338585
Abca2	80.8593	311.921	0.586315	4.44015	0.00676392		Tcf7	8.10862	31.7513	0.592814	5.27216	0.00326596
Il20ra	0.0779085	1.96995	1.40287	4.45751	0.00665583		Procr	1.39787	10.953	0.894067	5.33919	0.00309132
Gp49a	0.6817	8.66545	1.1042	4.56751	0.00601556		Dgat2	11.8545	41.8605	0.547921	5.36776	0.0030202
Ccl9	450.281	2002.87	0.648169	4.57861	0.00595501		Mgst1	1.79083	12.8953	0.857376	5.47211	0.00277631
Fgf21	0.779085	9.66215	1.09349	4.62786	0.0056948		Gm5483	0.0778622	2.54058	1.51361	5.48187	0.00275471
Pi16	18.6396	76.4046	0.612682	4.6538	0.00556305		Trem1	7.46869	31.4037	0.623736	5.57228	0.00256365
Gng10	41.4461	165.158	0.600416	4.66201	0.00552212		Id1	18.4059	64.4949	0.544568	5.99677	0.00185059
Ifitm6	0.0779085	2.13851	1.43853	4.69266	0.00537227		Fstl3	0.0012166	0.0849071	1.8438	6.00316	0.00184179
Ccl6	252.912	1167.85	0.664416	4.7535	0.00508867		Cxcl2	1.69715	14.4501	0.930151	6.14632	0.001657
Stx3	12.3193	57.262	0.667281	4.80113	0.00487881		Thbs1	5.58783	29.0794	0.716342	6.1893	0.00160583
5730409E04Rik	0.0779085	2.34518	1.47859	4.82485	0.00477803		Ifitm1	661.37	2203.77	0.522723	6.37464	0.0014055
Trf	1.0895	12.9395	1.07469	4.86253	0.00462291		Clec4n	6.46256	34.5479	0.728017	6.43517	0.00134657
Dnase1l3	0.0133905	0.562844	1.62359	4.90942	0.00443804		Gm5416	0.0158158	1.62518	2.01181	6.58611	0.00121187
Gadd45a	50.4251	216.559	0.632929	4.93821	0.00432877		Ifitm6	5.05253	29.6007	0.767794	6.62459	0.00118011
Ppid	37.6213	168.339	0.65075	5.04764	0.00394117		Ppap2a	0.00243319	0.424536	2.24174	6.97849	0.000929823
Acsbg1	0.0779085	2.74386	1.54678	5.12487	0.00369198		Lcn2	45.6017	176.014	0.586566	7.05067	0.000886805
Fcer1g	29.52	139.393	0.674125	5.15831	0.0035898		Ifitm3	159.062	599.499	0.576223	7.0617	0.00088044
Slc35d3	0.779085	11.874	1.18301	5.16521	0.00356916		Alox15	7.31905	41.9109	0.757873	7.13583	0.000839039
Jun	12.1537	62.3731	0.710287	5.18197	0.00351951		BC100530	1.63511	17.5665	1.03114	7.17815	0.000816437
Cd200r1	27.0817	131.251	0.685426	5.19271	0.00348817		Nt5e	41.4215	176.796	0.630248	7.55396	0.000644401
P2ry2	0.0779085	2.90803	1.57201	5.19681	0.00347626		2010005H15Rik	0.087595	5.36507	1.7871	7.80819	0.000552212
P2ry14	2.25935	22.0242	0.988917	5.22364	0.0033996		Stfa1	6.61829	45.1613	0.834021	7.92669	0.000514636
Anxa3	24.8017	120.405	0.686162	5.2544	0.00331415		Saa3	1.32366	19.0683	1.15854	8.13778	0.000454942
Prg2	0.467451	8.91169	1.28022	5.25982	0.00329936		Ccl6	111.045	569.156	0.709733	8.65875	0.000339534
4930503B20Rik	0.00365196	0.196409	1.73064	5.32948	0.00311592		Elane	11.8971	84.0169	0.848926	9.34364	0.00023651
Fcgr3	1.48757	18.5563	1.09601	5.34819	0.0030687		Cxcl3	0.311449	12.9881	1.62016	9.7177	0.000196079
AV051173	0.00121732	0.0586296	1.68271	5.35119	0.00306122		Mmp12	26.6593	204.337	0.884498	10.5824	0.000130231
Ltbp4	19.202	101.325	0.72237	5.44549	0.00283625		Nov	2.02442	37.9442	1.27285	11.0612	0.000105193
Gas7	5.37569	41.0729	0.883122	5.62893	0.00245185		Mmp8	8.67799	110.188	1.10372	12.2159	6.5e-05
Plin2	44.3811	245.969	0.743682	5.71576	0.00229141		Serpinb2	15.806	182.378	1.06215	12.5203	5.77e-05
Ccdc80	1.38653	20.3093	1.16577	5.92383	0.00195463		Pdcd1	1.32001	40.6015	1.48797	13.0283	4.75e-05
Ifitm1	74.0119	479.023	0.811055	5.93989	0.00193114
Lilrb4	2.07797	27.103	1.11538	6.14505	0.00165853
Clec4e	8.58089	67.1221	0.893333	6.48633	0.00129902
P2rx3	1.01281	21.0099	1.3169	6.65767	0.0011536
Adam8	1.01281	21.0568	1.31786	6.671	0.00114311
Cd69	8.38004	70.3525	0.924034	6.75517	0.00107945
Slc24a3	0.155817	8.43679	1.73356	6.91241	0.000971384
Ppp1r17	0.934902	22.59	1.38315	7.11718	0.000849234
Itgal	32.7971	279.018	0.929798	7.24134	0.000784022
Avil	21.7231	195.445	0.954102	7.37825	0.000718867
Cst7	0.779085	21.8498	1.44786	7.3938	0.000711877
Serpinb2	138.384	1575.54	1.05635	7.55773	0.000642907
Cpa3	17.9555	184.585	1.012	7.83199	0.00054441
Fcgr2b	27.1377	292.77	1.03295	8.03241	0.000483648
Osm	9.67648	126.183	1.11528	8.44503	0.000382094
P2rx7	6.31059	85.8117	1.13348	8.59605	0.000351409
Epx	11.6072	156.891	1.13087	8.6147	0.000347826
Cox6a2	0.175294	17.0641	1.98832	9.10557	0.000267438
Ccl3	13.2895	199.324	1.17605	9.112	0.000266541
Hdc	5.90401	98.7747	1.2235	9.24405	0.0002489
Saa3	1.55087	46.6208	1.478	9.43622	0.000225645
Egr1	5.68002	104.712	1.26565	9.56526	0.000211477
Gpr141	3.3452	80.9029	1.38354	10.2295	0.000153309
Il1rl1	4.59052	156.922	1.53382	11.6568	8.16e-05
