# Supplementary material for: Global Identification of EVI1 Target Genes in Acute Myeloid Leukemia
Source: PLoS One. 2013 Jun 27;8(6):e67134. doi: 10.1371/journal.pone.0067134 (PMC3694976; doi:10.1371/journal.pone.0067134)
Supplement: Dataset S2 — Genes differentially expressed between DA-1 Evi1 overexpressed myeloid leukemic cells and in shRNA Evi1 knockdown cells, In DA-1 Evi1 overexpressed leukemic cells, a high number (N = 6) of significantly downregulated direct gene targets of C/EBP-ε were identified. (XLS) [file pone.0067134.s002.xls]

## Sheet: Sheet1
Gene	DAI1 wildtype cells (Evi1 overexpression)	DA1 Evi1 shRNA knockdown cells	log FC	log FC (adj)	P-value
2012-09-04	7.29662	0.49542	-1.16815	-3.99156	0.0104104
0610030E20Rik	40.6695	88.9279	0.339769	2.61221	0.0475428
1700012I11Rik	13.7679	0.469037	-1.46766	-5.93543	0.00193762
1700028E10Rik	0.0779085	0.656651	0.92575	2.96643	0.0312856
1810010H24Rik	7.8152	1.14914	-0.832567	-2.85199	0.0357404
2310021P13Rik	18.8453	44.0088	0.368336	2.58356	0.0492196
2410002F23Rik	25.7622	55.3038	0.331773	2.51	0.0538281
2410006H16Rik	142.614	424.752	0.473973	3.44926	0.0182521
3110043O21Rik	27.2656	8.81789	-0.49025	-2.67491	0.0440881
3110052M02Rik	73.9303	28.1466	-0.419397	-3.11495	0.0264025
4632428N05Rik	39.5495	13.6753	-0.461203	-2.87039	0.0349786
4732416N19Rik	0.231291	0.0073287	-1.49913	-4.35115	0.00735124
4732471D19Rik	14.7819	37.6123	0.405599	2.74668	0.0404693
4922501C03Rik	38.6792	90.3452	0.368428	2.83329	0.0365332
4930415O20Rik	1.03472	0.0938073	-1.04259	-2.66101	0.0448296
4930429B21Rik	0.244681	0.0175889	-1.14336	-3.27363	0.0221097
4930503B20Rik	0.00365196	0.196409	1.73064	5.32948	0.00311592
4930578C19Rik	8.32647	0.281422	-1.4711	-5.24711	0.00333417
4930581F22Rik	33.4167	12.1246	-0.440296	-2.602	0.0481328
4931406C07Rik	179.231	81.8806	-0.340232	-2.65412	0.0452018
4933411E08Rik	28.2844	6.3789	-0.646802	-3.48584	0.0175485
5031439G07Rik	22.2392	49.3382	0.346064	2.54385	0.0516511
5430416N02Rik	32.9468	103.452	0.496925	3.79128	0.0127418
5730409E04Rik	0.0779085	2.34518	1.47859	4.82485	0.00477803
5730559C18Rik	14.0759	1.76915	-0.900712	-3.65894	0.0146111
7530420F21Rik	7.22845	0.625871	-1.06256	-3.60563	0.0154513
9230116N13Rik	1.09924	0.0938073	-1.06886	-2.73518	0.0410266
Aatf	35.5713	76.7725	0.334105	2.54163	0.0517906
Abat	1.49609	0.0938073	-1.20272	-3.15219	0.0253164
Abca2	80.8593	311.921	0.586315	4.44015	0.00676392
Abca4	32.1007	7.97216	-0.604939	-3.44674	0.0183017
Abca8b	0.210596	0.0117259	-1.2543	-3.63997	0.0149039
Abi3	24.2429	6.54599	-0.56861	-2.90917	0.0334321
Acacb	28.8834	9.82778	-0.468192	-2.61062	0.0476341
Acadsb	108.137	40.0557	-0.43131	-3.21594	0.023572
Ache	26.9564	8.14365	-0.519842	-2.785	0.0386726
Acot2	4.57347	21.2723	0.667568	3.69177	0.0141196
Acsbg1	0.0779085	2.74386	1.54678	5.12487	0.00369198
Acsm3	0.0499102	0.362038	0.860565	2.70634	0.0424613
Adam8	1.01281	21.0568	1.31786	6.671	0.00114311
Adcy6	168.019	68.5013	-0.389661	-3.00049	0.0300823
Adora3	0.155817	2.47856	1.20159	4.00564	0.0102658
Adsl	65.375	156.428	0.378903	2.92746	0.0327291
Afap1l1	154.634	60.7168	-0.405996	-3.11209	0.0264882
Afm	3.82239	0.375229	-1.00804	-2.90401	0.0336331
Agap1	75.8026	187.726	0.393841	3.06831	0.0278373
Agpat9	0.54536	3.75229	0.837614	3.06532	0.0279322
Agphd1	0.0779085	0.0117259	-0.822438	-2.52394	0.0529193
AI427809	0.0779085	0.844266	1.03489	3.15507	0.0252345
AI506816	89.8906	228.724	0.405598	3.15772	0.0251597
AI646023	15.6767	3.11909	-0.701225	-2.9328	0.0325271
Aim1	0.54536	3.68047	0.82922	3.02378	0.0292893
Ak1	14.0966	2.88897	-0.68837	-2.7682	0.0394495
Ak8	1.09072	0.0938073	-1.06548	-2.72759	0.0413988
Aldh1a1	546.253	188.346	-0.462438	-3.41505	0.0189395
Aldh1a2	0.0779085	1.11836	1.157	3.45832	0.0180749
Aldh3a1	24.8613	2.80982	-0.946846	-4.87598	0.00456899
Aldh4a1	10.8962	1.68853	-0.809767	-3.00178	0.0300379
Aldoa	2915.62	1248.64	-0.368295	-2.71187	0.0421819
Alox12	8.33256	1.03188	-0.907149	-3.15223	0.0253153
Angptl6	5.71289	27.6365	0.684628	3.96463	0.0106933
Ankrd37	27.5589	0.187615	-2.167	-11.3765	9.18e-05
Ankrd44	7.3234	26.5416	0.559214	3.26098	0.0224213
Anxa1	3.34641	11.0663	0.519424	2.50958	0.0538559
Anxa2	248.223	85.9202	-0.460746	-3.63926	0.0149151
Anxa3	24.8017	120.405	0.686162	5.2544	0.00331415
Anxa5	471.757	127.277	-0.568967	-4.25825	0.00802827
Aoah	46.6782	12.8575	-0.559958	-3.6774	0.0143324
Aox1	0.467451	2.99597	0.806801	2.90929	0.0334274
Ap4b1	91.7409	32.0806	-0.45632	-3.40271	0.0191945
Apbb1	13.7898	2.81422	-0.6902	-2.76296	0.0396952
Apbb2	1.55817	0.0938073	-1.22038	-3.21299	0.0236498
Apln	38.1533	7.41078	-0.711668	-4.28667	0.00781374
Apon	0.0779085	0.844266	1.03489	3.15619	0.0252029
Aqp9	175.379	505.144	0.459436	3.31797	0.0210553
Arap3	502.377	168.306	-0.474929	-3.52851	0.0167664
Arg2	53.9115	9.33529	-0.761553	-5.10629	0.00375019
Arid5a	9.19321	33.8644	0.566277	3.63684	0.014953
Arl11	44.7925	7.22316	-0.792478	-4.99907	0.004108
Armc8	27.1341	64.9322	0.378945	2.89405	0.0340256
Armcx1	17.7376	3.71418	-0.679031	-3.03308	0.0289791
Arntl	49.2431	18.0594	-0.435642	-2.96383	0.0313799
Arpc5l	48.9144	116.935	0.378509	2.89964	0.0338049
Arrb1	203.704	77.3954	-0.420284	-3.24911	0.0227184
Asah2	42.6196	12.4808	-0.533368	-3.38386	0.0195917
Asb1	208.75	82.1708	-0.404909	-3.14326	0.0255724
Asph	352.339	140.913	-0.398009	-2.97906	0.0308335
Atad3a	36.5367	93.2445	0.406894	3.11721	0.0263352
Atf5	69.089	250.197	0.558873	4.352	0.00734535
Atg9a	87.176	36.2536	-0.381046	-2.83708	0.0363708
Atp13a2	103.557	26.9036	-0.58537	-4.39203	0.00707439
Atp2b4	177.765	59.424	-0.475885	-3.65909	0.0146088
Atp7b	11.4939	0.938073	-1.08823	-4.14259	0.00897439
Atp8b4	139.223	543.364	0.591381	4.28313	0.0078401
AV051173	0.00121732	0.0586296	1.68271	5.35119	0.00306122
Avil	21.7231	195.445	0.954102	7.37825	0.000718867
B230378P21Rik	3.58379	0.351777	-1.00807	-2.92135	0.0329622
B3gnt6	0.0779085	0.562844	0.858803	2.69787	0.0428931
B4galnt2	2.02562	9.34848	0.664183	2.98271	0.0307041
B4galt4	62.1856	26.4287	-0.371613	-2.70836	0.042359
B4galt5	21.3457	48.8692	0.359725	2.63128	0.0464613
BC005764	18.7309	2.2074	-0.928677	-4.17	0.00873908
BC013712	0.311634	1.83511	0.770016	2.64537	0.0456802
BC048355	10.794	36.3518	0.527344	3.44226	0.0183904
BC048609	0.0779085	0.0102602	-0.88043	-2.70592	0.0424825
BC055004	24.3525	6.85526	-0.55052	-2.82499	0.0368915
Bcat1	77.6651	169.844	0.339824	2.65187	0.0453244
Bcl2a1a	19.8241	45.9656	0.36524	2.64109	0.045916
Bcl7a	31.6199	73.6211	0.367042	2.78347	0.0387429
Bid	35.8245	106.04	0.471291	3.61696	0.0152682
Bmp8a	6.05982	0.844266	-0.855981	-2.75219	0.0402053
Bnip3	146.412	24.6757	-0.773307	-5.86569	0.0020425
C1qtnf1	18.6457	3.43423	-0.73475	-3.35993	0.0201095
C3	312.735	119.187	-0.418949	-3.15501	0.0252362
C530008M17Rik	230.143	72.1041	-0.504038	-3.94843	0.0108678
C630004H02Rik	18.5276	4.6889	-0.596749	-2.76608	0.0395484
C77370	165.557	76.0851	-0.337648	-2.59976	0.0482633
Cacnb3	17.2713	3.18945	-0.733611	-3.21913	0.0234884
Calhm2	1.48026	6.00367	0.608078	2.56441	0.0503763
Calr	2606.9	919.829	-0.452417	-3.31348	0.0211593
Camk1d	0.0779085	1.68853	1.33592	4.1394	0.00900233
Capn2	1.16863	6.45658	0.742326	3.07256	0.0277029
Car12	82.1533	205.291	0.397746	3.05337	0.0283154
Car5b	11.6558	2.48736	-0.670805	-2.54019	0.0518819
Casp4	218.008	63.0664	-0.538674	-4.16473	0.00878374
Casp6	29.5103	10.5782	-0.44556	-2.50152	0.0543892
Cbln3	3.33789	0.0938073	-1.55124	-4.58127	0.0059406
Cbx4	84.3835	176.934	0.321553	2.50235	0.0543339
Ccbl2	21.6817	2.43899	-0.948883	-4.55025	0.00611113
Ccdc137	25.0476	64.6596	0.411867	3.10395	0.0267334
Ccdc155	0.0779085	0.908758	1.06686	3.25284	0.0226246
Ccdc80	1.38653	20.3093	1.16577	5.92383	0.00195463
Ccl3	13.2895	199.324	1.17605	9.112	0.000266541
Ccl4	0.623268	3.85783	0.791668	2.94618	0.0320268
Ccl6	252.912	1167.85	0.664416	4.7535	0.00508867
Ccl9	450.281	2002.87	0.648169	4.57861	0.00595501
Ccng2	247.098	118.181	-0.320321	-2.51077	0.0537776
Ccni	501.918	190.338	-0.421108	-3.12386	0.0261379
Ccrn4l	30.3795	81.3295	0.427668	3.24296	0.0228738
Cd200r1	27.0817	131.251	0.685426	5.19271	0.00348817
Cd200r2	0.0779085	1.03188	1.12204	3.37026	0.019884
Cd200r3	2.41638	8.53647	0.548113	2.50434	0.0542015
Cd248	2.80471	0.187615	-1.17462	-3.30321	0.0213998
Cd300a	16.6043	40.1437	0.383398	2.62761	0.0466676
Cd37	24.456	62.6882	0.408801	3.05051	0.0284077
Cd3g	0.155817	2.15757	1.14135	3.77659	0.0129351
Cd52	0.701177	7.44889	1.02626	4.19485	0.00853177
Cd55	1444.13	583.846	-0.393308	-2.89465	0.0340019
Cd59a	86.6209	16.1349	-0.729858	-5.44177	0.00284477
Cd69	8.38004	70.3525	0.924034	6.75517	0.00107945
Cd82	12.0649	31.251	0.413342	2.69247	0.0431708
Cdkn2d	154.157	49.6021	-0.492462	-3.77254	0.012989
Cdkn3	11.2931	2.05057	-0.740938	-2.80747	0.0376604
Cenpa	131.036	47.4562	-0.441098	-3.34793	0.0203748
Cenpe	165.076	76.0851	-0.336385	-2.5958	0.0484954
Ces2g	835.627	252.802	-0.519232	-3.83732	0.0121568
Chac1	30.0337	64.7827	0.33385	2.55253	0.0511086
Chchd10	19.8898	63.7465	0.505826	3.77584	0.0129451
Chpf	9.89438	37.1257	0.574286	3.73144	0.0135508
Chst13	0.311634	2.41114	0.888578	3.06106	0.0280679
Clcn5	42.0158	15.0825	-0.444941	-2.83666	0.0363889
Cldn12	42.8351	91.8066	0.331074	2.52412	0.0529082
Clec4e	8.58089	67.1221	0.893333	6.48633	0.00129902
Clec7a	6.33372	0.750458	-0.926332	-3.02348	0.0292994
Clu	43.0579	5.34555	-0.90606	-5.58137	0.0025453
Cmpk2	17.6779	3.65849	-0.68413	-3.05355	0.0283093
Cmtm3	4.51748	16.9747	0.574907	3.0299	0.0290848
Cnn2	72.2468	22.1385	-0.51367	-3.82266	0.0123396
Cnr2	4.83033	21.6695	0.651872	3.61849	0.0152437
Cntnap1	22.8868	6.93881	-0.518301	-2.60882	0.0477376
Col5a1	58.7394	10.5636	-0.745118	-5.13606	0.00365742
Colq	0.155817	1.2195	0.893565	2.80187	0.0379097
Comtd1	15.8787	55.4856	0.543364	3.94187	0.0109394
Cope	144.357	66.7395	-0.335056	-2.55479	0.0509685
Copz2	24.5814	8.08795	-0.482767	-2.49624	0.0547415
Cotl1	21.5028	48.4969	0.35322	2.58965	0.0488578
Cox6a2	0.175294	17.0641	1.98832	9.10557	0.000267438
Cpa3	17.9555	184.585	1.012	7.83199	0.00054441
Crebzf	50.296	143.043	0.453933	3.54846	0.0164143
Csf1	1.39505	5.81312	0.61982	2.58963	0.0488588
Csf2rb2	250.797	803.55	0.50569	3.61406	0.0153149
Cspg4	0.0779085	0.656651	0.92575	2.96836	0.0312161
Cspg5	0.233726	1.59472	0.833979	2.75882	0.0398906
Csrp3	1.30619	11.4342	0.942202	4.17796	0.00867203
Cst7	0.779085	21.8498	1.44786	7.3938	0.000711877
Ctage5	90.0683	255.404	0.452655	3.50155	0.0172559
Ctla2a	19.3992	43.9018	0.354698	2.5169	0.0533765
Ctnnal1	44.3251	12.129	-0.562825	-3.59841	0.0155693
Ctsg	18.8466	64.236	0.532547	3.9628	0.0107129
Ctsj	5.21987	0.469037	-1.04645	-3.23657	0.0230368
Ctsl	356.741	165.501	-0.333552	-2.5078	0.0539728
Cxcl3	35.351	6.34958	-0.745657	-4.35076	0.00735396
Cxcr1	1.09072	0.0938073	-1.06548	-2.72655	0.0414502
Cxcr2	240.547	16.2081	-1.17147	-9.10437	0.000267606
Cxcr7	1.32445	0.0938073	-1.1498	-3.00058	0.0300791
Cyb5	77.8659	28.6845	-0.4337	-3.24576	0.0228029
Cyb5r1	88.6137	326.754	0.566721	4.21267	0.00838668
Cyp11a1	61.4479	160.438	0.416801	3.21903	0.0234911
Cyp2b10	3.35007	0.0938073	-1.55282	-4.59503	0.00586673
Cyp2s1	21.4078	0.562844	-1.58018	-7.48282	0.000673395
Cyp4v3	39.9379	11.5383	-0.539243	-3.36958	0.0198989
D2Ertd750e	98.015	44.7842	-0.340168	-2.5551	0.0509493
D630039A03Rik	5.37569	0.750458	-0.855107	-2.63962	0.045997
Dact3	52.7368	12.2888	-0.632606	-4.28583	0.00782002
Darc	1.01281	0.0938073	-1.03329	-2.64262	0.0458317
Dcaf6	116.703	51.8754	-0.352121	-2.63906	0.0460284
Dclre1b	147.016	60.4984	-0.38562	-2.95184	0.0318175
Dctd	23.0488	52.0264	0.353576	2.62447	0.0468447
Ddr1	0.0779085	0.750458	0.983742	3.11996	0.0262533
Ddt	22.4048	4.11286	-0.736197	-3.65224	0.0147138
Ddx26b	27.0976	75.9356	0.447515	3.38293	0.0196115
Ddx46	132.329	297.872	0.352375	2.58624	0.0490598
Ddx55	20.1503	45.9964	0.358442	2.61029	0.0476531
Ddx60	49.5742	9.32796	-0.725469	-4.80325	0.00486967
Degs1	34.1921	129.212	0.577378	4.39213	0.00707376
Dgat2	43.535	92.9601	0.329458	2.5231	0.0529738
Dgkg	45.9563	147.165	0.505458	3.94738	0.0108792
Diablo	22.6203	55.2349	0.387716	2.86001	0.0354061
Dixdc1	10.8232	1.47453	-0.865701	-3.21495	0.023598
Dlg4	60.9038	23.9648	-0.40507	-2.92198	0.0329379
Dlx4	0.0182598	0.281422	1.18786	3.69259	0.0141076
Dnajc6	18.4643	51.4548	0.445092	3.23865	0.0229836
Dnase1l3	0.0133905	0.562844	1.62359	4.90942	0.00443804
Dpy19l3	93.1908	41.5772	-0.350518	-2.59607	0.0484793
Dsc2	36.7497	11.3448	-0.510456	-3.07911	0.0274973
Dus4l	36.5269	83.9429	0.361371	2.72857	0.0413506
Dusp12	14.5981	36.9967	0.403867	2.74378	0.0406089
E030030I06Rik	0.0365196	0.309271	0.927813	2.91994	0.0330161
Ebna1bp2	62.4376	140.29	0.351581	2.7459	0.0405068
Ecel1	0.0779085	0.562844	0.858803	2.6976	0.042907
Ecm1	355.746	48.5028	-0.865374	-6.6036	0.00119731
Eef1e1	56.2974	134.064	0.376823	2.95383	0.0317444
Egln3	1216.14	146.24	-0.919917	-6.74243	0.0010888
Egr1	5.68002	104.712	1.26565	9.56526	0.000211477
Ehbp1l1	100.343	44.1671	-0.356386	-2.67772	0.0439399
Eif2ak2	116.033	41.0627	-0.451133	-3.35727	0.0201679
Eif4a2	82.7961	175.489	0.326239	2.53734	0.0520624
Elf3	26.3684	1.50092	-1.24473	-6.46476	0.00131882
Elk3	67.3872	30.7937	-0.340116	-2.51139	0.0537367
Emilin1	140.671	55.2657	-0.405749	-3.07864	0.0275121
Emilin2	872.908	390.101	-0.349792	-2.6035	0.0480459
Eng	29.7258	8.95567	-0.521035	-2.92153	0.0329551
Enkur	9.31007	0.469037	-1.29775	-4.68089	0.00542923
Eno2	115.101	22.0213	-0.718238	-5.39391	0.00295681
Enpp5	139.961	44.8589	-0.494159	-3.72903	0.0135845
Epas1	10.3411	1.68853	-0.787059	-2.87538	0.0347753
Epb4-1l4b	84.2666	24.6655	-0.533566	-4.00128	0.0103103
Ephx1	7.26375	0.844266	-0.934682	-3.15716	0.0251753
Epor	129.765	29.262	-0.646854	-4.83481	0.00473647
Epx	11.6072	156.891	1.13087	8.6147	0.000347826
Erg	11.3077	1.59472	-0.850688	-3.21227	0.0236688
Esyt1	111.167	344.739	0.491515	3.60722	0.0154255
Etv6	528.483	243.717	-0.336145	-2.50869	0.0539145
Evi2a	22.8698	65.7091	0.458363	3.4488	0.0182613
Exosc1	35.5299	76.0836	0.330696	2.51223	0.0536813
Exosc3	15.2068	38.2191	0.400244	2.70957	0.0422978
Exosc5	47.7299	112.794	0.373497	2.86397	0.0352424
Eya2	78.3906	17.3456	-0.655076	-4.92097	0.00439382
Eya4	150.064	52.0147	-0.460151	-3.5161	0.0169897
F11r	364.879	145.447	-0.399444	-2.99394	0.0303095
F13a1	10.5956	1.3133	-0.906759	-3.36077	0.0200909
F2rl2	13.4903	51.7157	0.583599	4.14586	0.00894592
F630028O10Rik	0.155817	1.2195	0.893565	2.80089	0.0379539
Fads3	15.8653	3.97948	-0.600623	-2.54797	0.0513931
Faim	9.9942	25.8381	0.412512	2.50679	0.0540398
Fam101b	11.9955	35.5427	0.471733	3.09389	0.0270398
Fam129a	30.2736	76.8546	0.404606	3.07737	0.027552
Fam134b	23.3604	7.21877	-0.510017	-2.58256	0.0492791
Fam136a	38.8094	84.7124	0.33901	2.56088	0.0505925
Fam160a1	46.8778	10.8816	-0.634273	-4.13414	0.00904847
Fam160a2	26.1286	6.72041	-0.58972	-3.09565	0.0269858
Fam162a	274.849	62.5548	-0.642834	-5.05394	0.00392015
Fam171a1	43.7712	13.5083	-0.510589	-3.26732	0.0222645
Fam174b	116.225	50.055	-0.365852	-2.7354	0.0410156
Fam38a	70.3234	158.902	0.35403	2.75294	0.0401699
Fam46b	4.75242	0.469037	-1.00571	-3.02361	0.0292949
Fam65c	8.48594	0.656651	-1.11137	-3.92677	0.0111062
Fam78a	115.968	48.7798	-0.376098	-2.81587	0.0372897
Fap	48.5881	17.7809	-0.436577	-2.96967	0.0311691
Far2	55.4465	20.0909	-0.440875	-3.06314	0.0280018
Fas	31.587	7.28179	-0.637271	-3.61268	0.0153372
Fbp1	23.1267	2.15757	-1.03015	-5.14942	0.00361664
Fbxl16	0.311634	2.34518	0.876532	3.00735	0.0298462
Fbxo36	37.9402	11.8197	-0.506493	-3.09154	0.0271119
Fbxo47	2.21309	0.187615	-1.07173	-2.89514	0.0339825
Fcer1g	29.52	139.393	0.674125	5.15831	0.0035898
Fcgr2b	27.1377	292.77	1.03295	8.03241	0.000483648
Fcgr3	1.48757	18.5563	1.09601	5.34819	0.0030687
Fchsd1	85.5923	17.9817	-0.677604	-5.10379	0.00375813
Fchsd2	50.6077	19.7992	-0.407569	-2.76864	0.0394287
Fgf21	0.779085	9.66215	1.09349	4.62786	0.0056948
Fgf23	19.7815	0.187615	-2.02299	-9.17469	0.000257987
Fhit	22.0323	60.9821	0.442143	3.30261	0.0214139
Fmnl2	1.48026	0.0938073	-1.1981	-3.10393	0.0267339
Fmo5	18.6201	5.34702	-0.541871	-2.49591	0.0547634
Fmod	0.934902	0.0938073	-0.99853	-2.57353	0.0498213
Fos	0.233726	3.28326	1.1476	4.00964	0.0102251
Foxn3	55.8969	23.3302	-0.37947	-2.6801	0.0438148
Frmd6	47.366	14.8186	-0.504658	-3.34539	0.0204316
Fry	99.8264	45.775	-0.338617	-2.52566	0.052809
Fryl	383.872	174.943	-0.34129	-2.56645	0.0502513
Fth1	405.161	1321.16	0.513328	3.63886	0.0149212
Fut7	2.25935	12.7168	0.750393	3.5362	0.0166297
Gadd45a	50.4251	216.559	0.632929	4.93821	0.00432877
Galc	20.2002	2.72041	-0.870721	-4.08643	0.00947992
Galnt6	834.232	342.011	-0.387247	-2.86822	0.0350675
Gas2l3	123.136	37.3983	-0.517532	-3.88159	0.0116233
Gas5	125.951	473.928	0.575509	4.18886	0.00858121
Gas7	5.37569	41.0729	0.883122	5.62893	0.00245185
Gatsl3	0.233726	1.50092	0.80765	2.60554	0.0479272
Gbe1	52.9961	7.3155	-0.859999	-5.68712	0.00234294
Gcdh	31.9145	10.1341	-0.498202	-2.89185	0.034113
Gch1	35.928	79.7303	0.346191	2.65112	0.0453653
Ggt7	0.91786	4.96886	0.73348	2.85661	0.0355473
Gja6	0.0779085	0.562844	0.858803	2.69854	0.0428587
Glrp1	61.7206	134.304	0.33766	2.6424	0.0458438
Gls	162.522	361.264	0.346912	2.50492	0.0541635
Gls2	22.5874	6.55039	-0.537599	-2.68695	0.043457
Gm10509	27.3836	8.0601	-0.531151	-2.87244	0.0348948
Gm10653	0.0779085	0.00879443	-0.947377	-2.9139	0.0332485
Gm11127	0.0779085	0.562844	0.858803	2.6987	0.0428507
Gm11346	1.71399	0.187615	-0.960741	-2.50231	0.0543361
Gm13710	0.934902	0.0938073	-0.99853	-2.57077	0.0499885
Gm19522	0.0779085	0.656651	0.92575	2.97199	0.0310858
Gm2a	129.239	27.2965	-0.675288	-5.04538	0.00394878
Gm5111	55.253	18.5519	-0.473968	-3.28871	0.0217445
Gm5151	1.15767	0.0938073	-1.09135	-2.7966	0.0381464
Gm5506	106.966	44.9337	-0.376673	-2.81451	0.0373491
Gm5544	0.389543	3.18945	0.913161	3.26603	0.0222963
Gm6402	0.0779085	0.656651	0.92575	2.97191	0.0310884
Gna15	57.3066	18.2221	-0.497607	-3.47055	0.0178389
Gng10	41.4461	165.158	0.600416	4.66201	0.00552212
Gng11	4.5966	0.469037	-0.99123	-2.95258	0.0317905
Gp1ba	55.6194	12.7812	-0.638653	-4.39514	0.00705389
Gp49a	0.6817	8.66545	1.1042	4.56751	0.00601556
Gp5	56.1282	7.12936	-0.896131	-6.02248	0.00181549
Gp9	58.2853	21.0143	-0.443044	-3.14205	0.0256073
Gpi1	1168.67	514.356	-0.356427	-2.65619	0.0450895
Gpr141	3.3452	80.9029	1.38354	10.2295	0.000153309
Gpr34	0.138775	2.81422	1.30705	4.37357	0.00719788
Gpr56	2364.4	903.077	-0.417996	-3.07274	0.0276974
Gpr84	55.0716	22.6545	-0.385774	-2.68781	0.0434121
Gpr97	22.305	70.4449	0.499448	3.81445	0.0124434
Grap	0.389543	3.00183	0.886832	3.15512	0.0252331
Grtp1	30.9467	5.06559	-0.785984	-4.36953	0.00722528
Gsdma	19.7157	1.03188	-1.28118	-5.84575	0.00207369
Gsn	858.446	242.63	-0.548769	-4.04702	0.00985423
Gsta4	35.7625	10.6735	-0.52512	-3.13872	0.0257034
Gstt1	308.57	21.2781	-1.16142	-9.08704	0.000270042
Gstt3	42.9179	12.1011	-0.549812	-3.49018	0.0174671
H2-T24	107.183	34.2162	-0.495893	-3.73971	0.0134356
H60b	23.7658	7.56321	-0.497245	-2.53081	0.0524779
Haao	61.5234	23.5735	-0.416617	-2.99968	0.0301103
Hdac3	196.42	92.1642	-0.328622	-2.56077	0.0505994
Hdac9	8.16822	0.0938073	-1.93989	-6.95653	0.000943396
Hdc	5.90401	98.7747	1.2235	9.24405	0.0002489
Heatr7a	114.051	48.8091	-0.368597	-2.75546	0.0400499
Hemgn	83.5764	33.0744	-0.402592	-3.01892	0.0294527
Hif1a	337.965	824.39	0.387261	2.74277	0.040658
Hipk1	1050	437.246	-0.380461	-2.80857	0.0376114
Hist1h1c	8.81827	23.4738	0.4252	2.50364	0.0542484
Hist2h2be	19.3091	5.66508	-0.532557	-2.53945	0.0519287
Hk2	383.163	96.4134	-0.599246	-4.48395	0.00649499
Hmga2-ps1	9.55475	37.5713	0.594637	3.86367	0.0118359
Hmgcs2	3.03843	12.9293	0.628925	3.04784	0.0284945
Homez	55.3844	17.8234	-0.492398	-3.41254	0.018991
Hp	35.5993	9.84977	-0.558016	-3.33078	0.0207613
Hpse	92.2474	24.7534	-0.571319	-4.29472	0.00775421
Hrk	0.856994	7.6922	0.953073	3.94401	0.0109159
Hspa13	178.717	80.3489	-0.347187	-2.70389	0.0425855
Hspbp1	13.1653	34.7659	0.421722	2.78853	0.0385118
I730030J21Rik	137.59	41.1858	-0.52384	-3.96823	0.010655
Icam2	68.5899	24.0088	-0.45589	-3.39893	0.0192733
Ier2	46.8535	152.629	0.512895	3.98972	0.0104294
Ifi203	32.1701	10.225	-0.49779	-2.88581	0.0343544
Ifitm1	74.0119	479.023	0.811055	5.93989	0.00193114
Ifitm6	0.0779085	2.13851	1.43853	4.69266	0.00537227
Igf1r	1201.52	277.891	-0.635857	-4.65815	0.00554133
Igsf6	72.7215	26.376	-0.440454	-3.27268	0.0221329
Iigp1	1.48026	0.0938073	-1.1981	-3.10414	0.0267275
Ikbke	115.961	25.3104	-0.661012	-4.99742	0.00411381
Il15	32.1373	7.12789	-0.654048	-3.72317	0.0136672
Il18rap	281.129	123.471	-0.357341	-2.74351	0.0406224
Il1b	38.1326	7.9575	-0.68052	-4.10176	0.00933877
Il1r1	11.4319	1.40711	-0.909789	-3.4435	0.0183659
Il1rl1	4.59052	156.922	1.53382	11.6568	8.16e-05
Il1rn	0.155817	1.3133	0.92575	2.8938	0.0340356
Il20ra	0.0779085	1.96995	1.40287	4.45751	0.00665583
Il20rb	1.32445	0.0938073	-1.1498	-3.00026	0.0300901
Il6	39.6725	109.752	0.441922	3.35602	0.0201955
Ipo4	36.6207	104.274	0.45445	3.48094	0.017641
Irf6	1.63486	0.0938073	-1.24124	-3.27542	0.022066
Irg1	2.25935	17.1374	0.879962	4.2799	0.00786424
Itfg3	22.5667	6.56065	-0.536521	-2.68086	0.0437752
Itgal	32.7971	279.018	0.929798	7.24134	0.000784022
Itgb2	39.7553	139.481	0.545121	4.21284	0.00838528
Itgb4	2.7974	0.281422	-0.997397	-2.76519	0.0395903
Itih5	262.053	88.129	-0.47327	-3.71418	0.013795
Itpripl1	7.08724	22.417	0.500101	2.87041	0.0349778
Itsn1	29.1293	6.46391	-0.653834	-3.58623	0.0157706
Ivl	6.44571	0.469037	-1.13806	-3.76768	0.0130541
Jarid2	168.554	66.6149	-0.403167	-3.1038	0.0267377
Jun	12.1537	62.3731	0.710287	5.18197	0.00351951
Junb	22.6702	78.077	0.537068	4.04732	0.00985135
Jund	84.4528	205.706	0.386633	2.96503	0.0313365
Kalrn	114.186	32.8663	-0.540862	-4.05577	0.0097697
Kcnab3	4.82668	0.562844	-0.93326	-2.79931	0.0380247
Kcnh1	9.72518	0.375229	-1.4136	-5.12926	0.00367838
Kcnh2	0.233726	4.02052	1.23558	4.35603	0.00731755
Kcnj2	29.2936	9.94357	-0.46923	-2.62961	0.046555
Kcnk6	65.9252	20.1686	-0.514376	-3.72894	0.0135859
Kdelc2	6.03426	21.6695	0.555225	3.1435	0.0255654
Kdm4b	60.5313	21.8732	-0.442067	-3.15811	0.0251485
Kif21b	365.05	169.96	-0.332006	-2.50218	0.0543451
Kifc3	50.9753	17.3148	-0.468943	-3.20755	0.0237937
Klf6	74.6546	211.26	0.45176	3.46266	0.0179908
Kpna7	11.7398	0.469037	-1.39846	-5.37275	0.00300799
Kti12	31.3971	66.9784	0.329045	2.51966	0.0531968
L1cam	0.934902	5.13595	0.739855	2.89237	0.0340924
Lamb2	8.80366	1.59472	-0.741978	-2.57401	0.0497926
Lbh	35.5263	9.0055	-0.596042	-3.60176	0.0155145
Lcn2	18.7626	67.0693	0.553232	4.11659	0.00920445
Ldhb	252.061	74.6692	-0.528364	-4.15642	0.00885476
Lgals3bp	353.022	139.811	-0.40226	-3.01225	0.0296789
Lhfp	24.9368	7.87981	-0.500325	-2.59789	0.048373
Lhfpl2	14.3352	44.4134	0.491111	3.405	0.0191469
Lif	0.155817	1.59472	1.01007	3.19767	0.0240578
Lilrb4	2.07797	27.103	1.11538	6.14505	0.00165853
Lmna	2.25935	10.225	0.65568	3.00268	0.0300067
Lmo2	287.545	125.356	-0.36056	-2.73218	0.0411734
LOC106740	9.32955	29.3485	0.497725	3.07752	0.0275472
Lpar6	9.97229	25.8894	0.414326	2.51634	0.0534126
Lpin1	106.911	27.9429	-0.582752	-4.33864	0.00743847
Lrp1	1.06759	0.0938073	-1.05617	-2.69157	0.0432173
Lrrc34	2.92157	0.297545	-0.992064	-2.76757	0.0394786
Lst1	41.5642	12.6024	-0.518265	-3.26983	0.0222028
Ltb	154.637	30.3833	-0.70668	-5.33853	0.00309297
Ltb4r1	7.3867	33.0524	0.650753	4.02721	0.0100489
Ltbp4	19.202	101.325	0.72237	5.44549	0.00283625
Lyst	120.269	55.2261	-0.338009	-2.552	0.0511414
Lyz2	168.236	77.1873	-0.338374	-2.62798	0.0466466
Maged1	68.9515	16.8472	-0.612016	-4.43175	0.00681697
Maged2	44.1778	6.3232	-0.844267	-5.29522	0.00320461
Mamdc2	6.46641	0.562844	-1.06028	-3.50132	0.0172601
Man2b1	712.404	296.894	-0.380125	-2.83877	0.0362988
Map2k6	12.5189	1.12569	-1.04615	-4.09855	0.0093681
Map3k11	83.1065	31.7904	-0.417339	-3.14213	0.0256048
Map4k2	61.2994	25.6929	-0.377642	-2.71773	0.0418882
Mapkapk5	30.5937	66.867	0.33958	2.59216	0.0487094
Marcks	67.571	22.3159	-0.481147	-3.53705	0.0166146
Matn1	7.78964	0.656651	-1.07418	-3.72356	0.0136617
Mbd5	57.6487	25.6504	-0.351694	-2.50491	0.0541637
Mc1r	0.701177	4.03371	0.759878	2.86714	0.035112
Mcpt8	0.54536	5.15794	0.975793	3.65298	0.0147023
Mctp1	70.842	29.6929	-0.377637	-2.8121	0.0374556
Me2	319.55	141.192	-0.35473	-2.68307	0.0436592
Mecom	1110.49	137.505	-0.907195	-6.6492	0.00116032
Mefv	57.925	21.3734	-0.432992	-3.06909	0.0278128
Meis1	88.3446	39.7523	-0.346818	-2.58312	0.0492453
Mettl17	6.70013	18.738	0.44664	2.54224	0.0517525
Mfsd2a	0.233726	1.40711	0.779622	2.53141	0.0524396
Mfsd2b	90.716	40.5761	-0.349414	-2.62131	0.0470234
Mical3	26.4244	8.91169	-0.472045	-2.52564	0.0528099
Micall2	165.217	50.1195	-0.518049	-3.97602	0.0105725
Mir1982	0.485711	0.0542323	-0.95212	-2.58332	0.0492336
Mir5132	0.00486928	0.0498351	1.01007	3.23658	0.0230367
Mir5133	0.0279984	0.376695	1.12886	3.50202	0.0172472
Mki67	1228.13	546.996	-0.351259	-2.60215	0.0481243
Mknk1	43.2733	93.6036	0.335072	2.5671	0.0502118
Mks1	1.62756	6.87725	0.625878	2.7067	0.042443
Mmp8	0.0779085	0.938073	1.08065	3.30181	0.0214327
Mmrn1	146.769	23.6394	-0.792996	-5.9999	0.00184628
Mob1b	191.323	90.3438	-0.325868	-2.52294	0.0529841
Mocs1	135.113	47.3331	-0.455532	-3.45358	0.0181674
Mpnd	32.5658	11.0737	-0.46847	-2.74643	0.0404816
Mpp2	38.3298	3.75229	-1.00924	-5.99227	0.00185681
Mpp5	256.974	107.229	-0.379577	-2.97968	0.0308113
Mr1	53.2566	21.8131	-0.387655	-2.68899	0.043351
Mreg	0.155817	1.2195	0.893565	2.80651	0.037703
Mrm1	23.2593	56.1671	0.382885	2.85877	0.0354577
Ms4a2	3.02748	17.6666	0.766071	3.88057	0.0116352
Msrb3	16.8964	4.22133	-0.602345	-2.65565	0.0451189
Mst1	0.450409	6.01686	1.12576	4.30321	0.00769195
Mt3	1.8698	0.187615	-0.99853	-2.63504	0.0462514
Mtap1a	108.3	21.4819	-0.702557	-5.27886	0.00324799
Mtap1b	0.389543	4.1158	1.0239	3.69979	0.0140024
Mtmr4	47.9892	20.428	-0.370918	-2.5155	0.0534674
Mtrr	26.1286	58.8831	0.352875	2.65362	0.045229
Muc6	4.58321	0.375229	-1.08687	-3.26355	0.0223577
Mvd	37.8002	13.3162	-0.453113	-2.82048	0.0370877
Myc	264.339	659.153	0.396825	2.85412	0.0356511
Myct1	200.658	55.704	-0.556571	-4.31629	0.00759725
Myh10	514.435	218.297	-0.372283	-2.75641	0.0400048
Myl6b	50.6162	18.8963	-0.427913	-2.92986	0.0326382
Mylk	17.2604	3.36094	-0.71059	-3.11605	0.0263696
Mylk3	0.0779085	1.03188	1.12204	3.36965	0.0198974
Myo1g	28.0373	62.7996	0.35022	2.6653	0.0445993
Myo6	76.2505	24.2463	-0.497598	-3.70942	0.0138633
Naglu	83.0797	30.1561	-0.44012	-3.30038	0.0214664
Narf	150.27	44.7974	-0.525619	-4.00145	0.0103085
Nccrp1	1.86859	0.0938073	-1.29928	-3.52855	0.0167657
Ndrg1	271.125	75.3859	-0.55588	-4.37514	0.00718728
Ndrg2	89.271	38.8655	-0.361146	-2.69012	0.0432927
Nedd9	13.8628	37.5728	0.433021	2.92116	0.0329693
Nefh	44.6416	109.237	0.388631	2.97135	0.0311086
Nek6	2.02562	13.133	0.811806	3.8119	0.0124758
Neto2	7.53765	23.8622	0.500475	2.88051	0.0345676
Nfkbie	51.0605	22.0345	-0.364983	-2.50435	0.0542009
Nhp2l1	29.2559	65.1653	0.347803	2.64739	0.0455695
Nhsl2	51.1043	15.2877	-0.524117	-3.5923	0.01567
Nlgn2	30.7495	4.50275	-0.83436	-4.57603	0.00596899
Nmnat2	157.742	39.3551	-0.602945	-4.63375	0.00566457
Nmur1	0.0779085	0.562844	0.858803	2.69776	0.0428989
Nol6	62.5362	144.685	0.364291	2.84813	0.0359022
Nop14	135.461	308.833	0.357909	2.60586	0.047909
Nox1	104.983	21.435	-0.689996	-5.17371	0.00354388
Npepl1	26.2126	69.073	0.420798	3.20752	0.0237944
Npm3	29.5675	75.9004	0.409429	3.10111	0.0268195
Nqo1	120.91	13.3118	-0.958225	-7.17304	0.000819128
Nrg4	24.7043	6.65592	-0.569564	-2.9232	0.0328912
Nrgn	99.4174	32.0528	-0.491597	-3.6994	0.0140082
Nrxn1	6.67335	0.945402	-0.848728	-2.79034	0.0384293
Nsmaf	182.345	72.9997	-0.397573	-3.08124	0.0274311
Nuak1	40.3554	1.96995	-1.31145	-7.84574	0.000539963
Nucb1	1299.2	557.718	-0.36726	-2.70733	0.0424111
Nxf7	1.15767	4.96592	0.632415	2.52652	0.0527531
Nynrin	39.8806	12.8516	-0.491805	-3.07005	0.0277823
Oas1d	0.155817	2.99304	1.2835	4.36149	0.00728004
Oas1h	0.00486928	0.067424	1.14135	3.63764	0.0149404
Oas2	18.3864	4.12752	-0.648808	-2.97655	0.0309225
Obfc2a	29.8548	93.4438	0.495536	3.73775	0.0134627
Ociad2	54.0904	11.9165	-0.656973	-4.51397	0.00631779
Odc1	147.767	367.468	0.395642	2.86618	0.0351515
Olfr461	0.389543	0.0410407	-0.97734	-2.66505	0.0446128
Olr1	44.7706	105.501	0.372263	2.85454	0.0356338
Ooep	2.25935	0.187615	-1.08072	-2.93125	0.0325856
Osm	9.67648	126.183	1.11528	8.44503	0.000382094
Oxct1	284.083	102.722	-0.441781	-3.39784	0.0192963
Oxnad1	34.8166	74.5284	0.330536	2.53032	0.0525095
P2rx2	0.0876471	0.540858	0.790346	2.49631	0.0547368
P2rx3	1.01281	21.0099	1.3169	6.65767	0.0011536
P2rx4	131.691	330.139	0.39914	2.92751	0.0327271
P2rx7	6.31059	85.8117	1.13348	8.59605	0.000351409
P2ry1	31.8074	83.5002	0.41916	3.20819	0.0237766
P2ry14	2.25935	22.0242	0.988917	5.22364	0.0033996
P2ry2	0.0779085	2.90803	1.57201	5.19681	0.00347626
P4hb	1665.32	398.518	-0.621048	-4.53858	0.0061767
Palld	10.0648	1.03188	-0.989176	-3.58248	0.0158333
Paqr3	3.7177	17.347	0.668951	3.45524	0.0181351
Parp16	16.3084	3.59253	-0.657013	-2.81687	0.0372458
Pbx1	438.225	198.913	-0.343035	-2.57263	0.0498756
Pcgf3	74.2334	30.225	-0.390233	-2.93741	0.0323536
Pcp4l1	1.54721	0.0938073	-1.21731	-3.20285	0.023919
Pcx	31.6759	1.50092	-1.32437	-7.16661	0.00082253
Pdia4	207.11	86.4727	-0.379322	-2.94332	0.032133
Pdia6	1318.18	520.849	-0.403262	-2.97169	0.0310965
Pdk1	293.926	48.7226	-0.780507	-6.12914	0.00167797
Pdzd2	47.7896	12.3342	-0.588222	-3.8597	0.0118836
Pdzk1ip1	276.361	84.1129	-0.516614	-4.05696	0.00975831
Pear1	71.8852	32.8238	-0.340451	-2.53958	0.0519204
Per2	8.2583	23.5207	0.45456	2.66063	0.0448498
Pf4	813.346	192.824	-0.625114	-4.62715	0.00569842
Pfkl	415.893	117.872	-0.547571	-4.08864	0.00945942
Pfkm	87.2965	35.7201	-0.388085	-2.90874	0.0334488
Pfkp	898.526	324.197	-0.442722	-3.27028	0.0221918
Pgcp	49.7349	18.59	-0.427382	-2.91113	0.0333559
Pgk1	77.6103	31.9883	-0.384928	-2.86538	0.0351844
Pglyrp1	153.283	25.605	-0.777168	-5.87494	0.0020282
Pglyrp2	9.63631	1.87615	-0.710644	-2.53223	0.0523877
Pgm2	190.146	66.4478	-0.456605	-3.54404	0.0164916
Phldb1	59.331	20.2096	-0.467724	-3.33491	0.0206674
Pi16	18.6396	76.4046	0.612682	4.6538	0.00556305
Pif1	47.0336	18.5709	-0.403575	-2.69855	0.0428585
Pkm2	5161.35	1487.77	-0.540227	-3.94436	0.0109121
Pla2g5	13.9079	0.656651	-1.32593	-5.32601	0.00312478
Plcb3	99.3017	45.476	-0.339174	-2.5329	0.0523444
Plcd3	0.0121732	0.0938073	0.886832	2.81977	0.0371189
Plcg1	82.6001	31.3316	-0.420997	-3.16741	0.0248872
Plekha6	39.636	9.75303	-0.60895	-3.73569	0.0134915
Plekhg2	14.8708	2.95933	-0.701141	-2.88557	0.034364
Plekhg5	23.1814	7.22316	-0.506413	-2.55918	0.0506969
Plin2	44.3811	245.969	0.743682	5.71576	0.00229141
Plod2	224.801	48.428	-0.666702	-5.20249	0.00345986
Pls1	119.439	44.3503	-0.430248	-3.22216	0.0234094
Plxna4	20.3122	4.31367	-0.67291	-3.20574	0.0238419
Pm20d1	2.10353	0.187615	-1.04968	-2.85427	0.0356447
Pml	268.39	106.018	-0.403385	-3.1333	0.0258611
Pnrc1	80.9299	35.8916	-0.353117	-2.64496	0.0457025
Pogk	55.0752	141.373	0.409411	3.20235	0.0239324
Pon2	44.8619	95.081	0.326216	2.50435	0.0542012
Ppbp	38.6414	5.63723	-0.835987	-5.0891	0.00380502
Ppid	37.6213	168.339	0.65075	5.04764	0.00394117
Ppp1r17	0.934902	22.59	1.38315	7.11718	0.000849234
Ppp1r18	120.971	54.0682	-0.34974	-2.64273	0.0458255
Ppp2r3a	117.868	41.4306	-0.454076	-3.38063	0.0196608
Ppp2r5a	115.149	253.535	0.342778	2.6132	0.0474861
Ppp6r1	488.071	202.295	-0.382497	-2.8437	0.0360893
Prdx5	359.425	117.187	-0.486728	-3.65106	0.014732
Prelid2	31.2888	7.60132	-0.6145	-3.47645	0.0177261
Prelp	68.9551	21.8571	-0.498974	-3.69071	0.0141351
Prg2	0.467451	8.91169	1.28022	5.25982	0.00329936
Prickle2	40.6804	4.69037	-0.938179	-5.72476	0.00227551
Prkch	248.658	82.5314	-0.478984	-3.78986	0.0127602
Procr	0.934902	0.0938073	-0.99853	-2.56976	0.0500502
Prr11	92.3216	34.1634	-0.431742	-3.22832	0.0232493
Prr7	1.8698	7.22316	0.586931	2.57701	0.0496116
Prtn3	76.0947	16.8721	-0.654185	-4.8823	0.0045439
Psmg4	17.208	41.7179	0.384591	2.68539	0.0435384
Ptchd1	1.09072	0.0938073	-1.06548	-2.72737	0.0414096
Ptgr1	57.6876	16.3459	-0.547673	-3.82198	0.0123482
Ptgs1	66.2235	23.0282	-0.458751	-3.36176	0.0200692
Ptplad2	73.2267	28.9234	-0.40342	-2.99222	0.0303698
Ptpn14	27.0038	65.9289	0.387651	2.96074	0.031492
Ptpn7	98.8148	271.188	0.438449	3.35264	0.0202702
Ptprf	101.767	32.6259	-0.494044	-3.68147	0.0142717
Ptprk	7.07263	0.375229	-1.27528	-4.33789	0.00744368
Pus7	99.8349	230.36	0.363125	2.8038	0.0378236
Pvrl2	8.56994	0.750458	-1.05765	-3.72424	0.0136521
Pwp2	35.4484	75.6028	0.328942	2.50145	0.0543935
Qsox2	16.1843	38.5636	0.377084	2.57085	0.0499837
Rab13	8.49568	1.50092	-0.752842	-2.58537	0.0491113
Ralb	195.001	70.1356	-0.444099	-3.47843	0.0176885
Rarg	45.2782	18.1019	-0.398166	-2.62455	0.0468399
Rars	230.522	566.066	0.390155	2.81365	0.037387
Rasgef1b	6.07687	0.562844	-1.03329	-3.35065	0.0203145
Rasgrp3	1.01281	0.0938073	-1.03329	-2.64313	0.0458033
Rbm25	104.999	244.667	0.367391	2.82471	0.0369034
Rbm47	1.24654	0.0938073	-1.12347	-2.90389	0.0336379
Rbp2	1.07611	0.0938073	-1.05962	-2.71095	0.0422281
Rcn3	70.45	25.3382	-0.444105	-3.32606	0.020869
Reep6	127.311	372.509	0.46627	3.39323	0.0193931
Rhbdl3	0.155817	1.78234	1.05838	3.43982	0.0184389
Rhob	90.117	237.039	0.420014	3.24453	0.0228342
Rhoc	25.9411	6.00367	-0.635572	-3.31412	0.0211444
Rhof	94.2279	32.1202	-0.467401	-3.48827	0.0175029
Rimkla	32.4769	7.03555	-0.664277	-3.78493	0.0128249
Rnf24	21.5794	6.56651	-0.516706	-2.58086	0.0493807
Rpl10a	2.3616	9.34848	0.597534	2.75117	0.0402543
Rpl12	5.83705	31.3243	0.729688	4.41524	0.00692261
Rrp1b	71.8171	155.6	0.335782	2.60158	0.0481573
Rrp9	31.8244	71.4108	0.351004	2.66643	0.0445386
Rufy4	13.3443	2.06376	-0.810635	-3.23824	0.0229943
S100a4	25.229	0.469037	-1.73069	-8.83094	0.000309301
S100a6	105.945	36.2052	-0.466308	-3.5141	0.017026
S1pr5	4.05124	0.375229	-1.03329	-3.02738	0.0291689
Saa3	1.55087	46.6208	1.478	9.43622	0.000225645
Samd14	0.856994	9.47454	1.04358	4.41106	0.00694972
Sapcd1	0.0937337	0.995237	1.02603	3.09809	0.0269112
Scarf1	8.1524	0.938073	-0.939049	-3.26464	0.0223307
Scd1	8.1804	0.750458	-1.03745	-3.63607	0.0149649
Scd2	757.432	232.749	-0.512455	-3.80566	0.0125556
Scpep1	16.1843	51.9238	0.506273	3.64527	0.0148215
Sdf2l1	147.184	49.7384	-0.471168	-3.61057	0.0153712
Sdpr	95.9188	19.5925	-0.689813	-5.19488	0.00348186
Sdsl	13.2104	2.89337	-0.659511	-2.60724	0.0478291
Selenbp1	228.795	29.9773	-0.882655	-6.87869	0.000993436
Selenbp2	23.9788	2.34518	-1.00965	-5.08145	0.00382974
Sell	12.5457	0.945402	-1.12288	-4.44688	0.00672177
Sema4b	80.7084	29.7618	-0.433259	-3.23126	0.0231733
Sema4g	5.1724	0.281422	-1.26433	-3.93804	0.0109815
Sema6b	18.0736	4.78417	-0.577237	-2.62287	0.0469348
Sema7a	32.8531	5.1594	-0.803976	-4.56147	0.00604877
Serpina3f	320.564	111.981	-0.456771	-3.44283	0.0183792
Serpinb2	138.384	1575.54	1.05635	7.55773	0.000642907
Serpine1	67.6295	14.59	-0.666082	-4.78912	0.00493075
Serpinf1	11.2176	38.3584	0.53396	3.50996	0.0171014
Serpini1	60.9452	18.3745	-0.520724	-3.7061	0.013911
Sesn2	79.8063	171.568	0.332398	2.5876	0.048979
Sftpb	2.88383	0.187615	-1.1867	-3.34487	0.0204433
Sh3rf3	1.94771	0.187615	-1.01626	-2.6902	0.0432882
Shmt1	33.9146	72.5057	0.329986	2.51786	0.0533136
Shroom3	1.55817	0.0938073	-1.22038	-3.21449	0.0236103
Shroom4	21.5454	5.33676	-0.606076	-3.00827	0.0298149
Sil1	86.3227	32.7344	-0.421121	-3.13898	0.0256958
Sirpa	38.5124	96.1217	0.397221	3.02143	0.0293681
Sla2	32.6607	6.00074	-0.735821	-4.18545	0.00860952
Slamf1	196.972	21.4482	-0.963015	-7.37903	0.000718513
Slamf9	9.50241	41.4482	0.639672	4.24991	0.00809249
Slc12a2	169.537	73.6651	-0.362004	-2.8091	0.0375881
Slc14a1	232.873	106.978	-0.337824	-2.6802	0.0438094
Slc17a7	2.25813	0.187615	-1.08048	-2.92932	0.0326585
Slc24a1	1.24654	0.0938073	-1.12347	-2.90498	0.0335953
Slc24a3	0.155817	8.43679	1.73356	6.91241	0.000971384
Slc25a11	219.953	80.6948	-0.435484	-3.40901	0.0190638
Slc25a22	14.5677	35.4123	0.385763	2.58113	0.0493645
Slc25a33	29.839	64.1407	0.33235	2.5455	0.0515475
Slc29a2	4.12915	14.7277	0.552275	2.76654	0.0395271
Slc2a1	173.063	32.3445	-0.728404	-5.58627	0.00253548
Slc2a3	1141.89	372.459	-0.486545	-3.57446	0.0159681
Slc2a6	11.7289	32.0836	0.437026	2.82455	0.0369104
Slc35d3	0.779085	11.874	1.18301	5.16521	0.00356916
Slc39a3	4.75242	15.0429	0.500416	2.56271	0.0504799
Slc3a2	496.204	1249.69	0.40114	2.82658	0.0368227
Slc45a3	8.75984	28.5599	0.513261	3.15248	0.0253082
Slc6a12	21.1059	3.5808	-0.770424	-3.71733	0.0137501
Slc6a20a	43.4523	8.17882	-0.725322	-4.58074	0.00594349
Slc7a5	591.595	2131.59	0.55668	3.91687	0.0112172
Slco1a5	9.78482	1.03188	-0.976924	-3.51979	0.0169229
Slco4a1	102.036	16.7622	-0.784422	-5.87292	0.00203132
Slfn2	116.037	42.2573	-0.438697	-3.26512	0.0223188
Slfn4	65.4919	28.6039	-0.359762	-2.67667	0.0439951
Slit3	7.75555	0.844266	-0.963133	-3.31961	0.0210172
Slpi	0.54536	3.75229	0.837614	3.0641	0.0279711
Smpd1	217.599	70.3525	-0.490376	-3.8069	0.0125397
Smpdl3b	21.8801	53.5185	0.388454	2.88237	0.0344926
Smtnl2	13.8677	2.6266	-0.72261	-2.89427	0.0340171
Snhg1	170.829	564.392	0.519019	3.76605	0.0130759
Snora31	0.0133905	0.0938073	0.845439	2.69187	0.0432019
Snora64	0.0584314	1.43789	1.39108	4.24944	0.00809616
Snord104	0.405368	0.0469037	-0.936643	-2.52941	0.052568
Snord17	0.0779085	0.910224	1.06756	3.25684	0.0225244
Snord37	0.130253	0.00879443	-1.17058	-3.52169	0.0168886
Snord68	0.00365196	0.0556981	1.18331	3.77943	0.0128974
Soat1	10.9668	1.49945	-0.864149	-3.2199	0.0234683
Socs1	3.97334	22.5138	0.753293	4.14858	0.00892238
Sox6	63.8022	22.1825	-0.458825	-3.30618	0.0213298
Spata13	42.1327	12.4764	-0.528531	-3.34425	0.0204572
Spata6	35.4131	10.3217	-0.535411	-3.1982	0.0240436
Spns2	247.284	95.0664	-0.415169	-3.28176	0.0219119
Spp1	99.8313	40.513	-0.391672	-2.95353	0.0317554
Sqstm1	167.6	465.635	0.443772	3.21391	0.0236254
Srm	102.379	241.061	0.371916	2.86416	0.0352347
Srsf5	86.0013	231.524	0.430091	3.3524	0.0202757
St3gal2	158.804	43.5544	-0.56183	-4.29091	0.00778231
St3gal6	0.0779085	0.930744	1.07725	3.2912	0.0216849
St8sia4	446.209	163.683	-0.435533	-3.26208	0.0223939
Stard10	30.7727	8.07329	-0.581114	-3.28037	0.0219455
Stk3	48.2217	20.258	-0.376647	-2.5556	0.0509179
Stx3	12.3193	57.262	0.667281	4.80113	0.00487881
Stxbp6	167.037	62.1517	-0.42936	-3.27601	0.0220515
Svip	18.0456	45.8688	0.405147	2.88349	0.0344476
Swi5	182.64	73.52	-0.395189	-3.0553	0.0282529
Tcam1	10.3582	28.5248	0.439938	2.74234	0.0406789
Tcea1	71.8244	153.337	0.329375	2.53888	0.0519644
Tcp11l2	53.9553	22.2089	-0.385508	-2.66822	0.0444434
Tdrd7	98.2719	42.9447	-0.35952	-2.70648	0.0424542
Tead1	47.5181	7.6922	-0.790809	-5.07402	0.00385392
Tgfbr3	45.1796	13.2254	-0.533535	-3.51264	0.0170524
Thsd1	30.2942	6.7893	-0.649535	-3.63019	0.0150575
Tia1	26.2089	75.4431	0.45917	3.45733	0.0180942
Ticam2	7.73607	21.9333	0.452584	2.6176	0.0472346
Tie1	137.092	32.9498	-0.61916	-4.67828	0.00544197
Tifa	45.9113	18.0946	-0.404371	-2.68555	0.0435301
Tiparp	102.504	40.2814	-0.405638	-3.05474	0.0282712
Tlr1	0.855777	0.0175889	-1.68712	-4.51205	0.00632894
Tm6sf2	0.934902	0.0938073	-0.99853	-2.5767	0.0496302
Tmem176a	161.422	25.4672	-0.80198	-6.09616	0.00171914
Tmem176b	536.478	165.179	-0.511598	-3.78274	0.0128538
Tmem35	3.19425	0.375229	-0.930072	-2.62778	0.0466578
Tmod1	21.9507	4.25797	-0.712246	-3.51678	0.0169774
Tmtc1	0.42728	0.00439722	-1.98753	-5.61104	0.00248652
Tmtc3	69.7074	27.9487	-0.396917	-2.94308	0.0321416
Tnf	7.52669	35.8886	0.678353	4.31143	0.00763227
Tnfrsf23	6.77196	0.281422	-1.38136	-4.66572	0.00550371
Tnfrsf26	103.543	32.7974	-0.499281	-3.74261	0.0133954
Tnfrsf9	7.47678	25.6079	0.53466	3.12865	0.025997
Tns1	27.6697	7.11616	-0.589759	-3.17992	0.0245404
Tomm20l	0.00852125	0.102602	1.08065	3.41862	0.0188663
Tph1	0.623268	6.32173	1.00616	3.95114	0.0108384
Tpi1	1328.02	501.355	-0.42306	-3.11463	0.026412
Tra2a	35.9158	80.4867	0.350438	2.68329	0.043648
Treml2	226.16	56.4354	-0.602864	-4.64638	0.00560037
Trf	1.0895	12.9395	1.07469	4.86253	0.00462291
Trfr2	45.3111	14.376	-0.498568	-3.26804	0.0222468
Trim16	0.155817	2.81422	1.25674	4.21956	0.00833133
Trim35	122.713	299.168	0.387023	2.85334	0.0356838
Trmt61a	13.0229	31.4254	0.382574	2.50887	0.0539022
Trpc6	31.0551	5.90986	-0.720555	-4.03608	0.00996122
Trub1	15.113	36.088	0.378011	2.56183	0.0505341
Tshz1	34.2603	76.8487	0.350846	2.66379	0.0446803
Ttc27	33.2962	72.9132	0.340412	2.58938	0.0488738
Ttc39a	30.9759	9.75156	-0.50195	-2.85428	0.0356444
Ttll7	40.1643	15.6145	-0.410311	-2.60478	0.0479717
Tulp3	16.4375	3.8461	-0.630815	-2.72694	0.0414311
Txnrd3	6.58327	18.2734	0.443377	2.50789	0.0539668
Uaca	74.6303	23.2481	-0.506528	-3.77877	0.0129061
Uba7	196.892	77.5698	-0.404535	-3.1567	0.0251884
Ubash3a	0.54536	4.69037	0.934524	3.46583	0.0179296
Ube2w	69.4993	145.787	0.321738	2.50131	0.0544031
Ube4a	186.108	84.9762	-0.340467	-2.67268	0.0442064
Ubl7	342.852	146.487	-0.369307	-2.76644	0.0395316
Usp-ps	0.0292157	0.187615	0.80765	2.54335	0.0516826
Utp20	48.9667	112.622	0.36172	2.77856	0.0389684
Utrn	77.7551	30.8611	-0.401317	-3.00395	0.0299631
Vwa1	3.73961	0.422133	-0.947377	-2.70989	0.0422819
Vwf	1086.84	117.665	-0.965519	-7.04742	0.000888686
Wbp1	63.5101	24.0117	-0.422419	-3.05892	0.0281366
Wdr19	42.7852	11.4548	-0.572308	-3.62079	0.0152069
Wdr6	91.2625	40.6919	-0.350785	-2.61379	0.0474523
Wnt2	29.4482	0.562844	-1.71867	-9.09171	0.000269382
Wwtr1	33.9645	11.4386	-0.472651	-2.82329	0.0369652
Xdh	1.32201	8.4236	0.804263	3.44126	0.0184104
Xpnpep2	1.40235	0.0938073	-1.17462	-3.02237	0.0293365
Ypel2	20.3901	6.26897	-0.512224	-2.50218	0.0543449
Zbed6	19.3384	50.1884	0.414184	3.021	0.0293827
Zc3hav1	53.3661	136.789	0.408784	3.19263	0.0241937
Zc3hav1l	10.4385	29.9201	0.457324	2.87231	0.0349003
Zcchc18	0.0279984	0.329791	1.07111	3.3468	0.0204
Zcchc24	11.4879	2.43899	-0.673029	-2.5342	0.0522615
Zdhhc15	504.464	138.929	-0.560038	-4.17035	0.00873606
Zfhx3	26.8772	7.97069	-0.527889	-2.82566	0.0368625
Zfp385a	145.157	57.3998	-0.402927	-3.0722	0.0277142
Zfp948	35.8306	13.5332	-0.422855	-2.56015	0.0506373
Zfpm1	582.768	196.163	-0.472879	-3.51203	0.0170635
Zmynd10	0.574575	0.0249176	-1.36284	-3.79047	0.0127522
Zwint	43.2551	98.1342	0.355783	2.72213	0.041669
