# Supplementary material for: Global Identification of EVI1 Target Genes in Acute Myeloid Leukemia
Source: PLoS One. 2013 Jun 27;8(6):e67134. doi: 10.1371/journal.pone.0067134 (PMC3694976; doi:10.1371/journal.pone.0067134)
Supplement: Dataset S3 — Genes differentially expressed between NFS-60 Evi1 overexpressed myeloid leukemic cells and in shRNA Evi1 knockdown cells, In NFS-60 leukemic cells, 3 C/EBP-ε direct gene targets were also significantly downregulated. These results demonstrate EVI1 leukemic cells induce downregulation of Cebpe expression, but also repress downstream target genes of the master differentiation regulator. (XLS) [file pone.0067134.s003.xls]

## Sheet: Sheet1
Gene	NFS60 wildtype cells (Evi1 overexpression)	NFS60 Evi1 shRNA knockdown cells	log FC	log FC (adj)	P-value
2012-09-05	0.155724	1.15155	0.868927	2.85878	0.0354572
1110001J03Rik	10.9275	23.5471	0.333418	2.97835	0.0308587
1110028C15Rik	86.1351	47.2906	-0.260405	-2.62004	0.0470958
1190002H23Rik	4.06587	12.821	0.498768	3.43534	0.0185284
1700020D05Rik	0.622898	0.0849071	-0.865473	-2.54389	0.0516489
1700057G04Rik	0.233587	1.52833	0.815769	2.80873	0.0376046
1700096J18Rik	0.093678	0.00398002	-1.37175	-4.26927	0.00794432
1810026B05Rik	14.4556	3.37373	-0.631926	-3.98783	0.010449
2010005H15Rik	0.087595	5.36507	1.7871	7.80819	0.000552212
2200002D01Rik	0.0583967	0.396675	0.832047	2.68092	0.0437717
2310035C23Rik	61.162	33.7705	-0.257944	-2.51058	0.05379
2310046O06Rik	22.2686	10.1889	-0.339567	-2.59212	0.0487115
2410006H16Rik	132.641	218.305	0.216388	2.79627	0.0381615
2700046G09Rik	0.621681	0.0849071	-0.864624	-2.54526	0.0515628
2810008D09Rik	2.31762	0.169814	-1.13507	-3.84833	0.0120216
2810474O19Rik	124.278	65.6305	-0.277288	-2.9352	0.0324364
4632428N05Rik	31.8201	58.7929	0.266623	3.10162	0.0268039
4921513D23Rik	151.202	86.1767	-0.244168	-2.68322	0.0436513
4930404I05Rik	0.209255	0.0145934	-1.15652	-3.49778	0.0173254
4930422G04Rik	30.3419	10.4807	-0.461652	-3.73087	0.0135588
4930428O21Rik	0.155724	1.52833	0.99186	3.33345	0.0207005
4930534B04Rik	101.216	55.6287	-0.25995	-2.63993	0.0459799
4930579G18Rik	2.21177	0.057047	-1.58851	-5.31788	0.00314562
4932438A13Rik	136.556	76.159	-0.253589	-2.71789	0.04188
4932438H23Rik	3.34078	13.8664	0.618116	4.21276	0.00838593
4933417D19Rik	0.0778622	0.764164	0.99186	3.11195	0.0264924
4933439C10Rik	1.4952	0.169814	-0.944725	-2.93083	0.0326013
5730469M10Rik	49.4121	82.937	0.224915	2.73118	0.0412225
6030419C18Rik	0.467173	4.1976	0.953523	4.06387	0.00969212
6720401G13Rik	13.812	1.18074	-1.0681	-6.46746	0.00131633
8430427H17Rik	60.5257	32.5871	-0.268894	-2.63031	0.0465158
9830107B12Rik	0.0778622	0.59435	0.882715	2.88504	0.0343852
A930041C12Rik	0.192222	1.38239	0.856828	2.90154	0.0337302
Aatk	22.5545	9.84922	-0.359831	-2.75296	0.0401687
Abca1	338.193	163.589	-0.31541	-3.79042	0.0127529
Acot1	3.03663	12.6445	0.619511	4.10254	0.00933166
Acpp	0.389311	1.95286	0.700375	2.5837	0.0492111
Acsbg1	4.20456	10.1995	0.384857	2.52106	0.0531057
Actr3b	3.27021	13.3928	0.612294	4.14168	0.0089824
Add2	5.62311	1.35851	-0.616913	-2.61469	0.0474007
Adora2b	1.47938	8.83034	0.775897	4.23072	0.00824261
Aebp1	0.0218987	0.169814	0.889555	2.91321	0.0332752
Ahnak	40.2535	18.3386	-0.341438	-3.06534	0.0279315
AI504432	35.4358	10.1796	-0.541713	-4.52016	0.00628195
AI607873	24.495	4.33026	-0.752563	-5.57588	0.00255636
AI847159	0.622898	0.0849071	-0.865473	-2.54543	0.0515518
AI848100	164.523	88.0898	-0.271301	-2.99155	0.0303931
Aim2	87.2653	45.6243	-0.281645	-2.85243	0.0357217
Ak4	71.8863	151.163	0.322798	3.97385	0.0105954
Akap13	481.999	245.051	-0.293789	-3.58817	0.0157385
Akap9	119.761	58.0486	-0.314522	-3.36355	0.0200301
Akr1c13	118.965	201.936	0.229794	2.96268	0.0314215
Alas1	59.2471	111.378	0.274133	3.32466	0.0209011
Alkbh1	28.1764	12.7056	-0.345892	-2.74966	0.0403264
Alox15	7.31905	41.9109	0.757873	7.13583	0.000839039
Alpk1	36.6913	15.477	-0.374878	-3.28491	0.0218359
Amt	1.12779	0.103481	-1.03737	-3.06823	0.0278397
Angpt1	683.652	335.999	-0.308498	-3.75621	0.013209
Angptl2	23.2772	44.5762	0.282174	3.05087	0.028396
Ankrd11	263.371	119.759	-0.342261	-4.05735	0.00975448
Ankrd12	100.666	44.9596	-0.35006	-3.60535	0.0154559
Ankrd22	0.479339	2.20758	0.663274	2.50228	0.0543386
Ankrd23	4.17171	0.849071	-0.69137	-2.72855	0.0413517
Ankrd53	0.344297	0.0238801	-1.1589	-3.41144	0.0190136
Anks6	1.82246	0.254721	-0.854593	-2.74888	0.0403638
Ano1	2.14608	0.339628	-0.800641	-2.67346	0.0441646
Anxa3	101.384	214.731	0.325927	4.14101	0.0089882
Apobr	50.6019	25.8834	-0.291146	-2.71581	0.0419843
Apoe	8.54659	1.44342	-0.7724	-3.8529	0.0119658
Aprt	78.4194	133.417	0.230787	2.92613	0.0327794
Aqp1	16.3511	3.31138	-0.693537	-4.52459	0.00625644
Aqp9	214.263	344.906	0.206753	2.51221	0.0536826
Arhgef18	156.411	74.9226	-0.319654	-3.53916	0.0165775
Arid4a	93.5575	45.8843	-0.309414	-3.19409	0.0241543
Arsb	48.1955	126.218	0.418116	5.01046	0.00406812
Art4	1.16793	0.169814	-0.837444	-2.50374	0.0542417
Arvcf	25.8588	9.41275	-0.438891	-3.50441	0.017203
Ash1l	85.6874	31.141	-0.439584	-4.46765	0.00659357
Asph	151.107	47.938	-0.498606	-5.54982	0.00260962
Asprv1	6.85187	19.8683	0.462351	3.5969	0.0155942
Atp1b2	102.145	26.9779	-0.578211	-6.14108	0.00166337
Atp6v0e2	0.00729958	0.0835804	1.05881	3.44782	0.0182806
Atp8b5	50.872	8.23599	-0.790763	-7.36659	0.000724159
Atxn1	66.9724	28.2635	-0.374671	-3.76337	0.013112
Atxn7	68.5273	33.4826	-0.311044	-3.07435	0.0276466
Auts2	75.9047	38.4404	-0.295481	-2.91639	0.0331525
AW549877	80.709	26.5056	-0.483584	-4.92977	0.00436046
B230119M05Rik	0.0535303	0.00663337	-0.906865	-2.79915	0.0380319
B4galnt4	21.9352	55.1127	0.400109	4.3602	0.00728891
B4galt4	6.03554	14.0455	0.366821	2.71686	0.0419315
Baiap2l1	0.194656	0.0106134	-1.26341	-3.84068	0.0121153
Bard1	53.8867	26.9156	-0.301479	-2.91308	0.0332802
Baz2b	76.1298	39.0387	-0.290059	-2.84714	0.0359442
BC005561	11.3545	1.37178	-0.917883	-5.16533	0.0035688
BC006779	60.9771	25.8967	-0.371923	-3.70064	0.0139901
BC016423	87.6315	40.177	-0.338683	-3.48796	0.0175087
BC018242	0.389311	2.78999	0.855307	3.29928	0.0214925
BC018473	22.9608	50.6856	0.343897	3.72128	0.013694
BC049715	0.0778622	0.00265335	-1.46753	-4.59175	0.00588426
BC064078	49.7381	90.4951	0.259935	3.12942	0.0259743
BC100530	1.63511	17.5665	1.03114	7.17815	0.000816437
Bcas1	0.0778622	0.555876	0.853651	2.74179	0.0407052
Bcat1	54.0607	117.488	0.33711	4.05161	0.00980983
Bdp1	114.382	55.0437	-0.31765	-3.33206	0.020732
Bnip3	20.7028	40.2592	0.288836	3.04382	0.0286256
Bod1l	132.957	58.3736	-0.357495	-3.87984	0.0116438
Bola2	34.2265	58.769	0.234785	2.7812	0.0388471
Bptf	242.572	132.39	-0.262986	-3.08444	0.0273314
Brd2	434.158	244.158	-0.249977	-3.03489	0.0289191
Brpf3	38.296	18.5097	-0.315753	-2.82025	0.0370975
Bscl2	2.71058	0.509443	-0.725967	-2.52555	0.0528157
Bst1	1.63511	11.6296	0.85202	5.18185	0.00351986
C1qc	0.70076	0.0849071	-0.916625	-2.72644	0.0414556
C1qtnf1	2.77506	9.15405	0.518341	3.11801	0.0263114
C1qtnf6	14.4167	31.2524	0.336019	3.168	0.0248708
C330019G07Rik	94.6342	53.1373	-0.250649	-2.50072	0.0544422
C330046G13Rik	0.0170324	0.169814	0.998699	3.25855	0.0224817
C530008M17Rik	40.8752	21.1286	-0.286589	-2.58746	0.0489874
C5ar1	0.778622	3.5661	0.660867	2.8368	0.0363831
Cacna1b	26.3564	10.4237	-0.402865	-3.24599	0.0227971
Cacnb3	1.24215	6.01248	0.684881	3.3066	0.0213201
Capn7	81.2079	45.7158	-0.249531	-2.49905	0.0545536
Car1	22.1895	3.48119	-0.80442	-5.68295	0.00235055
Car12	11.1647	31.8999	0.455941	4.17121	0.00872881
Card11	38.9007	20.3008	-0.282445	-2.50764	0.0539833
Casc1	0.087595	0.00265335	-1.51869	-4.73578	0.00516943
Caskin1	0.299283	0.00530669	-1.75126	-5.24095	0.00335122
Cbfa2t3	174.823	89.8636	-0.289014	-3.23544	0.023066
Ccdc142	9.21086	2.60426	-0.548616	-2.92119	0.0329683
Ccdc24	0.0012166	0.00796004	0.815769	2.7234	0.0416063
Ccdc64	3.19235	9.67278	0.481441	2.97676	0.030915
Ccdc88a	112.838	56.7869	-0.298208	-3.11299	0.026461
Ccdc88c	95.0041	32.213	-0.469712	-4.93988	0.00432252
Ccl2	50.7625	107.255	0.324874	3.88161	0.0116229
Ccl4	23.1616	41.7597	0.255989	2.78157	0.0388301
Ccl5	14.6198	5.42875	-0.430243	-2.73373	0.0410972
Ccl6	111.045	569.156	0.709733	8.65875	0.000339534
Ccl9	932.671	1588.43	0.23124	2.7916	0.0383724
Ccnl1	67.7669	32.7688	-0.315557	-3.11483	0.026406
Ccnl2	60.078	32.6202	-0.265228	-2.59745	0.0483985
Ccr1	64.1074	106.63	0.220972	2.72982	0.0412891
Ccr10	3.81525	11.4625	0.477755	3.15638	0.0251974
Ccr4	5.77397	16.2756	0.450063	3.39995	0.0192521
Ccr7	3.32374	10.0151	0.479026	2.99235	0.0303652
Cd14	45.4508	118.115	0.414763	4.94443	0.00430559
Cd180	35.3774	13.4365	-0.420438	-3.59461	0.0156318
Cd274	55.5425	27.6465	-0.302985	-2.93317	0.0325129
Cd320	28.073	50.1655	0.252117	2.87412	0.0348265
Cd34	51.6299	83.4372	0.208458	2.55785	0.0507791
Cd53	453.73	768.429	0.228807	2.76681	0.0395142
Cdc14a	141.942	77.3	-0.26393	-2.84784	0.0359145
Cdh3	8.62324	18.6411	0.334801	2.71908	0.0418206
Cdk16	45.8608	23.3057	-0.29398	-2.6652	0.0446047
Cdkn1a	33.7873	68.3608	0.306053	3.52495	0.01683
Cebpb	38.5284	63.7268	0.218541	2.59186	0.0487269
Cebpe	20.44	41.0619	0.302957	3.18081	0.0245161
Cenpb	61.3919	21.4457	-0.456771	-4.52999	0.00622553
Cenpe	99.8388	51.9565	-0.283659	-2.89485	0.0339939
Cenpf	164.239	91.5299	-0.253914	-2.79118	0.0383914
Cep110	120.975	61.8575	-0.291303	-3.09852	0.0268983
Cep152	33.6937	11.9586	-0.449866	-3.71717	0.0137524
Cep250	89.1048	48.2392	-0.266501	-2.70613	0.0424717
Cep290	42.66	16.2292	-0.419724	-3.81542	0.0124311
Cerk	200.967	103.258	-0.289203	-3.38122	0.0196481
Ces2g	46.5786	16.5529	-0.449312	-4.17439	0.00870198
Cflar	141.345	78.7288	-0.254148	-2.73194	0.0411851
Chd2	129.141	62.826	-0.312924	-3.36442	0.0200111
Chd3	455.005	166.326	-0.437055	-5.26327	0.00328998
Chd5	12.7134	4.7548	-0.427131	-2.61055	0.0476379
Chd6	88.3858	40.5829	-0.338039	-3.48531	0.0175585
Chi3l1	3.19235	9.92617	0.492671	3.07179	0.0277273
Chrne	0.75064	4.16177	0.743847	3.26682	0.0222767
Chst11	90.1389	153.294	0.230614	2.92657	0.0327631
Cish	10.1026	20.5276	0.307905	2.62682	0.0467119
Clec10a	14.3303	44.7739	0.49477	4.92869	0.00436453
Clec2d	45.665	10.356	-0.644391	-5.93603	0.00193676
Clec4a4	1.2458	0.0849071	-1.1665	-3.53315	0.0166838
Clec4d	72.7647	163.56	0.351757	4.34451	0.00739735
Clec4n	6.46256	34.5479	0.728017	6.43517	0.00134657
Clec5a	28.9234	52.6371	0.260043	2.99426	0.0302985
Clk1	110.538	61.3732	-0.255531	-2.63946	0.0460062
Clspn	96.2377	53.7462	-0.252997	-2.53982	0.0519054
Clybl	8.34221	18.8215	0.353374	2.85809	0.0354856
Cmpk2	47.7149	17.8239	-0.427653	-3.98983	0.0104282
Col11a2	14.2938	4.75347	-0.478137	-2.98912	0.0304782
Col18a1	16.1114	43.9195	0.435525	4.4119	0.00694426
Cort	0.141125	0.0119401	-1.0726	-3.2332	0.0231234
Cox4i2	0.467173	3.22647	0.83925	3.40689	0.0191076
Cpa3	1171.44	2093.76	0.252207	3.06447	0.0279594
Cramp1l	58.0292	26.2681	-0.344218	-3.39827	0.0192872
Crebbp	57.1411	30.6011	-0.271212	-2.64238	0.0458448
Csgalnact1	38.0211	62.3085	0.214523	2.55079	0.0512167
Ctla2a	76.575	127.241	0.220541	2.81679	0.0372492
Ctsc	118.436	210.892	0.250577	3.20691	0.0238108
Ctsg	628.353	1285.81	0.310975	3.75796	0.0131852
Cxcl2	1.69715	14.4501	0.930151	6.14632	0.001657
Cxcl3	0.311449	12.9881	1.62016	9.7177	0.000196079
Cyp11a1	531.228	1061.53	0.300652	3.63797	0.0149351
Cyp2t4	0.0194656	0.234821	1.08147	3.4548	0.0181435
Cyp51	95.2839	161.877	0.230165	2.92361	0.0328757
Cysltr1	1.09007	5.39823	0.694797	3.27207	0.0221478
D14Abb1e	54.0802	27.4263	-0.29487	-2.85117	0.0357745
D930016D06Rik	8.02346	1.86663	-0.633303	-3.12455	0.0261175
D930020B18Rik	20.9948	9.1766	-0.35943	-2.65452	0.0451804
Dab2	7.28255	15.7065	0.333796	2.59731	0.0484067
Dcaf8	307.39	176.063	-0.242022	-2.89547	0.0339694
Ddah2	2.11566	0.339628	-0.794442	-2.64401	0.0457547
Ddit4	98.34	165.936	0.227211	2.90798	0.0334783
Ddx58	54.5619	24.8738	-0.341148	-3.26759	0.0222577
Ddx60	6.92974	1.61324	-0.633019	-2.97667	0.0309182
Degs2	0.389311	2.03777	0.718859	2.66647	0.0445365
Dgat2	11.8545	41.8605	0.547921	5.36776	0.0030202
Dgkq	11.4092	3.785	-0.479191	-2.8143	0.0373587
Dhcr24	205.882	367.286	0.251385	3.07464	0.0276376
Dhcr7	39.8655	65.7765	0.217474	2.56425	0.0503859
Dhrs3	41.413	21.5346	-0.284	-2.5468	0.0514661
Dhx58	20.5203	8.73747	-0.370799	-2.67494	0.0440864
Dmtf1	33.999	15.4398	-0.342824	-2.90409	0.0336301
Dnahc8	44.1588	19.8404	-0.347467	-3.18529	0.0243933
Dnmt3a	293.247	172.84	-0.229589	-2.73162	0.0412007
Dnmt3l	5.06348	13.7417	0.433591	3.12758	0.0260285
Dock10	867.952	510.623	-0.230395	-2.81794	0.0371985
Dot1l	92.0441	42.6181	-0.334402	-3.44785	0.0182799
Dstyk	27.0948	10.2034	-0.42414	-3.41288	0.0189839
Dusp1	23.6239	45.9215	0.288665	3.12294	0.0261651
E130102H24Rik	1.72878	0.0849071	-1.3088	-4.18784	0.00858964
E230016K23Rik	0.0778622	0.814578	1.01961	3.20611	0.023832
E2f8	140.118	69.9144	-0.301927	-3.29665	0.021555
E330016A19Rik	23.7407	9.3358	-0.405341	-3.12528	0.0260961
Ecm1	31.1607	54.2822	0.24105	2.82068	0.0370791
Egfl7	7.14751	17.8623	0.397784	3.07594	0.0275966
Eif2ak2	76.4315	37.8062	-0.305709	-3.02137	0.0293701
Eif4a2	111.685	45.0605	-0.394198	-4.13792	0.00901527
Eif4g3	249.405	149.8	-0.221393	-2.60487	0.0479661
Elane	11.8971	84.0169	0.848926	9.34364	0.00023651
Elk4	64.3835	32.3231	-0.299262	-2.92116	0.0329691
Elmo3	1.32731	0.0543936	-1.38742	-4.18601	0.00860483
Emb	223.666	440.859	0.294699	3.59985	0.0155457
Eml5	26.8211	12.159	-0.34358	-2.74781	0.0404153
Enpp5	62.1705	24.6695	-0.401424	-4.00993	0.0102222
Entpd1	0.896632	3.39628	0.57839	2.50811	0.0539526
Epc1	60.6741	25.5305	-0.375944	-3.74046	0.0134252
Ercc6	71.6381	38.1697	-0.273425	-2.65137	0.0453514
Erdr1	21.2661	8.26518	-0.410436	-2.99805	0.0301666
Ermap	4.06952	0.849071	-0.680599	-2.67872	0.0438871
F420014N23Rik	0.311449	0.0291868	-1.0282	-3.01851	0.0294667
F5	3.96976	11.2926	0.454032	3.00861	0.0298033
F630028O10Rik	29.9891	3.29015	-0.959748	-7.68986	0.000593028
Fam102b	242.555	139.285	-0.240907	-2.81835	0.0371808
Fam160b2	21.9681	8.91525	-0.391659	-2.92789	0.0327126
Fam18a	1.33217	0.169814	-0.894587	-2.71176	0.0421875
Fam193a	59.168	32.5181	-0.259962	-2.52803	0.0526561
Fam20a	39.5163	79.8445	0.305469	3.593	0.0156585
Fam46a	145.181	59.2466	-0.389248	-4.28941	0.00779347
Fam46b	4.1267	0.849071	-0.686659	-2.70659	0.0424484
Fam49a	5.73139	0.339628	-1.22726	-5.20425	0.0034548
Fam63b	76.8962	38.7826	-0.297268	-2.93106	0.0325928
Fbxl14	118.864	66.0564	-0.255135	-2.67683	0.0439867
Fbxo24	0.576667	0.00663337	-1.93919	-5.76412	0.00220741
Fbxo40	1.01221	0.0849071	-1.07633	-3.12487	0.0261081
Fbxw7	24.5023	8.25589	-0.472442	-3.67234	0.0144082
Fcgr2b	306.922	554.774	0.257088	3.15192	0.0253242
Fcgr3	95.6428	176.538	0.266186	3.37025	0.0198843
Fcrls	9.21937	0.424536	-1.33679	-6.71893	0.00110633
Fgf21	0.155724	1.95286	1.09832	3.90179	0.0113887
Fkbp1a	83.4014	133.719	0.205021	2.60894	0.0477308
Flt1	1.46722	6.40385	0.639947	3.22992	0.0232078
Fnbp4	107.747	53.1359	-0.307016	-3.1866	0.0243574
Fnip2	62.8178	29.5318	-0.327793	-3.26343	0.0223605
Fos	4.59387	17.658	0.584763	4.35157	0.00734835
Frmd4b	4.59265	10.8177	0.372071	2.50357	0.054253
Fstl3	0.0012166	0.0849071	1.8438	6.00316	0.00184179
Fxyd4	0.00851618	0.161854	1.27888	4.11843	0.00918801
Fyb	416.551	250.728	-0.220465	-2.67339	0.0441686
Fyco1	15.5676	5.9435	-0.418179	-2.73083	0.0412395
Gaa	149.652	243.159	0.210807	2.67976	0.0438328
Galk1	37.2668	64.2614	0.236628	2.79028	0.0384323
Gas7	36.6658	96.1732	0.418793	4.8609	0.0046295
Gata1	94.8666	53.2898	-0.250469	-2.50509	0.0541522
Gatsl3	0.545035	2.97175	0.736587	2.931	0.0325951
Gbp4	0.70076	0.0849071	-0.916625	-2.72756	0.0414003
Gcat	10.5929	23.3229	0.342768	3.03108	0.0290455
Gdap10	1.03532	0.0849071	-1.08613	-3.1461	0.0254906
Gdpd1	16.3839	33.4587	0.310092	3.05146	0.0283769
Ggh	31.1765	54.8779	0.24557	2.85364	0.0356711
Gigyf1	45.0847	14.9954	-0.478071	-4.40682	0.00697728
Gm11202	1.61321	6.29905	0.591585	3.00609	0.0298895
Gm14005	12.3716	23.8204	0.284524	2.6223	0.0469672
Gm15800	130.054	34.8318	-0.572148	-6.21872	0.00157189
Gm16973	3.12544	0.313095	-0.999235	-3.61669	0.0152726
Gm16982	0.0778622	0.00530669	-1.1665	-3.62857	0.0150831
Gm20571	0.00486639	0.0305135	0.797285	2.66429	0.0446536
Gm3414	7.47112	2.13196	-0.544606	-2.64883	0.0454904
Gm5416	0.0158158	1.62518	2.01181	6.58611	0.00121187
Gm5431	0.738474	0.0849071	-0.939391	-2.64573	0.0456604
Gm5483	0.0778622	2.54058	1.51361	5.48187	0.00275471
Gm5506	34.1036	63.0727	0.267041	3.09134	0.0271182
Gnb2l1	1876.61	3025.96	0.20749	2.49827	0.0546055
Gnb5	4.6036	13.8359	0.477909	3.39369	0.0193835
Gng10	206.335	341.025	0.218214	2.65878	0.0449498
Golga4	177.24	85.8995	-0.314571	-3.5237	0.0168526
Golgb1	161.395	86.7591	-0.269575	-2.97088	0.0311255
Got2	78.6858	123.568	0.196008	2.53185	0.0524118
Gp1ba	25.4366	7.33252	-0.540206	-4.22685	0.00827325
Gp9	11.116	4.00788	-0.443036	-2.58025	0.0494169
Gpr34	16.3888	41.3458	0.401885	4.04103	0.00991267
Gpr84	4.74959	12.3009	0.413281	2.88176	0.0345172
Gpt2	170.406	274.758	0.207465	2.56372	0.0504184
Greb1	3.19235	0.169814	-1.27414	-4.61589	0.00575681
Grina	114.518	183.99	0.205919	2.70305	0.0426282
Gse1	338.427	147.699	-0.360089	-4.32469	0.00753711
Gstm1	58.028	122.895	0.325897	3.98807	0.0104465
Gstm2	0.0778622	1.1887	1.18375	3.84606	0.0120493
Gxylt1	52.0156	18.6782	-0.444798	-4.17767	0.00867444
Gypa	10.2644	3.14156	-0.514189	-2.87611	0.0347456
H2-Aa	8.70597	2.12268	-0.612933	-3.1236	0.0261456
H2-Ab1	4.74959	0.59435	-0.902614	-3.68529	0.0142151
H2-Ea-ps	9.96758	2.20758	-0.654672	-3.61594	0.0152847
H2-Eb1	12.8217	1.69814	-0.877972	-5.23074	0.00337966
H2-T24	38.6221	9.42336	-0.61263	-5.3026	0.00318526
Hadh	52.7383	86.4222	0.214499	2.62178	0.0469969
Hdac7	159.346	65.3082	-0.387374	-4.31033	0.00764027
Hdac9	0.311449	1.78305	0.757777	2.73371	0.0410984
Herc1	216.411	120.832	-0.253096	-2.90537	0.0335801
Herc2	193.48	107.909	-0.253579	-2.92579	0.0327927
Hif1a	437.17	1038.92	0.375933	4.55771	0.00606959
Hilpda	14.9495	28.4678	0.279725	2.65474	0.0451686
Hist1h1b	0.0778622	0.490869	0.799639	2.58715	0.0490055
Hivep1	139.523	70.6321	-0.295644	-3.21857	0.0235031
Hk3	41.5626	16.7267	-0.395292	-3.5898	0.0157113
Hkdc1	0.22507	1.60925	0.854306	2.99095	0.0304141
Hlcs	16.0639	31.9622	0.298785	2.90097	0.0337527
Hmha1	281.156	162.391	-0.238383	-2.84365	0.0360915
Hmox1	125.041	335.492	0.428631	5.22853	0.00338585
Hp	45.2367	84.72	0.272495	3.26797	0.0222486
Hpn	12.7098	3.77837	-0.526834	-3.19976	0.0240015
Hrk	0.0778622	0.509443	0.815769	2.62985	0.0465415
Hsd11b1	6.1353	24.9375	0.609017	5.05514	0.00391614
Hspa5	1336.22	2231.57	0.22273	2.69378	0.0431036
Hspb11	10.8958	21.7004	0.299207	2.6508	0.0453827
I830012O16Rik	0.856484	0.0849071	-1.00378	-2.88347	0.0344481
Ica1	11.8351	24.9905	0.324605	2.96462	0.0313513
Id1	18.4059	64.4949	0.544568	5.99677	0.00185059
Ier3	77.7308	137.014	0.24617	3.08529	0.0273051
Ifi202b	13.1587	2.54721	-0.713148	-4.34705	0.0073797
Ifit1	11.3363	1.44342	-0.895076	-5.03036	0.00399959
Ifit3	3.11449	0.169814	-1.26341	-4.55315	0.00609492
Ifitm1	661.37	2203.77	0.522723	6.37464	0.0014055
Ifitm3	159.062	599.499	0.576223	7.0617	0.00088044
Ifitm6	5.05253	29.6007	0.767794	6.62459	0.00118011
Igf1r	545.358	323.496	-0.226813	-2.76374	0.0396586
Igf2bp2	29.3395	49.6229	0.22823	2.62995	0.046536
Igfbp4	1266.69	2283.51	0.255935	3.1065	0.0266563
Ighm	1.16793	0.0849071	-1.13847	-3.39491	0.0193578
Igsf8	23.8611	53.4371	0.350152	3.86161	0.0118606
Ikzf2	200.065	104.303	-0.282873	-3.30636	0.0213256
Ikzf4	0.311449	1.6411	0.721747	2.53531	0.0521912
Il12b	0.0778622	0.928671	1.07654	3.34921	0.0203465
Il13ra1	0.233587	1.61324	0.83925	2.94699	0.0319966
Il18r1	16.828	31.4024	0.270931	2.65745	0.0450216
Il1f9	1.50858	7.98525	0.72372	3.85932	0.0118882
Il1rap	19.5264	34.8119	0.251106	2.57416	0.0497833
Il1rl2	0.0778622	0.509443	0.815769	2.62774	0.04666
Il1rn	3.03541	11.6323	0.583447	3.77546	0.0129502
Il4ra	35.1475	80.2836	0.358733	4.15477	0.00886898
Il5ra	6.38348	1.52169	-0.62273	-2.83458	0.0364781
Impdh1	29.4903	51.9937	0.246271	2.84996	0.0358255
Inf2	121.397	55.2851	-0.341599	-3.67316	0.0143958
Inhba	0.75429	3.37506	0.650743	2.73048	0.0412569
Irf7	12.7889	1.44342	-0.947439	-5.57399	0.00256018
Irf9	70.2451	35.4898	-0.296512	-2.9205	0.0329946
Irg1	23.5728	42.0728	0.251591	2.75331	0.0401521
Itfg3	26.0315	45.4571	0.242102	2.68915	0.0433429
Itga1	11.1294	23.8217	0.330501	2.9716	0.0310996
Itga4	626.562	297.061	-0.324119	-3.95133	0.0108363
Itgae	64.5259	27.1305	-0.376277	-3.77424	0.0129663
Itsn2	148.038	71.7133	-0.314773	-3.43991	0.0184371
Ivns1abp	1081.85	672.795	-0.206286	-2.55069	0.0512232
Jmjd1c	190.741	102.451	-0.269927	-3.11108	0.0265184
Kat5	36.0782	16.931	-0.328562	-2.86838	0.0350611
Kcna3	12.1867	3.34587	-0.561375	-3.37175	0.0198517
Kctd17	4.59387	11.0883	0.382688	2.60275	0.048089
Kdelr3	0.0778622	1.0096	1.11282	3.49916	0.0173001
Kdm6b	78.9778	39.2629	-0.303523	-3.0336	0.0289617
Kel	14.5979	4.07554	-0.554107	-3.49185	0.0174358
Klf1	17.3535	6.50866	-0.425896	-2.87718	0.0347022
Klhdc5	23.3282	8.66052	-0.430338	-3.32827	0.0208185
Klrb1f	13.0407	24.4028	0.272139	2.52965	0.0525523
Lama5	29.1424	72.8715	0.398033	4.50933	0.0063448
Lats1	64.903	34.7973	-0.270719	-2.63391	0.0463146
Lcn2	45.6017	176.014	0.586566	7.05067	0.000886805
Ldha	561.362	1006.7	0.253659	3.06113	0.0280657
Lfng	24.9463	54.4613	0.339081	3.79034	0.012754
Lif	0.0778622	2.03777	1.41783	4.99347	0.00412774
Lime1	14.649	2.54854	-0.759518	-4.74996	0.0051047
Loxl3	0.2859	0.00796004	-1.5553	-4.63822	0.00564176
Lpcat3	66.1999	122.939	0.268832	3.36051	0.0200968
Lpcat4	3.06947	8.80646	0.457737	2.77152	0.0392947
Lrpap1	59.0682	99.4023	0.226043	2.76356	0.0396667
Lrrc39	1.31879	0.168488	-0.893608	-2.6903	0.0432832
Lrrc46	0.270085	1.52833	0.752717	2.63242	0.0463975
Lrrn4	2.64732	8.28375	0.495421	2.81996	0.0371103
Ltb	190.602	101.556	-0.273423	-3.15196	0.0253231
Ly6c2	126.024	293.263	0.366805	4.52408	0.0062594
Ly6g6f	0.673995	0.0849071	-0.899712	-2.67241	0.0442207
Lyst	102.738	55.7747	-0.265294	-2.71156	0.0421975
Lyz2	442.715	1058.61	0.378613	4.60073	0.00583646
Macf1	266.762	118.563	-0.352173	-4.17758	0.00867525
Maf	22.0727	9.5295	-0.364786	-2.76822	0.0394486
Malat1	133.912	11.4611	-1.06759	-11.5376	8.58e-05
Man1c1	0.69346	3.5661	0.711172	3.03782	0.0288225
Maoa	17.081	34.5851	0.306375	3.02857	0.029129
Map3k14	10.5114	3.5661	-0.469467	-2.66858	0.044424
Mapk8ip3	46.0166	9.84922	-0.669512	-6.15718	0.00164389
Mast3	111.137	61.0283	-0.260329	-2.69326	0.0431303
Mbd6	61.3347	24.1813	-0.404227	-4.05149	0.00981098
Mbnl3	57.3005	31.2392	-0.263459	-2.55983	0.0506569
Mcpt8	236.582	454.123	0.283192	3.46678	0.0179112
Mcpt9	0.155724	1.09318	0.846335	2.79024	0.038434
Mdfi	23.3209	43.0651	0.26638	2.89051	0.0341666
Mdm4	82.1154	29.6644	-0.442189	-4.48234	0.00650462
Mdn1	247.552	137.536	-0.255249	-2.99569	0.0302486
Mecom	108.842	43.1792	-0.40152	-4.19963	0.00849262
Med13	190.94	110.207	-0.238689	-2.73891	0.0408448
Med13l	161.124	78.4382	-0.312631	-3.49171	0.0174384
Mfsd2b	8.10984	2.29249	-0.548704	-2.74012	0.0407861
Mgl2	13.1648	34.4006	0.417152	3.95015	0.0108491
Mgst1	1.79083	12.8953	0.857376	5.47211	0.00277631
Mgst2	11.902	30.8982	0.414315	3.79912	0.0126398
Mif	38.6489	86.332	0.349035	4.06465	0.00968474
Mink1	77.6298	41.8672	-0.268155	-2.66118	0.0448202
Mir17hg	3.46852	0.254721	-1.13408	-4.25854	0.00802605
Mki67	518.932	198.431	-0.417502	-5.10122	0.00376627
Mll1	235.523	80.3964	-0.466797	-5.55471	0.00259953
Mll2	295.504	100.932	-0.466535	-5.57231	0.00256358
Mll3	159.593	65.9012	-0.384121	-4.28273	0.00784311
Mll5	211.206	117.974	-0.252919	-2.94002	0.032256
Mmp10	0.155724	1.35851	0.940707	3.1489	0.0254103
Mmp12	26.6593	204.337	0.884498	10.5824	0.000130231
Mmp13	16.188	30.8213	0.279656	2.70085	0.0427406
Mmp23	0.940429	0.00265335	-2.54953	-7.55744	0.000643021
Mmp8	8.67799	110.188	1.10372	12.2159	6.5e-05
Mogat2	1.2458	4.49875	0.557645	2.58222	0.0492992
Mrpl30	43.0542	70.2805	0.21282	2.58028	0.0494152
Ms4a2	44.4046	22.4195	-0.296803	-2.68689	0.0434599
Ms4a7	66.0637	19.8603	-0.521977	-5.29553	0.0032038
Msrb3	1.32122	0.169814	-0.891003	-2.6858	0.0435171
Mst1r	26.3369	9.00015	-0.466315	-3.72742	0.0136072
Mvd	19.0446	33.6206	0.246833	2.50337	0.054266
Mx1	3.62789	0.509443	-0.852559	-3.20507	0.0238597
Mx2	2.48429	0.0849071	-1.46626	-5.03051	0.0039991
Myadml2	0.155724	0.0212268	-0.865473	-2.58112	0.0493649
Mycbp2	343.513	208.511	-0.216816	-2.59129	0.0487606
Myo1b	0.856484	0.0849071	-1.00378	-2.88213	0.0345021
Myo1h	0.627764	0.0849071	-0.868852	-2.55845	0.0507418
Myo9b	216.591	113.927	-0.279014	-3.22382	0.023366
Mysm1	109.545	50.4282	-0.336919	-3.5144	0.0170206
Myst3	180.118	90.6463	-0.298208	-3.34073	0.0205361
Nat14	1.82855	0.120727	-1.1803	-3.82322	0.0123326
Ndrg2	3.03663	13.8664	0.659572	4.47219	0.00656594
Ndufa4l2	0.0778622	0.00530669	-1.1665	-3.62857	0.0150831
Ndufc2	54.8916	93.228	0.23004	2.78453	0.0386942
Neat1	35.7667	7.38559	-0.685094	-5.72996	0.00226636
Nek6	24.4244	53.6069	0.341397	3.79475	0.0126965
Nfil3	25.3052	46.614	0.265306	2.92468	0.032835
Niacr1	6.22898	23.3495	0.57386	4.62857	0.00569115
Nipbl	337.44	195.786	-0.236414	-2.82781	0.0367695
Nkain1	12.885	27.5563	0.330138	3.03167	0.0290258
Nktr	177.031	81.2282	-0.338341	-3.80168	0.0126069
Nlrc3	12.9945	4.40986	-0.469334	-2.88561	0.0343623
Nlrp6	2.02442	7.25027	0.554054	2.95725	0.0316191
Nmnat2	16.5007	2.35485	-0.84554	-5.44701	0.00283279
Nov	2.02442	37.9442	1.27285	11.0612	0.000105193
Nox1	33.7143	7.02474	-0.681185	-5.61346	0.00248181
Npm3-ps1	0.934346	5.26424	0.750828	3.46038	0.018035
Nrbp2	0.467173	2.36811	0.704924	2.69736	0.0429192
Nt5e	41.4215	176.796	0.630248	7.55396	0.000644401
Nucb2	8.32882	21.8171	0.418214	3.47241	0.0178033
Nudt17	0.29685	0.0265335	-1.04874	-3.08437	0.0273335
Nufip2	124.875	71.7996	-0.240354	-2.52368	0.0529362
Nwd1	19.6164	4.92992	-0.59978	-4.14446	0.00895809
Oaf	14.0918	42.0502	0.474801	4.72784	0.00520611
Oas2	16.6966	4.07421	-0.612584	-4.03946	0.009928
Oas3	22.6178	4.41517	-0.709502	-5.15478	0.00360044
Oasl2	13.4702	2.12268	-0.802489	-4.9124	0.00442656
Ocln	22.4377	40.3043	0.254374	2.7362	0.0409768
Olfr1442	0.0778622	0.679257	0.940707	3.09219	0.027092
Olr1	6.23628	20.3644	0.513947	3.97388	0.0105951
Optn	22.3744	8.18558	-0.436703	-3.28601	0.0218093
Orai1	71.3437	114.771	0.206475	2.62459	0.0468375
Osm	19.5166	35.5761	0.260753	2.66722	0.0444968
Ostc	117.346	186.329	0.200813	2.6348	0.046265
P2rx3	17.2075	33.5383	0.289822	2.86611	0.0351544
P4ha1	112.516	175.098	0.192069	2.53083	0.052477
Padi2	217.369	129.432	-0.225158	-2.57009	0.0500297
Pan3	140.676	63.5158	-0.345339	-3.78335	0.0128457
Parm1	1.71297	0.254721	-0.827684	-2.61988	0.0471046
Parp14	64.9711	29.017	-0.350068	-3.50583	0.0171769
Pcnt	130.1	62.9241	-0.315462	-3.39891	0.0192738
Pcp4l1	9.33252	2.71703	-0.535905	-2.90515	0.0335887
Pdcd1	1.32001	40.6015	1.48797	13.0283	4.75e-05
Pde1b	18.9181	2.71703	-0.842783	-5.71519	0.00229242
Pde8a	0.0778622	0.746917	0.981946	3.0813	0.0274291
Pdia5	24.2784	44.2406	0.260601	2.8352	0.0364511
Pdia6	433.52	766.047	0.247246	2.98128	0.0307544
Pdk1	49.1858	93.0343	0.276803	3.31408	0.0211453
Pdlim5	47.6699	121.477	0.406249	4.8154	0.0048179
Pfkfb2	39.9482	20.9575	-0.280158	-2.52846	0.0526288
Pfkl	108.305	190.975	0.246327	3.19733	0.0240668
Pga5	8.01981	23.3495	0.464113	3.9365	0.0109984
Pgam1	16.0104	30.7364	0.28325	2.73386	0.0410912
Pgm2	125.711	212.146	0.227261	2.90502	0.0335937
Phf20l1	167.823	59.9113	-0.447344	-5.03722	0.00397628
Phip	165.256	97.2823	-0.230125	-2.52632	0.0527663
Phldb1	41.3509	14.2551	-0.462515	-4.18116	0.00864523
Pik3c2g	12.1976	4.33026	-0.44976	-2.70695	0.0424303
Pilrb1	0.233587	1.527	0.815391	2.80822	0.037627
Pilrb2	0.389311	1.95286	0.700375	2.58276	0.0492673
Pim1	103.051	228.988	0.346762	4.37532	0.00718612
Pim2	35.1803	92.8751	0.421599	4.90355	0.00446069
Pisd-ps1	79.7589	40.1186	-0.298433	-2.98651	0.0305699
Pkd2l1	81.2967	23.2752	-0.54318	-5.57446	0.00255923
Pklr	2.49159	0.339628	-0.865473	-2.9701	0.0311534
Pla1a	0.155724	1.01889	0.815769	2.67466	0.0441017
Plaur	9.46756	24.4731	0.412452	3.615	0.0152997
Plcg1	131.869	65.5602	-0.303504	-3.25736	0.0225114
Plcz1	2.64732	0.242781	-1.03759	-3.59403	0.0156414
Plec	453.297	240.087	-0.276014	-3.3585	0.020141
Plekha6	7.13777	1.18737	-0.778976	-3.67625	0.0143495
Plekhg5	22.5131	8.74543	-0.410655	-3.13031	0.0259484
Plekhn1	2.12783	0.169814	-1.09796	-3.62774	0.0150963
Plxdc2	26.5084	50.5701	0.28051	3.13482	0.0258166
Plxnc1	97.7219	47.8876	-0.309769	-3.1629	0.0250134
Podxl2	0.00729958	0.0676603	0.967036	3.19633	0.0240938
Polq	34.3166	16.3008	-0.323294	-2.73925	0.0408286
Pou2f2	26.4537	11.688	-0.354746	-2.82981	0.0366831
Ppap2a	0.00243319	0.424536	2.24174	6.97849	0.000929823
Ppapdc1b	35.6585	57.843	0.210088	2.52084	0.0531199
Ppfia4	0.622898	0.0849071	-0.865473	-2.54558	0.0515423
Ppib	103.508	165.081	0.202722	2.61847	0.0471846
Ppic	15.8048	38.1445	0.382643	3.80698	0.0125387
Ppifos	2.15338	0.141954	-1.18097	-3.91188	0.0112736
Ppm1j	4.04883	10.0933	0.396705	2.56243	0.0504973
Ppp1r37	25.3709	9.9076	-0.408368	-3.24702	0.022771
Ppp1r9b	248.778	139.612	-0.250888	-2.94759	0.0319743
Prdx5	74.5445	134.706	0.256973	3.2337	0.0231105
Prg2	3.34807	0.59435	-0.750753	-2.77986	0.0389084
Prg3	2.47577	0.165834	-1.17404	-3.98686	0.0104591
Prnp	22.5022	58.3219	0.413607	4.60445	0.00581681
Procr	1.39787	10.953	0.894067	5.33919	0.00309132
Prpf39	47.6517	23.2062	-0.312475	-2.86317	0.0352754
Prrc2c	603.617	369.752	-0.212851	-2.59129	0.0487608
Prss57	70.7707	119.731	0.228353	2.89178	0.0341158
Prtn3	105.296	227.789	0.335118	4.22739	0.00826894
Prune2	0.545035	3.14156	0.760721	3.09602	0.0269747
Psph	58.8456	125.533	0.329042	4.02559	0.010065
Ptgds	0.0778622	1.1887	1.18375	3.84461	0.012067
Ptger2	47.7222	24.0924	-0.296841	-2.72253	0.041649
Ptges	0.70076	3.98931	0.755328	3.248	0.0227462
Ptgr1	209.218	343.704	0.215585	2.62357	0.0468952
Ptplad2	47.8585	23.1637	-0.315151	-2.89086	0.0341526
Ptpn14	88.7349	39.0666	-0.35629	-3.68195	0.0142646
Ptpre	254.579	144.18	-0.246917	-2.91181	0.0333294
Ptprf	67.0418	106.217	0.19985	2.51731	0.0533495
Ptprv	42.267	16.2862	-0.414181	-3.76058	0.0131497
Rab37	164.224	81.6236	-0.30362	-3.37409	0.0198011
Rac3	1.02316	0.0849071	-1.081	-3.14102	0.0256368
Raet1d	0.0778622	0.750897	0.984254	3.09013	0.0271555
Rai1	89.6851	50.1443	-0.252499	-2.55951	0.0506766
Ranbp6	24.5266	11.2051	-0.340222	-2.67709	0.043973
Rap1gap2	75.3499	35.4766	-0.327141	-3.23675	0.0230322
Rap2a	48.5605	86.6172	0.251321	3.03327	0.0289727
Rassf6	0.0450141	0.424536	0.974566	3.12555	0.0260883
Rbl2	131.474	66.534	-0.295796	-3.16318	0.0250057
Rbm5	188.177	109.528	-0.235044	-2.68705	0.0434518
Rc3h2	68.2231	25.4947	-0.427482	-4.32947	0.00750314
Rcor2	8.73517	22.4394	0.409739	3.46633	0.0179199
Reep6	22.2564	42.1046	0.276875	2.98688	0.0305568
Rest	66.9238	20.1654	-0.520973	-5.29247	0.00321186
Rev3l	80.636	40.8377	-0.295468	-2.94097	0.0322206
Rgp1	137.355	78.884	-0.240856	-2.56859	0.050121
Rgs1	102.274	48.5642	-0.323451	-3.31292	0.0211724
Rhoq	41.5687	79.3749	0.280917	3.29913	0.021496
Rhou	16.89	46.8223	0.442823	4.6006	0.00583713
Rictor	95.6683	38.788	-0.392071	-4.07498	0.00958701
Rimkla	0.0778622	0.509443	0.815769	2.62774	0.04666
Rnase4	0.856484	5.38364	0.798357	3.69011	0.014144
Rnf111	73.3681	38.5213	-0.279806	-2.73655	0.04096
Rnf217	35.139	59.4827	0.228602	2.70327	0.0426173
Rpl39	111.853	183.291	0.214494	2.81397	0.0373731
Rps14	484.964	798.886	0.216776	2.61395	0.0474428
Rsad2	37.088	13.0717	-0.4529	-3.91278	0.0112634
Rsu1	120.334	197.722	0.215668	2.79832	0.0380689
Rtn2	0.0364979	0.370142	1.0061	3.20773	0.0237888
Rtp4	16.9484	3.99063	-0.628087	-4.15877	0.00883464
Ryr1	3.64006	0.169814	-1.33113	-5.04599	0.00394673
Saa3	1.32366	19.0683	1.15854	8.13778	0.000454942
Samd4	6.38348	14.2418	0.348508	2.60869	0.0477453
Samd9l	103.613	41.6881	-0.395401	-4.12012	0.00917284
Scarb1	50.4888	82.8985	0.215352	2.62	0.0470977
Scarf1	1.10832	0.0849071	-1.11572	-3.2744	0.0220908
Scgb1c1	0.0158158	0.424536	1.42882	4.50168	0.00638963
Sdc4	10.1987	2.36148	-0.635362	-3.52708	0.0167918
Sdf2l1	101.036	175.384	0.239513	3.06306	0.0280041
Sec24d	20.8561	43.4698	0.318954	3.40202	0.0192089
Sec61b	70.9154	112.018	0.198546	2.52784	0.0526683
Selm	13.0675	34.3701	0.41999	3.96774	0.0106602
Sema4a	77.3987	180.023	0.366594	4.53822	0.00617875
Sepn1	45.7234	74.0416	0.209338	2.53633	0.0521263
Serinc1	184.991	100.998	-0.262836	-2.97731	0.0308955
Serpinb10-ps	37.9627	75.3219	0.297564	3.48818	0.0175045
Serpinb2	15.806	182.378	1.06215	12.5203	5.77e-05
Serpinf1	196.748	420.794	0.330159	4.00764	0.0102454
Serpini1	41.9519	14.5058	-0.461209	-4.21231	0.00838954
Sez6l2	19.3196	6.62275	-0.464959	-3.2077	0.0237898
Sfi1	54.1361	19.729	-0.438383	-4.18725	0.00859458
Sfrs18	62.5002	32.6216	-0.282377	-2.77669	0.0390546
Sfswap	62.0002	33.5078	-0.267247	-2.60952	0.0476974
Sgms2	12.8424	36.331	0.451631	4.34408	0.00740037
Sh2b2	10.436	20.7412	0.298301	2.58112	0.0493652
Sh3kbp1	171.751	87.0895	-0.294933	-3.29003	0.0217127
She	0.389311	2.12268	0.736587	2.74302	0.040646
Siglec1	0.934346	0.0849071	-1.04156	-2.98332	0.0306824
Siva1	30.3821	50.001	0.216361	2.52557	0.0528148
Sla	172.061	98.4498	-0.242467	-2.67967	0.0438375
Sla2	18.1297	32.4969	0.25345	2.5298	0.0525425
Slamf9	62.8336	103.73	0.217712	2.70618	0.0424692
Slc14a2	0.0778622	0.764164	0.99186	3.11286	0.0264651
Slc15a2	13.2037	3.29678	-0.602606	-3.69159	0.0141223
Slc16a1	105.367	180.264	0.233205	2.99794	0.0301706
Slc16a3	20.3525	47.9818	0.37246	3.96599	0.0106788
Slc17a8	10.0321	3.13758	-0.504795	-2.79878	0.0380484
Slc19a1	32.0233	57.8536	0.256865	2.98904	0.030481
Slc22a3	116.645	57.1279	-0.310018	-3.27378	0.022106
Slc22a8	1.85044	0.0849071	-1.33833	-4.34113	0.00742101
Slc26a1	3.94907	0.849071	-0.667551	-2.58749	0.0489853
Slc27a3	2.21421	0.0849071	-1.41627	-4.72201	0.00523323
Slc27a4	27.7883	47.9301	0.236746	2.65975	0.0448974
Slc29a1	71.2464	118.093	0.21946	2.78857	0.0385098
Slc2a4rg-ps	4.134	0.339628	-1.08537	-4.2312	0.00823875
Slc44a4	0.201955	1.16615	0.761498	2.50359	0.0542516
Slc45a3	169.326	93.3567	-0.258578	-2.8648	0.0352081
Slc4a11	0.616815	0.0849071	-0.861211	-2.53539	0.0521862
Slc6a20a	1.02437	0.0849071	-1.08151	-3.14367	0.0255606
Slc6a4	34.0708	4.50008	-0.879162	-7.36384	0.000725412
Slc7a11	56.8929	105.688	0.268968	3.2814	0.0219205
Slfn5	50.8452	17.1512	-0.471955	-4.40314	0.00700127
Slfn8	38.2291	13.3875	-0.455696	-4.02069	0.0101139
Slmap	170.238	96.5805	-0.246168	-2.72526	0.0415138
Slpi	48.822	81.1009	0.22041	2.69342	0.0431221
Smcr8	182.311	92.0274	-0.296895	-3.33831	0.0205906
Smg1	225.525	104.619	-0.333586	-3.89601	0.0114552
Smg7	202.75	113.646	-0.251408	-2.92762	0.0327231
Smpdl3b	0.467173	2.9492	0.800226	3.16685	0.0249029
Sned1	0.321182	0.0331668	-0.986047	-2.89117	0.0341403
Snhg12	10.9482	22.0904	0.304863	2.70636	0.0424603
Snora64	1.14117	0.068987	-1.21858	-3.62475	0.0151437
Snord12	0.681294	0.0583736	-1.06712	-3.19005	0.0242638
Snord22	2.01712	0.0318402	-1.80176	-5.91921	0.00196144
Snord32a	0.484206	0.0557203	-0.939016	-2.74089	0.040749
Snord42b	0.00973278	0.103481	1.02662	3.32851	0.0208129
Snord53	0.283467	0.00132667	-2.32974	-7.05035	0.000886989
Snord72	0.349163	0.0358202	-0.988901	-2.88467	0.0344002
Snx30	142.103	80.0807	-0.249077	-2.68709	0.0434495
Soat1	130.399	212.962	0.213029	2.75674	0.0399889
Socs1	1.63511	7.17598	0.642335	3.37388	0.0198058
Socs2	16.4898	48.3533	0.467212	4.87626	0.00456785
Socs3	2.02442	7.47183	0.567127	3.05762	0.0281784
Sox6	85.5645	33.8408	-0.402853	-4.134	0.00904966
Spatc1	0.155724	0.00398002	-1.59247	-4.83855	0.00472095
Spint1	0.155724	1.1887	0.882715	2.91262	0.0332983
Spna1	615.751	90.3929	-0.833271	-10.1593	0.000158459
Spns2	226.077	124.829	-0.257939	-2.98551	0.0306049
Spp1	88.9442	157.988	0.249507	3.14757	0.0254484
Src	0.778622	0.0849071	-0.962383	-2.72085	0.0417328
Srm	111.01	172.584	0.191641	2.49574	0.054775
Ss18	116.243	65.5032	-0.249106	-2.6122	0.0475433
Ssr4	113.938	198.859	0.241877	3.11863	0.026293
Stat1	275.39	138.292	-0.29915	-3.56954	0.0160516
Stat5a	284.314	134.692	-0.324457	-3.86987	0.0117618
Stfa1	6.61829	45.1613	0.834021	7.92669	0.000514636
Stk35	32.1644	15.3642	-0.320865	-2.6449	0.045706
Stxbp6	18.0628	34.1074	0.276064	2.76758	0.0394785
Sugp2	35.1791	9.12884	-0.585869	-4.90015	0.00447389
Susd5	2.34682	0.169814	-1.1405	-3.87256	0.0117298
Suv420h1	73.2574	34.6182	-0.325547	-3.2474	0.0227614
Svip	50.9596	85.853	0.22653	2.75799	0.0399297
Sytl3	0.778622	6.45294	0.918431	4.37543	0.00718537
Szt2	58.5585	29.7971	-0.293416	-2.87846	0.0346504
Tagap1	23.5071	7.17996	-0.515077	-3.90583	0.0113425
Taok1	131.804	58.7226	-0.351123	-3.78408	0.0128361
Taok2	116.869	60.223	-0.287936	-3.05465	0.028274
Tbc1d16	12.6258	28.091	0.347307	3.17557	0.0246604
Tcf20	162.523	91.4343	-0.249805	-2.74422	0.0405882
Tcf7	8.10862	31.7513	0.592814	5.27216	0.00326596
Tcn2	82.7785	133.729	0.208307	2.64801	0.045535
Tecpr1	44.6394	19.2739	-0.364748	-3.35417	0.0202363
Tet2	48.6043	13.9248	-0.542887	-5.09112	0.00379855
Tet3	126.935	73.0719	-0.239831	-2.55292	0.0510843
Tex2	96.8594	54.4454	-0.250181	-2.52073	0.0531275
Tfpi	0.0778622	0.59435	0.882715	2.88054	0.0345664
Tgfb1i1	0.70076	0.0849071	-0.916625	-2.72785	0.0413863
Tgm1	1.79083	8.15108	0.658161	3.58038	0.0158684
Thbs1	5.58783	29.0794	0.716342	6.1893	0.00160583
Tigit	4.32622	15.2514	0.547202	3.9364	0.0109995
Tle1	39.1233	82.1914	0.322391	3.75347	0.0132463
Tln1	1245.04	767.836	-0.209913	-2.62059	0.0470642
Tlr1	6.3482	0.764164	-0.919464	-4.01698	0.0101511
Tlr2	16.053	36.8895	0.361346	3.59244	0.0156677
Tmed3	120.978	196.844	0.211414	2.7469	0.0404588
Tmem119	9.34833	22.2656	0.3769	3.24534	0.0228135
Tmem181b-ps	6.92974	1.69814	-0.610743	-2.87728	0.034698
Tmem181c-ps	3.34807	0.424536	-0.896881	-3.341	0.0205299
Tmem184a	1.32366	0.161854	-0.912652	-2.73538	0.0410167
Tmem86b	4.01355	0.776104	-0.713609	-2.77375	0.0391909
Tmf1	87.393	49.1904	-0.249596	-2.51955	0.0532036
Tmod1	0.622898	0.0849071	-0.865473	-2.54546	0.05155
Tmod4	0.788355	0.0437802	-1.25544	-3.59671	0.0155973
Tnfrsf1b	186.762	308.539	0.218021	2.66866	0.0444198
Tnfrsf26	24.7237	68.2826	0.441197	5.00102	0.00410114
Tnfsf11	0.389311	2.84173	0.863287	3.33183	0.0207372
Tnik	79.5302	40.2818	-0.295423	-2.95416	0.0317323
Tnrc6a	100.131	52.7154	-0.27863	-2.82471	0.0369035
Tnrc6b	179.834	91.6957	-0.292522	-3.26976	0.0222044
Tns4	0.155724	2.20758	1.15156	4.17027	0.00873677
Tomm5	31.3274	52.3691	0.223151	2.62505	0.0468115
Tph1	0.233587	3.26096	1.1449	4.46937	0.0065831
Tpi1	285.147	596.583	0.320601	3.93233	0.0110444
Tpr	836.406	500.007	-0.223441	-2.73503	0.0410341
Traf4	18.1322	34.918	0.2846	2.87676	0.0347193
Trem1	7.46869	31.4037	0.623736	5.57228	0.00256365
Trem3	2.595	10.8509	0.621327	3.87063	0.0117528
Treml2	233.618	63.614	-0.564954	-6.71188	0.00111165
Trib1	1.47087	6.16638	0.622457	3.07313	0.027685
Trim56	51.9158	23.7461	-0.339707	-3.21399	0.0236233
Trio	134.219	76.362	-0.244936	-2.6327	0.0463819
Trnp1	2.41373	0.169814	-1.15271	-3.90353	0.0113688
Tsnaxip1	0.00851618	0.169814	1.29973	4.19552	0.0085263
Ttc7b	67.9153	36.7595	-0.266598	-2.6133	0.0474803
Uba7	85.6229	43.1593	-0.297515	-3.03436	0.0289367
Ubac2	54.0364	93.3103	0.237243	2.85977	0.0354158
Ube2l6	22.6579	8.3209	-0.43505	-3.28655	0.0217963
Ubn1	226.931	137.171	-0.21863	-2.52636	0.0527636
Ubn2	102.058	47.6753	-0.330553	-3.391	0.0194402
Unc5b	3.97097	15.7065	0.597182	4.27766	0.00788103
Unk	49.6566	22.844	-0.337205	-3.14428	0.025543
Upf1	120.165	62.879	-0.28127	-2.97665	0.0309189
Upp1	36.2728	64.0744	0.247103	2.89622	0.0339399
Uqcrq	120.523	186.854	0.190431	2.4995	0.0545234
Utrn	59.4198	24.7663	-0.380069	-3.77719	0.0129272
Vasn	2.77749	0.169814	-1.21368	-4.2403	0.00816723
Vps13d	93.6755	41.2556	-0.356144	-3.6856	0.0142105
Vps54	32.2459	14.6664	-0.342152	-2.81529	0.037315
Wbp7	105.863	60.0572	-0.246181	-2.52705	0.0527191
Wdfy3	119.268	60.5242	-0.294595	-3.13584	0.0257871
Wfikkn1	0.856484	0.0849071	-1.00378	-2.88206	0.0345051
Wnk4	5.18757	0.933978	-0.744627	-3.09945	0.0268698
Wnt9a	1.47938	0.169814	-0.940106	-2.90804	0.033476
Xaf1	40.5832	10.0177	-0.607578	-5.32999	0.00311461
Xbp1	117.425	220.268	0.273191	3.46001	0.0180421
Xist	374.911	32.3032	-1.06468	-12.901	4.98e-05
Xylt2	14.5602	5.00952	-0.463372	-2.94098	0.0322201
Ydjc	8.95172	18.4646	0.314434	2.56119	0.0505737
Yod1	13.3899	4.00523	-0.524149	-3.2285	0.0232446
Zan	3.32861	0.311768	-1.02843	-3.81539	0.0124315
Zbed6	25.186	10.6054	-0.375631	-2.97958	0.0308147
Zbtb16	133.55	52.5681	-0.40492	-4.3974	0.00703895
Zbtb26	21.4024	5.9435	-0.55642	-4.00313	0.0102914
Zbtb41	42.5894	18.0003	-0.374022	-3.44021	0.0184313
Zc3h12c	35.9152	11.0379	-0.51239	-4.33001	0.00749929
Zcchc24	0.622898	0.0849071	-0.865473	-2.54499	0.0515796
Zcchc6	150.413	63.9457	-0.371474	-4.0879	0.00946626
Zfp169	9.42133	1.61324	-0.766414	-3.98266	0.0105029
Zfp236	81.7578	41.9866	-0.289419	-2.90946	0.0334206
Zfp831	24.0594	9.08506	-0.422957	-3.26938	0.0222138
Zfp866	33.1681	14.5934	-0.356564	-2.98265	0.0307061
Zfp871	142.181	81.1513	-0.243547	-2.62385	0.0468794
Zfp949	15.3218	4.7548	-0.508178	-3.27032	0.0221908
Zfpm1	177.161	100.21	-0.247455	-2.76713	0.0394993
Zfyve26	76.5361	34.4404	-0.346798	-3.45486	0.0181423
Znf512b	43.1563	22.576	-0.281398	-2.55196	0.0511438
Zzef1	75.1322	35.9542	-0.320077	-3.17211	0.0247563
