# Supplementary material for: Global Identification of EVI1 Target Genes in Acute Myeloid Leukemia
Source: PLoS One. 2013 Jun 27;8(6):e67134. doi: 10.1371/journal.pone.0067134 (PMC3694976; doi:10.1371/journal.pone.0067134)
Supplement: Dataset S4 — EVI1 binds within the promoter region of an annotated gene. MEME identified an AGGAAG ETS-like motif (E-value = 2.1e-193). Eighty-eight percent of significant peaks contained at least one of this ETS-like motif. Of these, 4,585 peaks were within promoter regions of an annotated gene. (XLS) [file pone.0067134.s004.xls]

## Sheet: Sheet1
Gene Name	Distance to TSS	Entrez ID
Arrb2	4990	216869
Npas1	4989	18142
Mrvi1	4986	17540
Zbtb16	4980	235320
Cxcl11	4978	56066
Rab14	4975	68365
Zyx	4963	22793
Lyn	4962	17096
Mir3471-1	4960	100499521
Dusp1	4952	19252
Sh2b1	4939	20399
Gsdma	4930	57911
Itm2b	4928	16432
Clec4d	4925	17474
Palm	4923	18483
Tyk2	4919	54721
Snora5c	4917	100217467
Krtcap2	4915	66059
Inf2	4915	70435
Sbf1	4912	77980
Klf13	4911	50794
Cnst	4910	226744
D17H6S56E-3	4896	27762
2012-09-14	4891	74222
Cd3d	4891	12500
Tle2	4878	21886
Fam43a	4871	224093
Bid	4868	12122
Mvd	4867	192156
Map3k5	4863	26408
Myh9	4860	17886
Ell	4856	13716
Scamp2	4849	24044
Kcnmb1	4847	16533
Asxl1	4840	228790
Pip5k1c	4828	18717
Adipor1	4826	72674
Lmf1	4821	76483
Vps39	4819	269338
Ccnd3	4819	12445
C5ar1	4812	12273
Lmtk2	4810	231876
Epas1	4791	13819
Sema4b	4788	20352
Osbpl3	4786	71720
Aldoart2	4768	79459
Gtf2ird2	4767	114674
Klf3	4753	16599
1600002D24Rik	4740	69776
Ada	4738	11486
Gm1631	4726	381371
Hip1r	4723	29816
Stat4	4707	20849
Pla2g6	4701	53357
1700001K23Rik	4685	69319
Rapgef1	4675	107746
Il1r1	4674	16177
Vapa	4670	30960
P2ry13	4669	74191
Atf6	4657	226641
Plcb2	4634	18796
Vash1	4625	238328
Gcnt2	4622	14538
Zc3h4	4610	330474
Atp6v0a2	4607	21871
Slc7a11	4605	26570
Gm684	4604	100502940
Vasp	4598	22323
F730035M05Rik	4597	414124
Gna15	4595	14676
Rin3	4594	217835
Mical3	4592	194401
Ng23	4591	78376
BC037704	4587	100502982
Rsu1	4580	20163
Gata2	4577	14461
Elmo2	4564	140579
Zyx	4563	22793
Cytip	4563	227929
Vps13c	4557	320528
Arpc2	4556	76709
Cpt1c	4556	78070
Alad	4552	17025
Gtpbp1	4549	14904
Gp1bb	4546	14724
Slc25a43	4546	194744
Dcun1d4	4545	100737
Rab3gap2	4538	98732
Tigd4	4534	403175
Ccdc135	4532	330830
Smyd5	4515	232187
Oaz2	4515	18247
Tgm2	4513	21817
Mfsd6	4512	98682
Ccdc19	4494	71870
Irg1	4491	16365
Myo1e	4483	71602
Ctnnbip1	4479	67087
Mbp	4475	17196
4932438H23Rik	4475	74387
Wbscr27	4472	79565
Polr3c	4462	74414
Flt1	4449	14254
Ndst1	4443	15531
Eya2	4442	14049
Cpsf2	4436	51786
4930428O21Rik	4434	654809
Tmem229b	4434	268567
Tuba8	4432	53857
F11r	4428	16456
Usp2	4427	53376
Arhgef10l	4425	72754
Plac8	4424	231507
Lrrfip2	4415	71268
Tln1	4410	21894
Rhoh	4407	74734
Ap2m1	4403	11773
Hn1	4394	15374
Tm6sf1	4392	107769
1700001K23Rik	4385	69319
Ap3m1	4384	55946
Rn4.5s	4383	19799
Adam17	4382	11491
Gm14164	4375	791417
4933411E08Rik	4375	71067
Lyz1	4369	17110
Adamtsl5	4362	66548
Il18r1	4359	16182
A930015D03Rik	4351	77810
Akap2	4350	11641
Htr2a	4333	15558
Cyp2b10	4332	13088
Sh3bgrl3	4328	73723
Fam107b	4325	66540
Cbfa2t3	4324	12398
Rrp1b	4323	72462
Rab3il1	4322	74760
Hddc3	4322	68695
Mir339	4319	723898
Lap3	4317	66988
Krtcap2	4315	66059
Tst	4314	22117
Pear1	4310	73182
Cd164	4309	53599
1810046K07Rik	4302	69809
Klrb1f	4301	232408
Mcl1	4297	17210
Ddit4	4293	74747
Fam65a	4291	75687
Gm4262	4289	100043147
Taf4a	4281	228980
1700030A11Rik	4280	74179
Mfsd5	4278	106073
Prss22	4277	70835
Rbfa	4273	68731
Jak1	4252	16451
Rab8b	4247	235442
Gna15	4245	14676
Gtf2a1	4244	83602
Ormdl3	4229	66612
Smad6	4226	17130
Mrvi1	4224	17540
1600014C10Rik	4214	72244
Mitf	4208	17342
Tacstd2	4206	56753
S100b	4204	20203
Ampd3	4202	11717
Fam118b	4197	109229
Ksr1	4196	16706
Sec23ip	4196	207352
Lrrfip1	4194	16978
Abcc1	4189	17250
2900008C10Rik	4187	72937
Gm9776	4183	328309
Runx1	4181	12394
Ankrd9	4176	74251
Hpn	4174	15451
Palm	4173	18483
Plekho2	4171	102595
Itgax	4168	16411
Coro2a	4161	107684
Tspan14	4156	52588
Abhd15	4151	67477
Rab27a	4148	11891
Mical3	4142	194401
6430531B16Rik	4124	381933
Rab37	4123	58222
Mtmr6	4123	219135
Adcy10	4121	271639
Rnf222	4120	320040
Hcls1	4116	15163
Ttc39a	4115	230603
Rab21	4112	216344
Adrbk1	4100	110355
Tuba4a	4098	22145
C030034L19Rik	4097	320088
Tgfbi	4096	21810
1700125G02Rik	4091	73628
Rab3gap2	4088	98732
Prrc2b	4087	227723
Fhl3	4087	14201
Fndc7	4081	320181
Gm15880	4077	100504375
Slc45a4	4076	106068
Gjb2	4069	14619
Arrb1	4069	109689
2010308F09Rik	4064	72122
Hist2h2bb	4062	319189
Lipe	4060	16890
2310001H17Rik	4058	76432
Mir1904	4058	100316683
A930015D03Rik	4051	77810
1700001K23Rik	4035	69319
F11r	4028	16456
Clec4d	4025	17474
Gata1	4021	14460
D830031N03Rik	4019	442834
Gm4566	4019	100043644
Tpst2	4018	22022
Aldoart2	4018	79459
Spns2	4016	216892
Ttyh3	4010	78339
Sema7a	4008	20361
Syne1	4006	64009
Gm4532	4004	100043580
Slc36a3	4003	215332
Gm4262	3989	100043147
Chd2	3987	244059
Map2k3	3986	26397
Rara	3985	19401
Bri3	3984	55950
Kif21b	3982	16565
Lrrc8c	3980	100604
Vash1	3975	238328
Banp	3972	53325
Nkiras2	3966	71966
Ept1	3962	28042
Cd274	3962	60533
Adamtsl5	3962	66548
Ssh1	3956	231637
Hipk1	3953	15257
Tnip3	3953	414084
B3galt4	3948	54218
6230427J02Rik	3947	68176
Tmem231	3941	234740
Herc4	3940	67345
Tox2	3935	269389
Myc	3934	17869
Tmco1	3929	68944
Alg12	3928	223774
Chst12	3922	59031
Stard8	3920	236920
Ccnd3	3919	12445
4930468A15Rik	3918	74987
Gm11762	3916	100503830
Gm962	3916	381201
Cd164	3909	53599
Tacstd2	3906	56753
1700125D06Rik	3906	68233
Plekhg3	3903	263406
Coro6	3890	216961
Arhgap17	3889	70497
Gpr25	3880	383563
Nfkbia	3874	18035
Gcnt2	3872	14538
Gnpat	3867	14712
Frrs1	3862	20321
Txndc2	3861	213272
Tbc1d15	3859	66687
Malat1	3856	72289
Gm5544	3854	433632
Kcne3	3852	57442
Ms4a3	3849	170813
Gtpbp1	3849	14904
Ptk2b	3839	19229
Mob2	3834	101513
Map3k6	3832	53608
8430427H17Rik	3832	329540
Tmem56	3829	99887
Dirc2	3822	224132
A630001G21Rik	3821	319997
Itgb3	3816	16416
Sertad1	3813	55942
Pla2g4a	3804	18783
Hk2	3803	15277
Adssl1	3797	11565
Ccdc135	3782	330830
Runx1	3781	12394
Hsdl1	3780	72552
Ncf4	3779	17972
Mob3a	3775	208228
Rab37	3773	58222
Atg9a	3772	245860
Cxcl3	3771	330122
Tec	3762	21682
Pear1	3760	73182
1700109G14Rik	3756	67355
Tbcel	3754	272589
Rhof	3748	23912
Mir1190	3748	100316805
Zdhhc17	3742	320150
Pdzd2	3741	68070
Slc7a8	3738	50934
Ppp1r18	3735	76448
A630055G03Rik	3733	223970
Bank1	3730	242248
4933411E08Rik	3725	71067
4933424B01Rik	3722	71177
Galc	3722	14420
Ripk2	3720	192656
Homez	3712	239099
Aip	3697	11632
Capzb	3691	12345
Map2k3	3686	26397
Fndc7	3681	320181
D19Wsu162e	3679	226178
Cd74	3677	16149
Gm1631	3676	381371
Hscb	3676	100900
Tpst2	3668	22022
Rn45s	3663	100861531
Kcnn4	3663	16534
Fli1	3663	14247
Rbpj	3652	19664
Hlx	3652	15284
A930015D03Rik	3651	77810
Tuba4a	3648	22145
Ddit4	3643	74747
Akt2	3641	11652
1700108M19Rik	3639	71156
Evi2b	3634	216984
Adora1	3629	11539
Hpn	3624	15451
Tnfrsf17	3623	21935
4930406D18Rik	3622	73806
Lyn	3612	17096
Il17ra	3605	16172
Clint1	3604	216705
Plek	3596	56193
Kat2b	3589	18519
Mafk	3585	17135
Ckb	3584	12709
Rgs14	3582	51791
Ccdc62	3572	208908
Gata1	3571	14460
Mpeg1	3561	17476
Adrbk1	3550	110355
8030442B05Rik	3547	77543
Spn	3546	20737
Ndst1	3543	15531
Ldlrap1	3539	100017
Prss16	3520	54373
Sec11c	3518	66286
Ptafr	3518	19204
Lmna	3516	16905
Abl1	3515	11350
Nadkd1	3511	68646
Sigirr	3510	24058
Inpp5d	3508	16331
Abcg1	3506	11307
A430105I19Rik	3502	214239
Tsc22d4	3498	78829
Gnat1	3498	14685
Tnfrsf13b	3498	57916
L1cam	3498	16728
2210020M01Rik	3497	66528
Rab8b	3497	235442
BC064078	3492	408064
Gm15350	3489	100504249
Slc39a10	3484	227059
8430427H17Rik	3482	329540
Map2k1	3472	26395
Mecom	3471	14013
Diap1	3470	13367
Fam38a	3469	234839
Fam65b	3468	193385
Gng8	3465	14709
Zyx	3463	22793
Rab25	3461	53868
Kat2b	3459	18519
Serpina3b	3449	271047
Slamf6	3437	30925
Kif21b	3432	16565
Capg	3427	12332
Mob3a	3425	208228
Mir3069	3421	100526471
Ccnd3	3419	12445
Tm7sf3	3414	67623
Golm1	3410	105348
Rad23a	3410	19358
Tbc1d15	3409	66687
Apol8	3404	239552
Mob1b	3399	68473
Tuba1c	3398	22146
Mcl1	3397	17210
Rab43	3393	69834
Cox4nb	3392	18117
Slc25a29	3386	214663
1700001K23Rik	3385	69319
Aph1c	3378	68318
B4galnt4	3377	330671
Dennd4a	3377	102442
Pop4	3372	66161
Mir26b	3371	387219
Ripk2	3370	192656
Elk4	3368	13714
Rph3al	3368	380714
Tmem40	3367	94346
Rsad2	3352	58185
Gpr25	3330	383563
6330406I15Rik	3329	70717
Micall2	3322	231830
E330017L17Rik	3320	319894
Lrmp	3316	16970
Cox5a	3316	12858
3110062M04Rik	3315	78412
Coro1a	3313	12721
Plekha4	3305	69217
Nuak2	3303	74137
Usp46	3296	69727
Tubb1	3284	545486
Pde4a	3282	18577
Dpy19l1	3274	244745
Dnajc6	3274	72685
4930478L05Rik	3274	75818
3830408C21Rik	3265	100040322
Cflar	3265	12633
Dip2b	3265	239667
1600014C10Rik	3264	72244
Tmc6	3260	217353
1600029D21Rik	3255	76509
Sephs2	3253	20768
Kdm6b	3252	216850
Pstpip2	3251	19201
0910001L09Rik	3245	66096
Tmsb4x	3245	19241
Fam65a	3241	75687
Cmtm3	3241	68119
Hic1	3239	15248
Arl6ip5	3234	65106
Spag11a	3233	78128
C330046G13Rik	3233	442847
Ptprs	3233	19280
Vps26b	3229	69091
Cd6	3228	12511
Tubb5	3226	22154
Adipor1	3226	72674
Elmo1	3224	140580
Tal1	3223	21349
Mir339	3219	723898
Etv5	3218	104156
Parp16	3218	214424
Bri3bp	3217	76809
St8sia4	3191	20452
St3gal1	3189	20442
Ncf2	3185	17970
Ncoa4	3177	27057
Lman1l	3171	235416
Slco3a1	3171	108116
Gem	3171	14579
Ifitm5	3168	73835
Heatr5a	3168	320487
Kcnn4	3163	16534
Gfod1	3136	328232
Rnasel	3129	24014
Derl1	3128	67819
Tubb5	3126	22154
Sag	3125	20215
1700096J18Rik	3119	67927
Vat1	3118	26949
Rps9	3112	76846
1700020L24Rik	3109	66330
Zfp473	3107	243963
Itgam	3101	16409
Tdrd3	3100	219249
Gm10390	3097	100503427
Heyl	3096	56198
Lrrfip1	3094	16978
Ckb	3084	12709
Ankrd44	3081	329154
Fam159a	3079	545667
Adra2a	3078	11551
Alox5	3076	11689
Stk16	3076	20872
Maml3	3073	433586
Cd276	3072	102657
Nrg2	3069	100042150
Cnr2	3056	12802
Sema3b	3053	20347
Rab8b	3047	235442
Mafg	3046	17134
Gfi1b	3042	14582
Cyp17a1	3040	13074
Pion	3035	212167
Asb1	3033	65247
S1pr2	3032	14739
Eif5b	3030	226982
Ncf4	3029	17972
Ap1m2	3027	11768
Trib2	3026	217410
Ly6g6e	3018	70274
9130014G24Rik	3017	215772
Mamld1	3009	333639
Abcg1	3006	11307
Ccdc21	3005	70012
Sfi1	3001	78887
Kazald1	3001	107250
Gtpbp1	2999	14904
6230427J02Rik	2997	68176
Foxo3	2993	56484
Tapt1	2990	231225
Wbp2	2988	22378
Stom	2984	13830
1700042G07Rik	2983	67323
Ptma	2979	19231
Arhgdib	2978	11857
Tmem64	2973	100201
Dennd2c	2971	329727
Sh2b3	2970	16923
Lrmp	2966	16970
Zc3h12a	2965	230738
Fcho2	2964	218503
Csrnp1	2961	215418
Rab25	2961	53868
Usp30	2958	100756
Il15ra	2955	16169
Neat1	2953	66961
Tspan13	2950	66109
Crebbp	2944	12914
Fhl3	2937	14201
Edem2	2936	108687
Kif21b	2932	16565
Dnmt3a	2925	13435
Tmem27	2921	57394
C1qtnf9	2919	239126
Cd244	2916	18106
Dip2b	2915	239667
Cyp2s1	2914	74134
Rab21	2912	216344
Ptprj	2909	19271
Gpr97	2908	54672
4933400C05Rik	2906	328019
Sun2	2901	223697
Prep	2900	19072
Gm5506	2897	433182
Atrx	2896	22589
Tmem205	2892	235043
A630095N17Rik	2888	381272
B4galnt4	2877	330671
Fcgr2b	2872	14130
Ltbp3	2871	16998
Klf7	2868	93691
Fgr	2865	14191
Msrb3	2862	320183
Ier2	2861	15936
Tmem140	2854	68487
Hk2	2853	15277
4930471M23Rik	2853	74919
Klf3	2853	16599
Zscan2	2851	22691
Rab43	2843	69834
Dusp3	2840	72349
Rilpl2	2839	80291
Sash3	2836	74131
Rgs14	2832	51791
Foxp1	2829	108655
Mbnl2	2809	105559
Rarg	2808	19411
Dock8	2806	76088
Ier5	2806	15939
Drd4	2805	13491
Nuak2	2803	74137
Aifm3	2801	72168
Ttc25	2789	74407
Actn4	2789	60595
Kat2b	2789	18519
Gfod1	2786	328232
Pde4a	2782	18577
Mir760	2776	791077
Tgfb1	2774	21803
Gata1	2771	14460
Plec	2770	18810
Fhod1	2770	234686
Vcan	2767	13003
Gm5535	2766	433481
Chmp4b	2763	75608
Tec	2762	21682
Trap1	2760	68015
1700020L24Rik	2759	66330
Rasa3	2757	19414
Cebpd	2756	12609
Ifna2	2748	15965
Tsc22d4	2748	78829
Spn	2746	20737
D630042F21Rik	2740	330428
St3gal1	2739	20442
Ifna13	2738	230396
Ccdc30	2736	73332
Rara	2735	19401
Nol3	2733	78688
Pla2g15	2731	192654
Arid3b	2731	56380
6720463M24Rik	2729	77744
Gm7367	2728	664849
Ski	2724	20481
Ptprv	2717	13924
Prkce	2715	18754
1200009I06Rik	2714	74190
Map4k1	2707	26411
3300005D01Rik	2705	78512
1110018J18Rik	2703	66129
Sec23ip	2696	207352
Mir1894	2696	100316810
Sh2b1	2689	20399
Pion	2685	212167
Runx1	2681	12394
Smc1a	2679	24061
Cdc45	2677	12544
Cisd2	2677	67006
Ttc33	2675	67515
B9d2	2668	232987
Parp16	2668	214424
9130014G24Rik	2667	215772
Abcb10	2667	56199
Bard1	2666	12021
Atp13a2	2662	74772
Usp44	2660	327799
1700028I16Rik	2657	70003
Lyve1	2652	114332
Klrb1f	2651	232408
Adrbk1	2650	110355
Clk3	2637	102414
Sp2	2632	78912
Ankrd44	2631	329154
Mctp2	2626	244049
Gimap4	2623	107526
Rhog	2622	56212
Plekha2	2618	83436
Gm20605	2609	100316903
Vps13c	2607	320528
Tmem229b	2600	268567
Trpv2	2597	22368
Me2	2596	107029
Cdc42ep2	2591	104252
Csrp1	2591	13007
Ap1b1	2583	11764
Emilin1	2581	100952
Stk16	2576	20872
Tifa	2574	211550
Plac8	2574	231507
Psma5	2571	26442
Slco3a1	2571	108116
BC068157	2567	73072
Dhcr24	2562	74754
Fcho1	2560	74015
Cotl1	2559	72042
2310001H17Rik	2558	76432
Prep	2550	19072
Ppp1r15b	2547	108954
Slc48a1	2544	67739
Stoml1	2544	69106
Rap2a	2542	76108
Gm711	2541	279029
Robo3	2535	19649
Pml	2528	18854
Adra2a	2528	11551
Ache	2525	11423
Nomo1	2524	211548
Dok2	2522	13449
Bivm	2517	246229
Ldb1	2511	16825
Taok3	2508	330177
Nuak2	2503	74137
Mtf1	2502	17764
Trim8	2497	93679
Zfp503	2493	218820
Sla	2490	20491
Fgd3	2487	30938
Ptprs	2483	19280
4933426M11Rik	2481	217684
Arhgdib	2478	11857
Zc3hav1	2478	78781
1110028F11Rik	2474	68690
Srgn	2473	19073
Gas7	2472	14457
Adam15	2472	11490
Lrpap1	2471	16976
Gm6607	2469	625603
Bid	2468	12122
Arf6	2463	11845
Nfe2	2462	18022
Tln1	2460	21894
Pitpnc1	2459	71795
H13	2458	14950
Zrsr1	2450	22183
Spn	2446	20737
Zfp341	2446	228807
1500032L24Rik	2444	69029
Zdhhc17	2442	320150
Pisd-ps2	2438	328734
E2f2	2436	242705
Htr2a	2433	15558
Notch3	2432	18131
Plec	2431	18810
Dok3	2429	27261
Rnasel	2429	24014
Jam2	2422	67374
Susd1	2420	634731
3110062M04Rik	2415	78412
Ccnd1	2415	12443
Kcnab2	2409	16498
Smg5	2408	229512
Gpr97	2408	54672
Alox5ap	2406	11690
Agap1	2404	347722
Unc119	2401	22248
Rassf2	2399	215653
Gm5506	2397	433182
Mcfd2	2397	193813
Cables2	2395	252966
Rap1a	2394	109905
Stab1	2392	192187
Gatsl3	2391	71962
Dgkz	2390	104418
Ikbke	2390	56489
Rara	2385	19401
Mafk	2385	17135
Cmas	2384	12764
Sipa1	2382	20469
Bysl	2381	53414
Rsu1	2380	20163
Ntng2	2375	171171
Galnt6	2368	207839
Lfng	2365	16848
Sla2	2364	77799
Smap2	2362	69780
Gimap9	2361	317758
4930519G04Rik	2357	67593
1700028I16Rik	2357	70003
Mtmr1	2355	53332
Pcyox1l	2354	240334
Fam118b	2347	109229
Rfc2	2340	19718
Runx1	2331	12394
Gata1	2321	14460
Zfp217	2320	228913
Itga4	2312	16401
Gpr146	2309	80290
BC055004	2308	381680
Evi2b	2306	216984
Klhdc9	2299	68874
Dgkg	2299	110197
Rpe	2298	66646
Pttg1ip	2298	108705
Gadd45g	2296	23882
Ggt5	2294	23887
Camta1	2292	100072
Ccdc88c	2288	68339
Mfsd7a	2285	243197
Flna	2283	192176
Glipr2	2281	384009
Tmem63a	2276	208795
Vash1	2275	238328
Ppt1	2275	19063
Pgam1	2269	18648
Vcan	2267	13003
Stap1	2267	56792
Lrmp	2266	16970
8030423F21Rik	2265	211001
Zfp592	2260	233410
Mlec	2260	109154
Tmed10	2257	68581
Fam36a	2256	66359
Ogfrl1	2254	70155
Ampd3	2252	11717
Mta2	2250	23942
Adrbk1	2250	110355
Panx1	2247	55991
5730508B09Rik	2246	70617
4632428N05Rik	2246	74048
Hivep1	2240	110521
Rap1b	2240	215449
Akna	2224	100182
Nomo1	2224	211548
Unkl	2223	74154
BC013712	2219	230787
Gramd1a	2219	52857
Ccnd3	2219	12445
Ifitm3	2218	66141
C030046I01Rik	2215	109284
Serpinb2	2208	18788
Arhgef2	2204	16800
Golt1a	2200	68338
Scamp2	2199	24044
Nos1ap	2196	70729
0910001L09Rik	2195	66096
Nub1	2187	53312
Taldo1	2176	21351
Adam1b	2174	280667
Hcst	2173	23900
Bid	2168	12122
Cd244	2166	18106
Nfe2	2162	18022
Wnt11	2160	22411
Mamld1	2159	333639
Il12a	2154	16159
Gm5544	2154	433632
Anxa6	2153	11749
Mtf1	2152	17764
Lrrc66	2150	231296
Rars	2150	104458
2210020M01Rik	2147	66528
Rab8b	2147	235442
Gbx2	2146	14472
Gmfg	2144	63986
Sh3pxd2b	2144	268396
Rap2a	2142	76108
Plagl2	2139	54711
Slamf1	2137	27218
Unc13d	2135	70450
Sp2	2132	78912
Pknox1	2132	18771
Samd14	2127	217125
Alox5	2126	11689
Dusp6	2125	67603
Cxcr2	2122	12765
Pde4b	2120	18578
Arrb1	2119	109689
Cd53	2112	12508
Ptgir	2111	19222
2610109H07Rik	2107	70433
Kctd21	2107	622320
5430407P10Rik	2101	227545
Pstpip2	2101	19201
Trpv2	2097	22368
Tmem206	2096	66950
Lars	2095	107045
Rnd3	2091	74194
Gse1	2089	382034
Zbtb25	2086	109929
Gm7367	2078	664849
Lgals9	2076	16859
Fam107b	2075	66540
Cdc42ep4	2069	56699
Slc1a5	2065	20514
Lsm4	2065	50783
Tgm2	2063	21817
Atp13a2	2062	74772
Zbtb7a	2059	16969
2012-09-09	2058	53860
Tpm3	2052	59069
Tmem53	2051	68777
Ddx23	2050	74351
Gypc	2048	71683
Ranbp9	2047	56705
Cmtm3	2041	68119
Gga1	2040	106039
Rxrb	2040	20182
Rgs19	2039	56470
Fem1b	2030	14155
Cux1	2025	13047
Rrbp1	2024	81910
Def6	2022	23853
Adk	2021	11534
Sec11c	2018	66286
4930451C15Rik	2015	74685
BC048644	2012	407789
Taok3	2008	330177
2310001H17Rik	2008	76432
4921509O07Rik	2007	70917
Tbrg4	2005	21379
Oas3	2003	246727
Sfi1	2001	78887
Cdk9	1999	107951
Prtn3	1998	19152
Tnfrsf13b	1998	57916
Ppp1ca	1996	19045
Muc20	1996	224116
Irg1	1991	16365
Cdc42ep2	1991	104252
Ltb4r1	1986	16995
Gm15441	1984	100038464
Clasp2	1984	76499
Tmem229b	1984	268567
Synj2	1979	20975
Aph1c	1978	68318
Tmcc2	1978	68875
Gabpb1	1977	14391
Cenpn	1975	72155
Micall2	1972	231830
Mospd3	1971	68929
Pdha1	1968	18597
Lfng	1965	16848
3110062M04Rik	1965	78412
Fli1	1963	14247
Prr13	1959	66151
Acot7	1957	70025
Zfp839	1956	72805
1600029D21Rik	1955	76509
Rassf3	1951	192678
N4bp2l1	1950	100637
Rnf166	1949	68718
Pfn3	1948	75477
Mcfd2	1947	193813
Lrrc33	1947	224109
Dck	1942	13178
Tm6sf1	1942	107769
Gm10818	1938	675921
Tesc	1937	57816
Sgsm3	1930	105835
Tmem104	1929	320534
Arhgdib	1928	11857
Vash1	1925	238328
Nfkbia	1924	18035
Dok2	1922	13449
Pdcd6ip	1922	18571
Zfp217	1920	228913
Gm10789	1918	100038709
Vcan	1917	13003
Zfp592	1910	233410
Siglec5	1910	233186
Rbp2	1909	19660
P2ry12	1908	70839
Slc48a1	1894	67739
Sla	1890	20491
1110018G07Rik	1886	68497
Ptprs	1883	19280
Cd180	1882	17079
Ankrd44	1881	329154
Tnrc18	1876	231861
F10	1872	14058
Tomm20l	1870	75266
Arap1	1869	69710
Rnf125	1869	67664
Tex2	1869	21763
BC013712	1869	230787
Fut7	1866	14347
Lmna	1866	16905
Atp8b2	1865	54667
Zbtb41	1865	226470
Hnrnpr	1864	74326
Coro1a	1863	12721
Csgalnact2	1858	78752
Igfbp4	1856	16010
Cln8	1854	26889
Agap1	1854	347722
Mxi1	1854	17859
A830007P12Rik	1853	227612
Pstpip1	1852	19200
Nos1ap	1846	70729
Gbx2	1846	14472
Top2b	1845	21974
Unc13a	1831	382018
F11r	1828	16456
BC046404	1825	192976
AB124611	1824	382062
Hipk2	1818	15258
Myo1c	1818	17913
Pkig	1816	18769
Scarb1	1814	20778
Il6ra	1814	16194
Prss53	1814	330657
Txnip	1810	56338
Laptm4a	1807	17775
Syne1	1806	64009
Popdc2	1804	64082
Atp2a2	1799	11938
Tsc22d4	1798	78829
Csda	1793	56449
Ifne	1790	230405
Crlf2	1787	57914
Unc13d	1785	70450
Kcnk5	1784	16529
Rsbn1	1782	229675
9830001H06Rik	1781	320706
Shmt2	1780	108037
Ranbp10	1780	74334
Derl1	1778	67819
Gm19705	1774	100503460
1600002K03Rik	1771	69770
Bid	1768	12122
Plekho1	1767	67220
Fryl	1767	72313
1110049F12Rik	1764	66193
Itga4	1762	16401
2010002N04Rik	1762	106878
Angpt1	1761	11600
Tslp	1761	53603
Kcnab2	1759	16498
BC055004	1758	381680
Alox5ap	1756	11690
Il12a	1754	16159
Ampd3	1752	11717
Nkg7	1752	72310
Rogdi	1751	66049
Arpc5	1748	67771
Strada	1747	72149
0910001L09Rik	1745	66096
Pfkp	1745	56421
Clic1	1742	114584
Dennd5a	1731	19347
Cdkn1b	1731	12576
Daglb	1729	231871
H1foo	1728	171506
Dmwd	1726	13401
Akna	1724	100182
Slc12a6	1724	107723
Rhog	1722	56212
Plxna4	1712	243743
As3mt	1712	57344
Ubr4	1711	69116
Fth1	1707	14319
Cnr2	1706	12802
Abhd10	1704	213012
Tcn2	1704	21452
Gm12603	1704	100040617
Prdx6	1702	11758
Copz1	1701	56447
P2rx7	1700	18439
Esyt2	1700	52635
St14	1699	19143
Trim8	1697	93679
Rab8b	1697	235442
Trrap	1694	100683
Zfp503	1693	218820
4933437F05Rik	1691	71275
D630042F21Rik	1690	330428
B4galt3	1686	57370
Lgals3bp	1685	19039
Mfsd7a	1685	243197
Irf2bp2	1676	270110
Rod1	1676	230257
Cd93	1676	17064
Tspo	1672	12257
Kcnk6	1671	52150
Nup210	1670	54563
Mark2	1669	13728
Znrf1	1667	170737
Ep300	1666	328572
Mgst2	1665	211666
Sla2	1664	77799
Rnf130	1657	59044
Pcyox1l	1654	240334
Dbnl	1654	13169
F2r	1653	14062
Itgb2	1652	16414
Dtwd1	1648	69185
Lrp8	1646	16975
Itpk1	1644	217837
Ptger4	1642	19219
A330035P11Rik	1641	319727
Tubb6	1635	67951
1810058I24Rik	1633	67705
Keap1	1631	50868
Nucb1	1628	18220
Wnk1	1628	232341
Arhgdib	1628	11857
Tubb5	1626	22154
Ache	1625	11423
Cxcr2	1622	12765
Prox1	1619	19130
Vat1	1618	26949
Itgb3	1616	16416
Ptgir	1611	19222
Tln1	1610	21894
P2rx3	1606	228139
Ipmk	1604	69718
Unc119	1601	22248
Hdac5	1596	15184
Synj2	1590	20975
Pf4	1589	56744
Nol4	1584	319211
Cap1	1579	12331
Rrbp1	1574	81910
Srgn	1573	19073
Ticam2	1572	225471
Wnt6	1569	22420
Fam65b	1566	193385
3110062M04Rik	1565	78412
Cd53	1562	12508
B4galt1	1561	14595
Fxc1	1561	14356
Stard3nl	1561	76205
Ppp1r15b	1547	108954
2210020M01Rik	1547	66528
Fam100a	1546	207740
Pip5k1a	1545	18720
Kcna3	1540	16491
Stim2	1538	116873
Pik3cd	1535	18707
Dock10	1533	210293
Fam75d3	1533	72219
Cd180	1532	17079
Xylt1	1527	233781
Capg	1527	12332
Gm14164	1525	791417
Btg2	1522	12227
Prr7	1522	432763
A630033H20Rik	1521	213438
A630001G21Rik	1521	319997
Gng10	1517	14700
Mro	1514	71263
Slc43a1	1512	72401
5031425E22Rik	1506	269630
Ggt5	1494	23887
Ift27	1493	67042
Pisd-ps2	1488	328734
Skp2	1487	27401
Mir763	1486	791076
Ppp1r15a	1483	17872
Ctdp1	1481	67655
Id1	1480	15901
Kifc3	1480	16582
Abcc5	1477	27416
Nomo1	1474	211548
Nus1	1472	52014
Dennd2d	1472	72121
1600002K03Rik	1471	69770
Plekho2	1471	102595
B9d2	1468	232987
Siah2	1465	20439
1110007C09Rik	1465	68480
Plcl2	1463	224860
Acbd4	1463	67131
Zfp148	1459	22661
Rnase6	1457	78416
Rasgrp2	1457	19395
Cbfb	1451	12400
Ctps	1451	51797
Twf2	1451	23999
Mbnl1	1448	56758
Hira	1447	15260
Jmy	1443	57748
Tm6sf1	1442	107769
Fbxl14	1439	101358
Ssx2ip	1439	99167
Zfp704	1435	170753
Eif2ak1	1434	15467
Ptpn7	1433	320139
Diap2	1432	54004
Dennd2d	1431	72121
Psmc2	1429	19181
Fbxo42	1428	213499
4930509E16Rik	1425	75115
Tnf	1421	21926
4930594C11Rik	1420	77633
Tcp11l1	1419	320554
Npy5r	1418	18168
Cdkn1a	1418	12575
Ggct	1411	110175
Dmkn	1411	73712
Pdzd8	1410	107368
Pxk	1408	218699
Prkcd	1404	18753
Mboat7	1402	77582
Msn	1401	17698
Ugdh	1401	22235
Necap2	1400	66147
Ccdc106	1392	232821
Tiam1	1392	21844
St8sia4	1391	20452
Gse1	1391	382034
Mylip	1389	218203
Phf15	1388	76901
Fgd3	1387	30938
6430598A04Rik	1381	243300
Sit1	1381	54390
8430406I07Rik	1374	74528
Rhog	1372	56212
Sh2b3	1370	16923
Uvrag	1369	78610
Tmod1	1366	21916
Plxdc2	1366	67448
Hrc	1366	15464
Syk	1364	20963
Nptn	1363	20320
Tmem180	1360	75146
Pkn1	1358	320795
Ube2w	1357	66799
Il3ra	1356	16188
Xpo1	1354	103573
Impa2	1353	114663
Kcnq5	1353	226922
Prdx6	1352	11758
Aprt	1352	11821
Rassf2	1349	215653
Hmha1	1348	70719
B330016D10Rik	1348	320456
Trim11	1347	94091
Hamp	1346	84506
Tmem110	1345	69179
Hn1	1344	15374
Arhgdia	1344	192662
Ccdc12	1343	72654
Dgkz	1340	104418
Cpd	1340	12874
Gfod1	1336	328232
Hist2h4	1335	97122
Ccl9	1333	20308
Rrm2	1331	20135
Cdkn1b	1331	12576
Acyp1	1330	66204
Tmem104	1329	320534
Irf7	1328	54123
Derl1	1328	67819
Ncf1	1325	17969
Osbpl2	1324	228983
Lyst	1324	17101
Scamp4	1323	56214
Ctage5	1320	217615
Rilpl1	1320	75695
Atp6v0a1	1319	11975
Pgam1	1319	18648
BC013712	1319	230787
Pik3cg	1318	30955
Plekha2	1318	83436
Zfpm1	1314	22761
BC048644	1312	407789
2010002N04Rik	1312	106878
Dak	1308	225913
4931403E22Rik	1307	70942
Nudt3	1307	56409
D230037D09Rik	1305	320351
Fermt3	1304	108101
Ppp1r14b	1302	18938
Kazald1	1301	107250
Wwp1	1300	107568
Pawr	1300	114774
Aifm2	1299	71361
Elovl5	1298	68801
Lactb2	1295	212442
Tnfaip2	1293	21928
Slco4c1	1293	227394
Csk	1292	12988
Ptger4	1292	19219
Ppan	1291	235036
Hivep2	1290	15273
Add1	1287	11518
Esyt1	1280	23943
4833418N02Rik	1279	74597
Rgs2	1279	19735
Tk2	1278	57813
Smarca2	1275	67155
Gm2848	1274	100040572
Rab4a	1274	19341
Srgn	1273	19073
Micall2	1272	231830
Vgll4	1270	232334
Bin3	1268	57784
Foxp1	1267	108655
Itgb3	1266	16416
Lfng	1265	16848
Eaf1	1265	74427
C5ar1	1262	12273
C030034I22Rik	1258	77533
Taok3	1258	330177
Kctd21	1257	622320
Zfp839	1256	72805
Ssh1	1256	231637
Arhgap30	1254	226652
Gm5544	1254	433632
Rcsd1	1250	226594
Bco2	1248	170752
Slc35c2	1247	228875
Abhd4	1243	105501
Vezf1	1242	22344
Cpne2	1242	234577
Mapk14	1242	26416
1700025G04Rik	1240	69399
Fgf11	1237	14166
Arl4a	1233	11861
Hmga1-rs1	1232	111241
Aph1c	1228	68318
F10	1222	14058
Podnl1	1222	244550
Ltb	1218	16994
Ptprv	1217	13924
Cd244	1216	18106
C130039O16Rik	1215	238317
Ppif	1214	105675
Rnf19a	1212	30945
Tmem179b	1212	67706
Siglec5	1210	233186
Rimbp3	1207	239731
Rasa3	1207	19414
Ier5	1206	15939
Clint1	1204	216705
Gm19897	1203	100503790
Pstpip1	1202	19200
Fam3c	1201	27999
C030034L19Rik	1197	320088
Rtkn	1197	20166
Myo1g	1191	246177
Asxl1	1190	228790
Ywhaz	1189	22631
Smad1	1187	17125
Sash3	1186	74131
Il18rap	1183	16174
Vim	1182	22352
Loh12cr1	1182	67774
Pecam1	1180	18613
Got2	1180	14719
Rspry1	1179	67610
Daglb	1179	231871
Wasf2	1177	242687
Smc4	1176	70099
Mef2a	1174	17258
Dok2	1172	13449
Hmgb3	1172	15354
Tmem50b	1170	77975
Kdm2b	1169	30841
Cd160	1169	54215
Klf7	1168	93691
Fes	1167	14159
Ier2	1161	15936
B4galt1	1161	14595
Mll1	1157	214162
5031425E22Rik	1156	269630
D1Ertd622e	1155	52392
Rftn1	1152	76438
Gp5	1150	14729
Mfsd2b	1150	432628
Tspan4	1146	64540
Hdac5	1146	15184
Mfsd12	1145	73822
Akt2	1141	11652
1190002F15Rik	1140	381822
Arrb2	1140	216869
Slfn10-ps	1140	237887
Rab3gap2	1138	98732
BC037704	1137	100502982
Dennd5a	1131	19347
Prkcq	1131	18761
Cd200r1	1131	57781
Sh2d3c	1130	27387
Best1	1128	24115
Ppp2r5a	1125	226849
Far1	1124	67420
Def6	1122	23853
Rfx3	1121	19726
Clec7a	1120	56644
Ube2q1	1119	70093
Dnm2	1118	13430
Galnt6	1118	207839
Parp16	1118	214424
Fyn	1115	14360
Fli1	1113	14247
Trib1	1111	211770
Bnip3l	1109	12177
AU019990	1103	767814
Lsm6	1101	78651
B3gnt2	1100	53625
Esyt2	1100	52635
Mical1	1095	171580
Ccm2	1089	216527
Fam179b	1086	328108
Btbd19	1085	78611
Tmem229b	1084	268567
Kcnk5	1084	16529
Ppp1r15a	1083	17872
Mbd5	1082	109241
Anxa3	1081	11745
Slc25a37	1080	67712
Xylt1	1077	233781
Dennd4a	1077	102442
Tnfrsf21	1076	94185
Ntng2	1075	171171
Aff3	1075	16764
Tspo	1072	12257
Fkbp1b	1071	14226
Bach1	1071	12013
Slain1	1070	105439
Ttc39c	1068	72747
Nfe2l1	1067	18023
Cyth1	1066	19157
Coro1a	1063	12721
Tia1	1062	21841
Prss58	1061	232717
Prr13	1059	66151
Tpcn1	1057	252972
Rnf145	1056	74315
Mapkapk2	1055	17164
Cdc42ep1	1053	104445
Msn	1051	17698
Plin3	1049	66905
Osbpl11	1048	106326
Arhgef40	1047	268739
Hmga2-ps1	1044	15365
Gm16062	1043	100504104
Flt3l	1042	14256
Acap2	1039	78618
B230378P21Rik	1039	319849
Rit1	1039	19769
Il10	1038	16153
Rac2	1038	19354
Mc1r	1038	17199
1810013L24Rik	1037	69053
Vti1b	1035	53612
Dgkd	1033	227333
Mettl6	1033	67011
Furin	1032	18550
Glipr2	1031	384009
Atp8a1	1030	11980
Cd97	1030	26364
Sgsm3	1030	105835
Kri1	1028	215194
Pdlim2	1027	213019
Lgals9	1026	16859
Tspan32	1026	27027
Impdh1	1026	23917
Pdcd4	1024	18569
Snx10	1023	71982
Inpp4a	1022	269180
Zfp1	1022	22640
Sars	1022	20226
A630001G21Rik	1021	319997
Csde1	1021	229663
B9d2	1018	232987
Plekha2	1018	83436
Bri3bp	1017	76809
Hrc	1016	15464
Cyp4f18	1015	72054
Nptn	1013	20320
Pafah1b2	1009	18475
Inpp5d	1008	16331
Pip4k2a	1008	18718
Rnase6	1007	78416
Cnr2	1006	12802
Rel	1005	19696
Mtmr1	1005	53332
Stat5a	1002	20850
Vwa5a	1002	67776
6530439I21	1000	329253
Scamp2	999	24044
Fam118b	997	109229
Trim16	995	94092
Lbh	990	77889
Slamf1	987	27218
Prrc2b	987	227723
Pik3cd	985	18707
A630055G03Rik	983	223970
Adam10	982	11487
Tnfaip3	981	21929
S100a10	981	20194
Rsu1	980	20163
Krr1	979	52705
Lancl2	976	71835
Frmd4a	975	209630
Unkl	973	74154
Rint1	973	72772
Rhog	972	56212
Hcls1	966	15163
Ech1	963	51798
Psma6	963	26443
BC048644	962	407789
Relt	962	320100
Rnf149	962	67702
Slc17a4	961	319848
Rell1	961	100532
Tbc1d15	959	66687
Wdr1	959	22388
Plxnb3	958	140571
Grpel1	956	17713
Gp9	955	54368
Dbnl	954	13169
Rab11a	953	53869
Ampd3	952	11717
Gpr56	951	14766
Lass5	951	71949
Etv6	950	14011
Gria3	949	53623
Ostm1	948	14628
Ppp1r15b	947	108954
Btbd9	947	224671
D030028A08Rik	945	319371
Hnrnpf	942	98758
Slc25a24	938	229731
Fhl3	937	14201
Det1	937	76375
Unc13d	935	70450
Litaf	934	56722
Scd2	934	20250
Slc2a6	933	227659
Cdkn1b	931	12576
Prmt10	929	102182
Nfatc1	927	18018
Tab2	926	68652
Ncf1	925	17969
Mob3a	925	208228
Api5	924	11800
Myo9a	924	270163
Myst4	923	54169
Ugcg	923	22234
Vamp5	922	53620
4933424B01Rik	922	71177
Ubxn4	922	67812
Hs6st1	915	50785
Dip2b	915	239667
Tmem198b	911	73827
Anxa2	910	12306
Fgl2	909	14190
Tlr6	908	21899
Ptprn	908	19275
Olfr1509	907	57271
Slc24a6	904	170756
Uck2	903	80914
B4galt4	903	56375
Itgb2	902	16414
P2rx7	900	18439
Prtn3	898	19152
Hmha1	898	70719
Pdcd10	896	56426
6720401G13Rik	895	103012
Dctn6	895	22428
Pbxip1	894	229534
Ddit4	893	74747
Gm15417	893	545539
Pde4dip	892	83679
Stau1	883	20853
Cln5	882	211286
Dennd2d	881	72121
Adamts3	879	330119
Pml	878	18854
Pes1	877	64934
Taok2	876	381921
Taldo1	876	21351
Angptl4	875	57875
Fam107b	875	66540
Mgst3	873	66447
Nipa1	873	233280
Atp6v0a1	869	11975
Rps6ka5	868	73086
Rab43	868	69834
Ocrl	867	320634
Pex26	865	74043
Dctn2	862	69654
Myo5a	862	17918
1700026L06Rik	861	69987
Nfya	860	18044
Golm1	860	105348
Thap1	859	73754
Acaa2	859	52538
Vav3	859	57257
P2rx4	859	18438
Atad2	857	70472
Dpf2	856	19708
Eif4ebp1	856	13685
Dennd1a	854	227801
Itgam	851	16409
Fam49b	850	223601
Mfng	850	17305
Fkbp1a	850	14225
Trim58	848	216781
Tmem59	845	56374
Arl8a	844	68724
Tmod3	844	50875
Il10ra	844	16154
Laptm5	841	16792
Ikbke	840	56489
Osm	837	18413
Slc18a2	837	214084
Pkm	835	18746
Slc30a7	834	66500
Dock10	833	210293
LOC100503496	833	100503496
Zfp830	833	66983
Gls	831	14660
Cdc14a	830	229776
Chtf8	828	214987
B230120H23Rik	827	65964
Nrgn	825	64011
Stk10	824	20868
Ccny	823	67974
Dlst	822	78920
Cyp4x1	822	81906
Vamp8	821	22320
Txlng	821	353170
Plekho2	821	102595
Kdelr2	821	66913
Gng10	817	14700
Itgb3	816	16416
Eml4	814	78798
Pi16	813	74116
Myct1	813	68632
Tes	811	21753
Trib1	811	211770
Pkn1	808	320795
Mll1	807	214162
Ssh1	806	231637
Nuak2	803	74137
Hk2	803	15277
Clstn3	802	232370
Twf2	801	23999
Add3	800	27360
Rassf2	799	215653
B4galt7	798	218271
Mycbp2	797	105689
Rap1a	794	109905
Slc19a2	794	116914
Calhm2	794	72691
1700020N18Rik	791	67086
Rictor	789	78757
Clec4e	789	56619
Morc3	789	338467
Zfp451	787	98403
1110008F13Rik	787	67388
Fam63b	786	235461
Cd24a	785	12484
Mob2	784	101513
Flna	783	192176
Rgs14	782	51791
Carm1	782	59035
Cd200r1	781	57781
Pikfyve	781	18711
Tcea2	780	21400
Kifc3	780	16582
Uqcrc2	777	67003
Mocs1	776	56738
Smarca2	775	67155
Mphosph8	775	75339
Snca	775	20617
Dr1	774	13486
Wdr13	773	73447
Cerk	771	223753
Rnf38	770	73469
Gbp3	769	55932
Sec11c	768	66286
Lfng	765	16848
BC030307	764	103220
Mrps36	764	66128
B4galt1	761	14595
2010012O05Rik	759	66439
Pif1	758	208084
5033406O09Rik	758	77675
Fth1	757	14319
Arhgap4	757	171207
Gapdh	756	14433
Cdc16	755	69957
Gm5544	754	433632
Snx10	753	71982
Esyt2	750	52635
Cbl	749	12402
Rab8b	747	235442
Tfr2	746	50765
P4ha1	746	18451
Hdac5	746	15184
Nin	746	18080
Pip5k1a	745	18720
Icam4	743	78369
Sigmar1	741	18391
Csrp1	741	13007
Rap1b	740	215449
Gyk	738	14933
Slc44a2	737	68682
Dido1	735	23856
Htr2a	733	15558
Mthfd1l	731	270685
Ankrd44	731	329154
Pik3cb	730	74769
Shmt2	730	108037
Esyt1	730	23943
Tmem150b	729	330460
Ctage5	727	217615
Pacs2	726	217893
Slmap	726	83997
Fam103a1	726	67148
Gm5111	726	330305
Zyg11b	725	414872
Osbpl2	724	228983
Rab5c	724	19345
Sos2	724	20663
Actr3	724	74117
Tank	722	21353
Rgl2	721	19732
Arfgef1	721	211673
6030468B19Rik	721	77727
Sft2d2	719	108735
Mybl2	719	17865
Tnik	719	665113
Treml1	719	71326
Ifitm3	718	66141
Cnnm4	718	94220
Elk4	718	13714
Psd4	718	215632
Gm15800	717	269700
Clcn4-2	717	12727
Fes	717	14159
Spns2	716	216892
Icam1	711	15894
Man2c1	711	73744
Glipr1	710	73690
Nipal3	709	74552
Kcnab2	709	16498
Insl6	708	27356
Vkorc1l1	707	69568
Slc26a9	706	320718
Pld3	706	18807
Gm16287	705	100038595
Mir5131	703	100628600
Golim4	703	73124
Usf2	702	22282
Rexo1	700	66932
Akap2	700	11641
Ccl3	700	20302
Lsm14a	699	67070
D18Ertd653e	699	52662
A530013C23Rik	697	329562
0910001L09Rik	695	66096
Serpinb10	695	241197
Pck2	692	74551
Flt3l	692	14256
Mapk14	692	26416
Ccm2	689	216527
Rraga	688	68441
Thy1	688	21838
Rac2	688	19354
Braf	687	109880
Tex261	686	21766
Rnf115	686	67845
Arl6ip5	684	65106
Ptpn7	683	320139
Uhrf1bp1	683	224648
Tprkb	682	69786
Agpat2	680	67512
Slc35e2	680	320541
Id1	680	15901
Hmgn5	679	50887
Klf1	678	16596
Ifih1	677	71586
Rbm39	676	170791
Dapp1	673	26377
Ddx58	673	230073
Dok2	672	13449
Wdhd1	672	218973
Rcor1	671	217864
A630001G21Rik	671	319997
Tnf	671	21926
Dpp8	670	74388
Pcdh7	670	54216
Mcmbp	668	210711
Lrp12	668	239393
Gm962	666	381201
Cc2d1b	664	319965
Gpr150	664	238725
Arhgap31	663	12549
Psma6	663	26443
Ppm1j	661	71887
Phlpp1	659	98432
Pip4k2a	658	18718
Myl6	656	17904
Dph3	656	105638
Gapdh	656	14433
Fam46c	655	74645
Il12a	654	16159
Smap1	653	98366
Flcn	650	216805
Dnlz	650	52838
Galnt11	649	231050
Cd37	649	12493
Akap8	648	56399
Ctbp1	648	13016
Cln6	646	76524
Spag9	645	70834
Atp11b	645	76295
Gne	645	50798
Nlrp6	644	101613
Hn1	644	15374
Ncor1	644	20185
Tnfaip2	643	21928
Mex3b	642	108797
Orai1	642	109305
1700112E06Rik	641	76633
D6Wsu163e	641	28040
1600002D24Rik	640	69776
Ccdc88c	638	68339
AW011738	637	100382
Naga	636	17939
Spcs3	636	76687
Ass1	635	11898
Unc13d	635	70450
Prdm1	633	12142
Mtm1	633	17772
Ubxn7	632	224111
Tmem41a	630	66664
Cyba	630	13057
Adck2	630	57869
Prkag1	629	19082
Rbm43	629	71684
Pigm	628	67556
Wdr44	627	72404
Sipa1l1	627	217692
Ampd2	625	109674
Gdpd1	624	66569
Depdc1b	624	218581
Msl2	624	77853
Mir101c	623	100628572
Vps37a	623	52348
Aftph	621	216549
Ube2v1	620	66589
Uvrag	619	78610
Hk1	619	15275
Ptprv	617	13924
B630005N14Rik	616	101148
Matn1	615	17180
P2ry1	613	18441
Srgap2	613	14270
Tspan31	612	67125
Brd9	609	105246
Capza1	608	12340
Kctd21	607	622320
Sap30	607	60406
Bnip2	607	12175
5031439G07Rik	606	223739
Gp9	605	54368
Aacs	602	78894
Mtf1	602	17764
Ldha	601	16828
Fbxo7	601	69754
2010016I18Rik	601	69206
Rcsd1	600	226594
Rsf1	599	233532
Polr2h	596	245841
Spn	596	20737
Mical1	595	171580
Ttbk2	594	140810
Gm4598	592	100043706
Paqr8	592	74229
Pramef8	591	242736
2610039C10Rik	591	66578
Efha2	590	78506
Slc34a3	589	142681
AI847159	589	100048701
Aph1a	587	226548
Bcl2l1	583	12048
Cep110	583	26920
Nrm	582	106582
Psen1	582	19164
S1pr2	582	14739
Dscr3	581	13185
Sgsm3	580	105835
Acyp1	580	66204
Dok3	579	27261
Recql	577	19691
Cideb	576	12684
Tmem63a	576	208795
Pgm2l1	573	70974
Zfp609	571	214812
Ovgp1	570	12659
4930417O22Rik	570	73887
Clip1	570	56430
Stxbp5	568	78808
Galnt6	568	207839
Opa3	567	403187
Tra2a	566	101214
Zfp516	564	329003
Ppif	564	105675
Mars2	564	212679
Skap2	563	54353
Ppp1r12c	562	232807
Myo9b	562	17925
Myh9	560	17886
Pycr2	560	69051
Pgls	557	66171
Vps13c	557	320528
Eif1b	556	68969
Baz2a	556	116848
Slc7a11	555	26570
Clasp1	555	76707
Ube4b	555	63958
Zmiz1	554	328365
1810020D17Rik	552	66273
Zfp385a	552	29813
Edem1	550	192193
Gprasp1	549	67298
Scamp2	549	24044
Klhl18	548	270201
Cct3	548	12462
Pbrm1	546	66923
4930543E12Rik	544	75239
Slc9a9	544	331004
Gm15417	543	545539
Gas2l3	542	237436
Tnfaip8l2	542	69769
Hnrnpf	542	98758
Slc1a4	541	55963
Glrx	541	93692
Preb	539	50907
Kat2b	539	18519
1810006K21Rik	538	69038
Rabgef1	536	56715
Rbbp5	536	213464
Actr10	536	56444
Dhrs7	535	66375
Sgsh	534	27029
Tmem229b	534	268567
Adamts13	534	279028
Gpsm3	534	106512
Gcnt2	533	14538
Znhit6	533	229937
Zfp830	533	66983
1110035M17Rik	533	432396
Btbd10	533	68815
C230081A13Rik	532	244895
Ect2	531	13605
Adamts3	529	330119
Vps26b	529	69091
Arhgdib	528	11857
Aff1	528	17355
Slc24a5	527	317750
Csf2rb	525	12983
Gm2848	524	100040572
Pold4	521	69745
Tank	521	21353
Ttll10	521	330010
Fam83d	520	71878
Fbxo36	519	66153
Psip1	519	101739
4933406C10Rik	519	74076
Zfp335	515	329559
Atp2a3	514	53313
Nxn	513	18230
Csnk1g1	513	214897
Tes	511	21753
Atxn7l1	510	380753
Mrgprh	510	80978
Taok3	508	330177
Senp2	508	75826
AI413582	507	106672
Olfr1509	507	57271
D17Wsu92e	507	224647
Asl	506	109900
Lrp10	506	65107
Rel	505	19696
Serpinb6b	503	20708
Vamp4	501	53330
Enox	500	70252
4932412D23Rik	500	75722
Sdhaf1	499	68332
Rassf2	499	215653
Tmem66	498	67887
Dennd1c	498	70785
Tmem141	497	51875
Aqp9	496	64008
Zfp319	495	79233
Mllt11	494	56772
Wwp2	492	66894
Trabd	491	67976
Entpd5	489	12499
Ssfa2	488	70599
Chst11	488	58250
Adck5	486	268822
Pppde2	485	28075
Krit1	484	79264
Asb1	483	65247
Rpp14	483	67053
Tspan3	482	56434
Rrm2	481	20135
Synj2	479	20975
4932441J04Rik	478	319216
Ivns1abp	477	117198
Med22	477	20933
Mphosph8	475	75339
Dync1h1	475	13424
Lyst	474	17101
Dlst	472	78920
Cxcr2	472	12765
Sh2b3	470	16923
Tmem50b	470	77975
Blm	469	12144
Adap1	468	231821
Oxct1	467	67041
Cox5a	466	12858
Timeless	466	21853
Krtcap2	465	66059
Hs6st1	465	50785
2810417H13Rik	465	68026
Ccnjl	464	380694
Abca3	464	27410
Coro1a	463	12721
Arid5a	462	214855
Itga4	462	16401
A730008H23Rik	462	212427
Cd274	462	60533
Wnt11	460	22411
Fam63a	458	75007
Crlf3	457	54394
Ick	456	56542
5031414D18Rik	456	271221
Tlr2	455	24088
Hemgn	455	93966
Slc25a25	455	227731
E130309D02Rik	454	231868
Fam123b	454	72345
6030498E09Rik	453	77883
Bptf	451	207165
Ywhag	451	22628
Nfu1	450	56748
Ddx23	450	74351
P2rx7	450	18439
[truncated: 2,587 more rows]
