# Supplementary material for: Global Identification of EVI1 Target Genes in Acute Myeloid Leukemia
Source: PLoS One. 2013 Jun 27;8(6):e67134. doi: 10.1371/journal.pone.0067134 (PMC3694976; doi:10.1371/journal.pone.0067134)
Supplement: Dataset S5 — The Stanford GREAT Analysis Tool (Bejerano Lab). To provide biological meaning to the significant EVI1 peaks, peaks were assigned to nearby annotated genes and associated with 8565 genes. (XLS) [file pone.0067134.s005.xls]

## Sheet: Sheet1
0610007L01Rik	chr5:130698680:22.128 (+3067)
0610007P08Rik	chr13:64011130:35.564 (+94503)
0610009O20Rik	chr18:38409790:21.676 (-112)
0610010K14Rik	chr11:70051615:11.684 (+356)
0610037P05Rik	chr16:14350885:26.36 (-33461), chr16:14317235:10.608 (+189), chr16:14310115:9.78 (+7309), chr16:14307615:17.388 (+9809)
1110002B05Rik	chr12:55760070:10.68 (-2512), chr12:55583350:10.42 (+174208), chr12:55554645:15.16 (+202913), chr12:55554295:11.072 (+203263), chr12:55506365:16.596 (+251193), chr12:55413695:10.316 (+343863), chr12:55394490:12.468 (+363068)
1110003E01Rik	chr5:65906220:11.092 (-22147), chr5:65884920:11.712 (-847), chr5:65884520:15.848 (-447), chr5:65883620:11.584 (+453)
1110007C09Rik	chr13:49338205:44.22 (-26811), chr13:49309930:10.18 (+1464), chr13:49292340:20.164 (+19054)
1110007L15Rik	chr5:139729055:14.776 (+778), chr5:139762835:69.06 (+34558), chr5:139763185:57.276 (+34908), chr5:139764085:14.032 (+35808), chr5:139764435:21.848 (+36158), chr5:139775305:16.432 (+47028)
1110008F13Rik	chr2:156688295:10.492 (-562), chr2:156688645:10.148 (-212), chr2:156689295:18.664 (+438), chr2:156689645:25.708 (+788), chr2:156699750:10.24 (+10893), chr2:156703700:10.828 (+14843), chr2:156708650:10.32 (+19793), chr2:156710450:20.348 (+21593), chr2:156711150:10.192 (+22293)
1110018G07Rik	chr12:86309950:11.496 (+1885), chr12:86284525:12.88 (+27310)
1110018J18Rik	chr13:64411315:13.108 (+2702)
1110020G09Rik	chr15:9000470:20.448 (-538), chr15:9004520:21.42 (+3512), chr15:9016900:11.316 (+15892)
1110021J02Rik	chr17:29996940:54.924 (-142987), chr17:29960615:12.828 (-106662), chr17:29840550:15.976 (+13403)
1110032A13Rik	chr18:80393085:9.012 (+4272), chr18:80366480:10.408 (+30877)
1110032E23Rik	chr3:79710945:18.548 (+21094), chr3:79714595:10.052 (+24744), chr3:79715395:15.008 (+25544), chr3:79740100:13.0 (+50249), chr3:79740800:12.344 (+50949), chr3:79770835:9.488 (+80984), chr3:79798045:20.56 (+108194)
1110034A24Rik	chr12:70297895:13.296 (+1520)
1110037F02Rik	chr4:11381175:16.884 (-31929)
1110049B09Rik	chr12:34017130:10.572 (-239391), chr12:34000240:29.248 (-222501), chr12:33999740:15.716 (-222001), chr12:33999340:18.296 (-221601), chr12:33998990:20.384 (-221251), chr12:33987890:27.312 (-210151), chr12:33905900:24.164 (-128161), chr12:33648725:14.104 (+129014)
1110054O05Rik	chr4:59799840:9.936 (-3114), chr4:59780605:10.072 (+16121)
1110067D22Rik	chr11:20830850:11.808 (-99740), chr11:20826150:20.304 (-95040), chr11:20817640:12.172 (-86530), chr11:20814290:11.692 (-83180), chr11:20796605:13.412 (-65495), chr11:20680255:12.116 (+50855), chr11:20679155:63.816 (+51955), chr11:20678605:18.308 (+52505)
1190002A17Rik	chr2:28554310:15.008 (-1370)
1190002H23Rik	chr14:79732030:8.356 (-30589)
1190003M12Rik	chr6:87350195:21.736 (-11267), chr6:87349645:9.824 (-10717), chr6:87343845:10.432 (-4917), chr6:87339695:10.976 (-767)
1300010F03Rik	chr14:79148175:10.616 (-100809), chr14:79190320:9.384 (-58664), chr14:79523515:18.62 (+274531), chr14:79600035:8.288 (+351051)
1300018I05Rik	chr17:29840550:15.976 (+43005)
1500002O20Rik	chr7:25158445:13.472 (-26201), chr7:25158945:13.236 (-25701), chr7:25162095:12.144 (-22551), chr7:25172495:11.724 (-12151)
1500010J02Rik	chr11:68840225:20.02 (+10813)
1500015O10Rik	chr1:43513995:17.26 (-273451), chr1:43514345:15.192 (-273101), chr1:43521995:12.152 (-265451), chr1:43553265:11.168 (-234181), chr1:43557265:14.08 (-230181), chr1:43577045:11.724 (-210401), chr1:43577595:32.264 (-209851), chr1:43578145:49.388 (-209301), chr1:43592575:26.448 (-194871), chr1:43596575:13.084 (-190871), chr1:43597075:11.436 (-190371), chr1:43868035:15.516 (+80589), chr1:43871035:11.9…
1500032L24Rik	chr15:82172270:69.376 (-4205), chr15:82178920:16.464 (+2445)
1600002K03Rik	chr10:79637160:9.764 (+1472)
1600012H06Rik	chr17:15090725:12.604 (+10537), chr17:15091075:11.372 (+10887)
1600014C10Rik	chr7:38966870:11.08 (-1365), chr7:38972070:35.86 (+3835), chr7:38973020:26.556 (+4785), chr7:38974220:20.292 (+5985), chr7:38974770:86.856 (+6535), chr7:38985420:18.328 (+17185), chr7:38985870:10.288 (+17635)
1600029D21Rik	chr9:50171655:18.488 (-130974), chr9:50172155:13.372 (-130474), chr9:50225055:17.752 (-77574), chr9:50252085:26.084 (-50544), chr9:50260085:41.248 (-42544), chr9:50260585:18.376 (-42044), chr9:50267885:12.22 (-34744), chr9:50270735:21.812 (-31894), chr9:50278935:26.832 (-23694), chr9:50279735:14.264 (-22894), chr9:50280835:12.772 (-21794), chr9:50287685:54.596 (-14944), chr9:50291135:37.472 (-114…
1700001J03Rik	chr5:147015750:15.212 (-18871), chr5:147011300:12.448 (-14421)
1700009N14Rik	chr4:39060665:11.024 (-336660)
1700010M22Rik	chr2:144814105:10.14 (+164704), chr2:144976395:26.816 (+326994), chr2:145014770:30.048 (+365369), chr2:145050990:12.348 (+401589), chr2:145051990:114.244 (+402589), chr2:145052840:11.308 (+403439), chr2:145059855:14.624 (+410454)
1700011F03Rik	chr6:70806045:11.012 (+62870)
1700018L24Rik	chr8:11767655:23.376 (-72865), chr8:11775455:9.544 (-65065), chr8:11831395:23.1 (-9125)
1700021F05Rik	chr10:43144380:9.32 (+116419)
1700021K19Rik	chr16:32868200:15.06 (+224)
1700023F06Rik	chr11:103111085:19.168 (-48297), chr11:103076840:11.728 (-14052), chr11:103039570:29.156 (+23218)
1700024P04Rik	chr13:99934440:9.512 (-179921), chr13:99896590:9.66 (-142071), chr13:99799040:9.44 (-44521)
1700027D21Rik	chr10:76005860:12.148 (-19156)
1700029F09Rik	chr1:44159480:11.78 (-248), chr1:44099725:11.144 (+59507)
1700029P11Rik	chr15:81799085:9.076 (-11889)
1700040I03Rik	chr6:85402105:11.604 (-810), chr6:85401455:9.26 (-160), chr6:85386485:14.332 (+14810)
1700042B14Rik	chrX:151607065:8.888 (-24674)
1700045I19Rik	chrX:160335610:8.952 (-136350), chrX:160288990:8.552 (-89730)
1700049G17Rik	chr7:28718660:20.0 (-4212), chr7:28718260:9.828 (-3812)
1700049K14Rik	chr14:65053105:12.06 (+329946)
1700061G19Rik	chr17:57069125:36.06 (+54070)
1700081L11Rik	chr11:104248815:14.432 (+54789), chr11:104180545:11.684 (+123059), chr11:104180045:15.004 (+123559), chr11:104178695:12.204 (+124909)
1700090G07Rik	chr17:87157995:12.884 (-158692), chr17:87221905:11.252 (-94782), chr17:87303745:11.848 (-12942)
1700109H08Rik	chr5:3358935:22.2 (-212780), chr5:3359335:15.056 (-212380), chr5:3461280:23.008 (-110435), chr5:3461630:30.472 (-110085), chr5:3462480:13.032 (-109235), chr5:3463430:13.048 (-108285), chr5:3472880:14.764 (-98835), chr5:3481230:11.56 (-90485), chr5:3483530:23.56 (-88185), chr5:3483830:19.0 (-87885), chr5:3484980:15.276 (-86735), chr5:3494830:15.748 (-76885), chr5:3497680:39.276 (-74035), chr5:3498…
1700113I22Rik	chr11:101287300:11.416 (-654)
1810006K21Rik	chr19:10279230:15.264 (+539)
1810007M14Rik	chr16:91087160:39.948 (-42537), chr16:91076865:11.968 (-32242), chr16:91064915:10.48 (-20292)
1810010H24Rik	chr11:106887955:11.044 (-1581), chr11:106964285:18.304 (+74749)
1810011O10Rik	chr8:25072875:10.024 (+476542), chr8:25067530:14.892 (+481887), chr8:25061755:10.84 (+487662)
1810030N24Rik	chr4:34821610:9.536 (-96025)
1810031K17Rik	chr1:75138835:12.352 (+298)
1810033B17Rik	chr8:3660770:13.98 (-4991)
1810043H04Rik	chr11:119960180:11.376 (-67), chr11:119998370:11.428 (+38123), chr11:120003970:51.092 (+43723)
1810048J11Rik	chr12:73636870:10.668 (-473), chr12:73724190:13.168 (+86847)
1810055G02Rik	chr19:3723450:11.772 (+15118)
1810063B05Rik	chr8:128997915:10.776 (+51515), chr8:129021585:19.452 (+75185), chr8:129051245:29.452 (+104845), chr8:129090115:10.32 (+143715), chr8:129109710:12.316 (+163310), chr8:129113010:15.692 (+166610), chr8:129115660:21.92 (+169260), chr8:129119610:10.88 (+173210), chr8:129120410:45.792 (+174010), chr8:129121260:14.916 (+174860), chr8:129122260:33.332 (+175860), chr8:129138120:11.888 (+191720), chr8:129…
1810063B07Rik	chr14:20999920:10.96 (-97527), chr14:20999220:11.34 (-96827), chr14:20992220:14.26 (-89827), chr14:20991770:10.64 (-89377), chr14:20902050:12.548 (+343), chr14:20806105:14.916 (+96288), chr14:20805655:12.468 (+96738)
2010002N04Rik	chr18:60678725:16.6 (-17089), chr18:60662175:20.036 (-539), chr18:60661275:12.048 (+361), chr18:60660325:27.004 (+1311), chr18:60659875:29.328 (+1761), chr18:60640830:12.344 (+20806)
2010005J08Rik	chr11:5659905:12.144 (-18727)
2010107E04Rik	chr12:113196890:10.94 (+8297), chr12:113184985:40.436 (+20202), chr12:113183435:18.024 (+21752), chr12:113183085:17.588 (+22102), chr12:113182735:18.308 (+22452), chr12:113181935:27.208 (+23252)
2010109I03Rik	chr15:74761380:11.14 (-49247), chr15:74757830:10.484 (-45697), chr15:74757230:12.608 (-45097)
2010110P09Rik	chr7:129400660:10.512 (+37651), chr7:129402210:11.616 (+39201), chr7:129403710:17.336 (+40701)
2010111I01Rik	chr13:63351650:11.12 (+235357), chr13:63356800:16.22 (+240507), chr13:63415835:13.368 (+299542), chr13:63416235:10.248 (+299942), chr13:63463210:9.484 (+346917)
2010305A19Rik	chr4:107991230:12.532 (-9526), chr4:108043215:12.86 (+42459), chr4:108052875:15.416 (+52119)
2200002K05Rik	chr9:15078590:17.928 (+35102)
2210012G02Rik	chr4:106852080:11.152 (-1110)
2210018M11Rik	chr7:105724520:18.624 (+80558), chr7:105722120:10.052 (+82958), chr7:105684505:14.424 (+120573), chr7:105683805:10.928 (+121273), chr7:105683055:14.348 (+122023)
2210023G05Rik	chr8:107486280:9.544 (+641), chr8:107497685:11.184 (+12046)
2210404O07Rik	chr10:80870560:16.776 (+14752), chr10:80871160:9.956 (+15352), chr10:80883440:36.752 (+27632)
2300009A05Rik	chr9:63439735:41.076 (-192685), chr9:63358920:13.316 (-111870)
2310001A20Rik	chr2:150492955:18.108 (-58697), chr2:150491805:12.868 (-57547)
2310003C23Rik	chr2:180447235:10.68 (-15)
2310004I24Rik	chr11:66860750:19.308 (+5369)
2310007H09Rik	chr7:139878545:23.32 (+76220), chr7:139905240:17.976 (+102915), chr7:139911490:9.02 (+109165), chr7:140004280:10.7 (+201955)
2310008H09Rik	chr7:126114620:10.404 (-114770), chr7:125955340:18.64 (+44510), chr7:125943600:10.976 (+56250)
2310014H01Rik	chr17:35998445:11.924 (-4094), chr17:35998845:10.032 (-3694), chr17:36003045:12.56 (+506), chr17:36003345:11.388 (+806), chr17:36003945:21.368 (+1406), chr17:36007295:23.92 (+4756)
2310028O11Rik	chr4:138735865:25.632 (-48849), chr4:138672565:26.324 (+14451)
2310030N02Rik	chr4:11074525:9.72 (-71175), chr4:11073925:12.496 (-70575), chr4:11050765:10.604 (-47415), chr4:11016365:12.904 (-13015), chr4:11003715:10.748 (-365), chr4:11003415:12.956 (-65), chr4:10983420:20.424 (+19930), chr4:10959510:13.68 (+43840)
2310035C23Rik	chr1:107643965:12.144 (+83528)
2310045A20Rik	chr5:53921295:27.628 (-316605), chr5:53901010:26.916 (-296320), chr5:53812800:68.9 (-208110), chr5:53808250:12.244 (-203560), chr5:53806850:14.464 (-202160), chr5:53794205:42.936 (-189515), chr5:53770050:16.012 (-165360)
2310046K01Rik	chr2:151820760:13.716 (-4841)
2310047M10Rik	chr11:68873390:15.628 (+114)
2310057J18Rik	chr10:28466405:12.536 (+239706)
2310067B10Rik	chr11:115579150:48.092 (-47596)
2310079N02Rik	chr8:128058730:15.468 (-199372), chr8:128303115:14.48 (+45013), chr8:128332285:9.888 (+74183), chr8:128357880:17.384 (+99778), chr8:128396375:10.896 (+138273)
2410002I01Rik	chr11:119960180:11.376 (-136)
2410004A20Rik	chr9:72895970:18.924 (-54234), chr9:72896820:12.924 (-53384), chr9:72916115:25.052 (-34089), chr9:72916665:26.972 (-33539), chr9:72919015:88.416 (-31189), chr9:72920465:17.388 (-29739), chr9:72921165:21.916 (-29039), chr9:72933765:33.02 (-16439), chr9:72934165:18.952 (-16039), chr9:72937615:32.244 (-12589)
2410015M20Rik	chr17:56749490:28.92 (-297)
2410016O06Rik	chr12:85203015:10.988 (-88542), chr12:85263255:12.176 (-28302), chr12:85270455:18.1 (-21102)
2410017P07Rik	chr10:41531105:15.716 (-1637), chr10:41315540:22.0 (+213928), chr10:41243615:10.948 (+285853), chr10:41243215:9.432 (+286253)
2410042D21Rik	chr2:112236965:11.94 (+17598)
2410089E03Rik	chr15:8230295:10.02 (+111190)
2410129H14Rik	chr14:99448325:8.54 (-3027), chr14:99272840:23.516 (+172458), chr14:99269290:10.56 (+176008)
2410131K14Rik	chr5:118703825:17.284 (+8590), chr5:118710050:18.968 (+14815), chr5:118782540:12.788 (+87305), chr5:118809360:15.772 (+114125), chr5:118810310:22.732 (+115075), chr5:118826675:18.38 (+131440), chr5:118830325:13.612 (+135090), chr5:118916800:15.42 (+221565), chr5:118925900:25.072 (+230665), chr5:118926600:13.796 (+231365), chr5:118927000:20.496 (+231765), chr5:118927650:18.672 (+232415), chr5:1189…
2510003E04Rik	chr10:62016615:16.092 (+24589), chr10:62006415:58.436 (+34789), chr10:62005865:40.868 (+35339), chr10:62005365:15.4 (+35839), chr10:62004365:18.452 (+36839), chr10:62004015:9.34 (+37189), chr10:62003615:9.86 (+37589)
2510006D16Rik	chr4:129301515:15.88 (+23565)
2510012J08Rik	chr10:80760545:20.228 (-23302), chr10:80760995:47.784 (-22852), chr10:80761595:13.124 (-22252), chr10:80765945:14.968 (-17902), chr10:80766645:13.412 (-17202), chr10:80767695:19.248 (-16152)
2510039O18Rik	chr4:147334580:10.88 (+19577)
2610008E11Rik	chr10:78560260:12.76 (+41)
2610018G03Rik	chrX:47987540:6.476 (-207072), chrX:48009365:7.156 (-185247), chrX:48072135:9.772 (-122477), chrX:48189805:11.74 (-4807)
2610021K21Rik	chr12:101112940:21.296 (+8711), chr12:101028050:11.216 (+93601), chr12:100879335:12.72 (+242316), chr12:100872110:10.648 (+249541), chr12:100800500:22.052 (+321151), chr12:100800050:32.392 (+321601), chr12:100799750:39.34 (+321901), chr12:100797900:15.396 (+323751), chr12:100706805:10.408 (+414846)
2610028A01Rik	chr14:64174540:9.668 (-304660), chr14:64479570:10.432 (+370)
2610029I01Rik	chr4:21694295:21.028 (+62)
2610034M16Rik	chr17:58182715:14.72 (+948082)
2610036D13Rik	chr2:157970065:13.904 (-134972), chr2:157967615:15.044 (-132522), chr2:157935900:16.304 (-100807)
2610036L11Rik	chr10:29920405:10.712 (-60)
2610039C10Rik	chr16:90727025:9.748 (+590), chr16:90459385:10.456 (+268230)
2610044O15Rik	chr17:95234280:11.412 (-493)
2610109H07Rik	chr4:147502700:9.468 (+2106), chr4:147489225:11.204 (+15581)
2610204M08Rik	chr12:113755320:17.52 (-71674), chr12:113756470:22.672 (-70524), chr12:113790510:10.716 (-36484), chr12:113831910:19.42 (+4916), chr12:113832460:28.2 (+5466), chr12:113832810:35.732 (+5816), chr12:113837460:16.596 (+10466)
2610301G19Rik	chr14:70575595:16.308 (-21998), chr14:70559795:11.064 (-6198), chr14:70553495:18.316 (+102), chr14:70530790:8.236 (+22807), chr14:70506970:18.772 (+46627), chr14:70501220:10.956 (+52377)
2610528E23Rik	chr16:57580285:12.92 (+26694), chr16:57396660:9.024 (+210319), chr16:57391660:56.916 (+215319)
2610528J11Rik	chr4:118189715:13.868 (-10164)
2700029M09Rik	chr8:63338530:18.712 (-30717), chr8:63340730:17.956 (-28517), chr8:63362385:10.472 (-6862)
2700045P11Rik	chr16:12020590:11.304 (+36385), chr16:12207285:31.192 (+223080)
2700060E02Rik	chr14:20790070:12.984 (-147026), chr14:20788220:11.04 (-145176), chr14:20774530:9.336 (-131486), chr14:20595115:11.836 (+47929)
2700078K21Rik	chr7:149254530:10.312 (-7592), chr7:149246155:11.104 (+783), chr7:149243105:12.296 (+3833)
2700081O15Rik	chr19:7542515:19.86 (+50401)
2700097O09Rik	chr12:56117975:10.28 (+63121), chr12:56100295:10.852 (+80801), chr12:56099995:11.052 (+81101)
2810006K23Rik	chr5:124716905:43.712 (-61192)
2810405K02Rik	chr4:154285540:20.156 (-12389), chr4:154255120:34.02 (+18031)
2810407C02Rik	chr3:58494845:17.316 (+114266)
2810417H13Rik	chr9:65692350:37.132 (-45779), chr9:65696100:28.64 (-42029), chr9:65738595:13.12 (+466)
2810422O20Rik	chr1:165932410:24.24 (+7335)
2810432L12Rik	chr4:49594175:16.764 (+16566)
2810453I06Rik	chr5:144340660:13.456 (+31087)
2900010M23Rik	chr17:27290140:11.4 (-19305), chr17:27220555:17.376 (+50280)
2900064A13Rik	chr2:112236965:11.94 (-58216)
3110001D03Rik	chr4:74913370:22.856 (+10819)
3110007F17Rik	chrX:119958075:6.7 (-259092)
3110049J23Rik	chr10:62487230:11.08 (-29)
3110057O12Rik	chr3:40754625:9.26 (+56427), chr3:40755075:11.372 (+56877)
3110062M04Rik	chr6:34826500:14.74 (+1564), chr6:34826100:12.148 (+1964), chr6:34825650:14.388 (+2414), chr6:34824750:15.048 (+3314), chr6:34819650:35.94 (+8414), chr6:34816000:13.588 (+12064)
4631416L12Rik	chr3:61196645:9.864 (-946053), chr3:61197045:10.108 (-945653), chr3:61213665:15.24 (-929033), chr3:61213965:15.884 (-928733), chr3:61962920:45.492 (-179778)
4632415K11Rik	chr8:122361920:12.584 (-59605), chr8:122351620:13.524 (-49305), chr8:122351070:20.952 (-48755), chr8:122350520:12.344 (-48205), chr8:122350020:25.864 (-47705), chr8:122337105:50.324 (-34790), chr8:122335855:14.672 (-33540), chr8:122302215:11.788 (+100), chr8:122286920:28.22 (+15395), chr8:122285920:12.588 (+16395), chr8:122236320:9.824 (+65995), chr8:122233770:11.492 (+68545)
4632428N05Rik	chr10:59807095:40.992 (-2503), chr10:59809645:13.84 (+47), chr10:59810095:13.524 (+497), chr10:59811845:15.74 (+2247), chr10:59814645:9.112 (+5047), chr10:59829945:16.644 (+20347), chr10:59831095:10.196 (+21497), chr10:59833645:18.788 (+24047), chr10:59851365:13.02 (+41767), chr10:59852415:37.184 (+42817), chr10:59853265:9.708 (+43667), chr10:60028060:12.064 (+218462), chr10:60028560:15.408 (+218…
4831426I19Rik	chr12:106264630:10.76 (-27744), chr12:106264130:12.756 (-27244), chr12:106258280:11.472 (-21394), chr12:106257780:15.984 (-20894), chr12:106251330:12.044 (-14444), chr12:106239330:14.948 (-2444), chr12:106229230:41.856 (+7656)
4833442J19Rik	chr6:149142175:11.912 (+52057), chr6:149182720:15.656 (+92602)
4921511C20Rik	chrX:124615070:9.324 (+686246)
4921517D21Rik	chr9:107826720:12.228 (-4079)
4921520G13Rik	chr5:144580095:15.248 (+75840)
4922502D21Rik	chr6:129265780:15.708 (+16018), chr6:129234670:25.5 (+47128)
4930403L05Rik	chrX:14317290:7.8 (+371324)
4930417M19Rik	chr4:43279330:11.328 (-700), chr4:43334490:12.616 (+54460), chr4:43343435:10.024 (+63405)
4930428D18Rik	chrX:73844345:17.836 (+205657)
4930432K21Rik	chr8:86681890:10.412 (+9954)
4930443G12Rik	chr3:108800535:20.404 (-82881)
4930444G20Rik	chr10:21862650:33.608 (-74766), chr10:21713910:9.324 (+73974)
4930451C15Rik	chr16:17559325:10.46 (+2014)
4930453N24Rik	chr16:64770155:9.448 (+609), chr16:64759385:10.444 (+11379), chr16:64758635:12.0 (+12129), chr16:64758085:16.272 (+12679)
4930455C21Rik	chr16:38523005:10.32 (-259)
4930471M23Rik	chr5:30953165:12.608 (+2854)
4930474N05Rik	chr14:36969095:8.576 (+60945), chr14:37130395:17.412 (+222245), chr14:37275440:8.084 (+367290), chr14:37431855:21.036 (+523705), chr14:37432255:18.696 (+524105), chr14:37438335:18.3 (+530185), chr14:37504905:8.532 (+596755), chr14:37675740:11.08 (+767590), chr14:37676990:8.376 (+768840), chr14:37718870:8.876 (+810720)
4930481F22Rik	chr8:115304530:19.608 (-862582), chr8:115368400:10.48 (-798712), chr8:116105270:9.036 (-61842), chr8:116159535:11.74 (-7577)
4930503B20Rik	chr3:146350550:10.844 (-36270), chr3:146318345:23.696 (-4065)
4930503L19Rik	chr18:70596060:11.48 (+36073), chr18:70344105:10.496 (+288028), chr18:70261220:10.808 (+370913)
4930511I11Rik	chr17:28652835:10.516 (-14970)
4930511M11Rik	chr5:3653660:14.408 (-3343), chr5:3654710:25.508 (-2293), chr5:3666775:22.716 (+9772), chr5:3668675:12.36 (+11672), chr5:3670125:44.656 (+13122), chr5:3696265:13.928 (+39262), chr5:3719520:21.308 (+62517), chr5:3773370:11.232 (+116367)
4930519F16Rik	chrX:100494355:6.524 (-42411), chrX:100484115:6.884 (-32171), chrX:100483415:6.164 (-31471)
4930522H14Rik	chr4:109157415:10.064 (+46486)
4930544G11Rik	chr6:66221635:12.188 (+319071), chr6:66222385:16.672 (+319821)
4930547N16Rik	chr10:87609285:9.584 (+400)
4930578C19Rik	chrX:18779870:6.032 (-741471), chrX:18734965:8.188 (-696566)
4930583H14Rik	chr3:51169410:22.448 (+31058), chr3:51162860:10.972 (+37608)
4930596D02Rik	chr14:36506290:8.788 (+118873), chr14:36505990:11.308 (+119173)
4931406C07Rik	chr9:15093875:26.572 (+12124)
4931408A02Rik	chr16:90995520:29.216 (+164163)
4931440L10Rik	chr1:136419035:14.124 (+24724), chr1:136415435:63.984 (+28324), chr1:136406790:22.176 (+36969)
4932417I16Rik	chr8:114453750:9.68 (+3940)
4932438A13Rik	chr3:36752975:23.472 (-9052)
4932441K18Rik	chrX:159266510:7.42 (+820)
4933400N17Rik	chr1:39811265:35.996 (-33432), chr1:39791365:19.712 (-13532)
4933401F05Rik	chr14:64686485:10.744 (+17740)
4933403F05Rik	chr18:68354560:13.316 (+105426), chr18:68349660:10.832 (+110326), chr18:68330920:11.392 (+129066), chr18:68320670:10.928 (+139316), chr18:68319670:13.76 (+140316), chr18:68319370:17.928 (+140616), chr18:68300400:9.204 (+159586), chr18:68291085:9.1 (+168901)
4933407C03Rik	chr8:119707595:10.496 (-73323), chr8:119722360:50.728 (-58558), chr8:119724360:19.14 (-56558), chr8:119725110:19.168 (-55808), chr8:119725510:18.22 (-55408), chr8:119729810:9.04 (-51108), chr8:119748625:9.572 (-32293), chr8:119765315:15.12 (-15603), chr8:119772515:15.76 (-8403), chr8:119781215:9.1 (+297), chr8:119786765:14.736 (+5847), chr8:119791965:9.612 (+11047), chr8:119792265:12.168 (+11347)…
4933407P14Rik	chr11:104064740:17.004 (+17100), chr11:104068140:17.512 (+20500), chr11:104073675:21.048 (+26035)
4933415F23Rik	chr1:23387760:12.004 (-278669)
4933421E11Rik	chr3:106575335:14.36 (+50736), chr3:106590955:10.168 (+66356), chr3:106591505:13.708 (+66906)
4933424B01Rik	chr6:146525935:9.124 (+421), chr6:146525435:9.236 (+921), chr6:146522635:16.812 (+3721), chr6:146478920:13.924 (+47436)
4933425L06Rik	chr13:105930095:10.792 (+57894), chr13:105938265:31.044 (+66064)
4933433P14Rik	chr12:106926830:10.088 (+3269)
4933437F05Rik	chr12:88577860:15.04 (+1690), chr12:88544065:10.52 (+35485), chr12:88542065:10.944 (+37485), chr12:88541365:14.08 (+38185)
5133401N09Rik	chr13:58249860:9.752 (-9154), chr13:58258950:10.364 (-64), chr13:58260050:32.728 (+1036)
5330417C22Rik	chr3:108360980:11.676 (-21541), chr3:108357580:9.776 (-18141)
5430435G22Rik	chr1:133554740:11.064 (-30531), chr1:133630955:11.648 (+45684), chr1:133633105:14.236 (+47834)
5730469M10Rik	chr14:41802310:14.884 (+24753)
5730494M16Rik	chr18:25400320:21.316 (-72943)
5730507C01Rik	chr12:17722780:26.584 (-798571)
5730508B09Rik	chr3:127627725:9.164 (-28485), chr3:127626475:9.912 (-27235), chr3:127596995:9.416 (+2245)
5730601F06Rik	chr9:20326255:16.672 (-393)
5830415F09Rik	chr4:46403660:9.012 (-1366), chr4:46373005:11.624 (+29289)
5830457O10Rik	chr8:109416665:9.72 (+827)
6030446N20Rik	chr18:12220085:10.548 (+59876), chr18:12182665:9.188 (+97296), chr18:12182365:11.264 (+97596), chr18:12078230:23.46 (+201731)
6130401L20Rik	chr3:29851780:12.796 (+870282), chr3:29855380:14.072 (+873882), chr3:29856380:28.1 (+874882), chr3:29859940:13.464 (+878442), chr3:29862040:23.312 (+880542), chr3:29865590:12.496 (+884092), chr3:29878755:47.312 (+897257), chr3:29879105:61.776 (+897607), chr3:29879455:69.984 (+897957), chr3:29884455:13.976 (+902957), chr3:29885955:15.688 (+904457), chr3:29892455:20.2 (+910957)
6330403A02Rik	chr1:182466995:14.584 (-53361), chr1:182449760:32.832 (-36126), chr1:182446410:11.808 (-32776), chr1:182364235:11.204 (+49399), chr1:182362135:22.792 (+51499), chr1:182360135:12.972 (+53499), chr1:182354285:12.212 (+59349), chr1:182353735:17.052 (+59899), chr1:182333870:27.908 (+79764), chr1:182317175:11.832 (+96459)
6330512M04Rik	chr7:149567195:26.368 (-9032), chr7:149542280:10.916 (+15883), chr7:149526590:13.108 (+31573)
6330527O06Rik	chr2:135622590:10.44 (-261072)
6330545A04Rik	chr4:140705265:18.424 (-64605), chr4:140717540:12.568 (-52330)
6330578E17Rik	chr1:37401340:15.34 (+85554), chr1:37379755:22.012 (+107139), chr1:37374905:12.992 (+111989), chr1:37357760:13.644 (+129134)
6430527G18Rik	chr12:88255705:15.98 (-29942), chr12:88238340:10.22 (-12577), chr12:88236340:14.668 (-10577), chr12:88177570:21.896 (+48193), chr12:88176420:11.864 (+49343), chr12:88175520:67.216 (+50243), chr12:88174120:11.296 (+51643), chr12:88173470:39.072 (+52293), chr12:88165470:17.528 (+60293), chr12:88165120:17.848 (+60643), chr12:88160320:44.512 (+65443), chr12:88151820:19.904 (+73943), chr12:88149070:16…
6430548M08Rik	chr8:122633235:10.824 (-4816), chr8:122703430:11.912 (+65379), chr8:122735555:9.82 (+97504), chr8:122741055:13.632 (+103004), chr8:122817570:16.812 (+179519), chr8:122818070:16.164 (+180019), chr8:122836375:28.42 (+198324), chr8:122843575:9.164 (+205524), chr8:122849625:10.336 (+211574), chr8:122856825:36.52 (+218774), chr8:122887890:9.192 (+249839), chr8:122893990:17.5 (+255939), chr8:122894590:…
6430704M03Rik	chr4:57116955:26.096 (-113693), chr4:57078060:18.68 (-74798), chr4:57070710:9.332 (-67448), chr4:57068760:15.708 (-65498), chr4:57020860:13.24 (-17598)
6530401N04Rik	chr12:53099525:11.78 (+7962), chr12:53096925:15.924 (+10562)
6720456H20Rik	chr14:48751265:8.78 (-314761)
6720463M24Rik	chr14:99448325:8.54 (+2730)
677156	chr17:32688175:12.128 (-70088)
8430406I07Rik	chr2:144098145:12.056 (+1375)
8430408G22Rik	chr6:116614345:9.372 (+13629)
9030409G11Rik	chr4:142733500:12.712 (-967380), chr4:142689500:12.392 (-923380)
9030420J04Rik	chr9:9130325:14.456 (+108687)
9030425E11Rik	chr9:40591565:16.648 (+97519), chr9:40592315:13.628 (+98269)
9030617O03Rik	chr12:101992135:13.532 (-25197), chr12:102010955:20.056 (-6377), chr12:102016655:10.156 (-677), chr12:102075605:14.744 (+58273), chr12:102121535:10.268 (+104203)
9030624J02Rik	chr7:125943600:10.976 (+59346), chr7:125955340:18.64 (+71086)
9130014G24Rik	chr10:10116075:31.72 (+15610), chr10:10038795:13.536 (+92890), chr10:10027325:13.4 (+104360), chr10:9954780:12.252 (+176905), chr10:9905060:32.312 (+226625), chr10:9904360:52.46 (+227325), chr10:9813625:14.92 (+318060), chr10:9628140:9.08 (+503545), chr10:9627340:10.728 (+504345)
9130014G24Rik	chr10:10271105:11.52 (-121469), chr10:10207680:12.4 (-58044), chr10:10189445:10.1 (-39809), chr10:10189095:10.552 (-39459), chr10:10177075:10.268 (-27439), chr10:10169050:17.984 (-19414)
9130221D24Rik	chr3:132888895:11.764 (+8957), chr3:132816815:13.228 (+81037)
9130401M01Rik	chr15:57846985:9.708 (+18863), chr15:57812570:11.984 (+53278)
9130404D08Rik	chr8:72566955:13.504 (-323), chr8:72525515:24.72 (+41117)
9430016H08Rik	chr1:57486730:11.096 (+23339), chr1:57529150:11.84 (+65759)
9430023L20Rik	chr15:101114160:9.804 (-571), chr15:101146410:9.224 (+31679), chr15:101147260:11.432 (+32529), chr15:101148210:17.208 (+33479), chr15:101151110:14.66 (+36379), chr15:101155660:10.86 (+40929), chr15:101167110:10.752 (+52379), chr15:101167460:18.596 (+52729)
9530002K18Rik	chr18:44318590:108.708 (+16136)
9530008L14Rik	chr13:41703020:10.888 (+239836)
9630025I21Rik	chr13:67564915:12.956 (+20273)
9630033F20Rik	chr6:127092500:12.8 (-32947)
9630058J23Rik	chr1:181481570:11.32 (+4911), chr1:181482570:11.072 (+5911), chr1:181513515:16.904 (+36856), chr1:181513915:12.068 (+37256), chr1:181576010:19.888 (+99351), chr1:181579610:13.292 (+102951)
9830107B12Rik	chr17:48180655:11.44 (+102562)
A130042E20Rik	chr10:75952145:10.964 (-20287), chr10:75951145:40.208 (-19287), chr10:75949295:16.44 (-17437)
A1bg	chr15:60928130:11.68 (-175228), chr15:60686025:13.724 (+66877), chr15:60680275:14.024 (+72627), chr15:60672025:32.2 (+80877), chr15:60670025:10.292 (+82877), chr15:60665575:10.144 (+87327), chr15:60647125:10.852 (+105777)
A1cf	chr19:31854885:13.76 (-88365), chr19:31855685:13.336 (-87565), chr19:32018930:12.276 (+75680), chr19:32037850:14.952 (+94600), chr19:32042555:13.448 (+99305)
A230046K03Rik	chr10:83007005:15.992 (+320)
A2bp1	chr16:6097390:9.368 (-972537), chr16:6128535:18.608 (-941392)
A3galt2	chr4:128384030:9.388 (-52471), chr4:128384880:13.32 (-51621), chr4:128386780:17.424 (-49721)
A430033K04Rik	chr5:139170775:19.32 (+106689), chr5:139207160:14.608 (+143074)
A430107D22Rik	chr17:32539850:28.612 (+675)
A430107O13Rik	chr6:21905795:11.008 (-30114), chr6:21909245:11.956 (-26664), chr6:22072285:11.672 (+136376), chr6:22074735:11.128 (+138826), chr6:22172200:29.72 (+236291)
A530016L24Rik	chr12:113702420:25.752 (-25257)
A530082C11Rik	chr4:154976205:11.912 (+681)
A630001G21Rik	chr1:87648160:33.292 (-14980), chr1:87647410:20.644 (-14230), chr1:87647060:12.092 (-13880), chr1:87646460:11.012 (-13280), chr1:87632510:25.824 (+670), chr1:87632160:35.2 (+1020), chr1:87631660:34.044 (+1520), chr1:87629360:68.136 (+3820), chr1:87600035:14.928 (+33145), chr1:87594885:29.932 (+38295)
A630033H20Rik	chrX:104346475:6.2 (+1683), chrX:104446050:10.788 (+101258)
A630055G03Rik	chr16:10836135:14.704 (+984), chr16:10838885:12.736 (+3734), chr16:10844135:28.976 (+8984), chr16:10905910:11.728 (+70759), chr16:10969730:20.592 (+134579), chr16:10976880:11.844 (+141729), chr16:10979880:10.32 (+144729)
A630089N07Rik	chr16:98217525:9.896 (+85631)
A830007P12Rik	chr2:25050480:11.232 (+1652)
A830080D01Rik	chrX:155947045:10.9 (-23554)
A930038C07Rik	chr6:65460280:55.528 (-161324), chr6:65538945:10.104 (-82659), chr6:65544345:25.904 (-77259)
AA986860	chr1:132636900:11.56 (+8348), chr1:132637600:21.364 (+9048), chr1:132637950:20.2 (+9398), chr1:132645500:15.108 (+16948)
AB001425	chr2:120457905:15.972 (-32773), chr2:120484480:12.856 (-6198), chr2:120486480:13.232 (-4198), chr2:120526360:11.964 (+35682)
AB124611	chr9:21329795:23.752 (-925), chr9:21330495:12.696 (-225), chr9:21332445:53.96 (+1725)
AF479018	chr6:40841100:41.336 (-127), chr6:40843750:13.112 (+2523), chr6:40849325:10.58 (+8098)
AF529169	chr9:89151975:21.712 (+365848)
AI118078	chr9:55144445:13.484 (-30310), chr9:55145345:18.884 (-29410), chr9:55155595:14.54 (-19160), chr9:55174860:12.176 (+105)
AI314180	chr4:58928640:10.484 (-3044)
AI316807	chr8:23653885:13.544 (-66535)
AI317395	chr10:39851755:11.104 (-106682), chr10:39848655:42.548 (-103582), chr10:39845205:14.428 (-100132)
AI413582	chr17:27759090:15.56 (-56419), chr17:27720260:10.688 (-17589), chr17:27711815:10.492 (-9144), chr17:27702565:12.148 (+106), chr17:27702165:14.024 (+506), chr17:27694830:10.048 (+7841)
AI413782	chr12:88607315:29.936 (-80)
AI467606	chr7:134232730:18.676 (-2219), chr7:134234280:13.012 (-669), chr7:134234830:10.616 (-119), chr7:134255180:14.828 (+20231)
AI480653	chr16:31200285:13.192 (-118768), chr16:31192085:10.652 (-110568), chr16:31005890:9.064 (+75627), chr16:30972500:9.936 (+109017), chr16:30972200:14.752 (+109317), chr16:30968650:9.568 (+112867), chr16:30873000:14.62 (+208517), chr16:30799940:11.972 (+281577), chr16:30789620:25.224 (+291897), chr16:30789170:67.868 (+292347), chr16:30788320:27.028 (+293197), chr16:30787820:10.112 (+293697), chr16:30…
AI506816	chr5:23167185:45.096 (+51298), chr5:23143260:11.9 (+75223)
AI593442	chr9:52982850:21.912 (-495317), chr9:52842160:15.08 (-354627), chr9:52432250:27.316 (+55283), chr9:52185255:24.1 (+302278), chr9:52176355:12.204 (+311178), chr9:52165105:18.324 (+322428), chr9:52164805:23.3 (+322728), chr9:52097595:12.808 (+389938), chr9:52038020:12.272 (+449513), chr9:51983910:15.852 (+503623), chr9:51983210:13.328 (+504323)
AI836003	chr15:98011605:11.252 (+13369)
AI848100	chr1:163848970:13.044 (-42179), chr1:163830365:13.672 (-23574), chr1:163824815:26.916 (-18024), chr1:163806520:15.084 (+271)
AI987944	chr7:48648670:9.06 (-41)
AK007269	chr15:95627755:14.296 (-490197), chr15:95668950:10.832 (-449002), chr15:95680305:15.844 (-437647), chr15:95680955:27.484 (-436997), chr15:95711350:9.512 (-406602), chr15:95714250:12.228 (-403702), chr15:95736900:12.612 (-381052), chr15:95737200:10.448 (-380752), chr15:96106515:54.884 (-11437), chr15:96107615:13.008 (-10337), chr15:96114600:13.272 (-3352), chr15:96114950:12.292 (-3002)
AK007443	chr14:31979435:41.428 (-37320), chr14:31944910:9.216 (-2795)
AK012880	chr8:20020310:9.968 (-14004), chr8:19984720:10.636 (+21586), chr8:19982770:9.492 (+23536)
AK016041	chr4:115404920:9.144 (+48702)
AK020081	chr11:117659695:11.084 (+647)
AK021221	chr7:75447830:9.488 (-38712), chr7:75339335:17.712 (+69783), chr7:75334485:34.584 (+74633), chr7:75328485:10.52 (+80633), chr7:75309150:17.24 (+99968), chr7:75299850:15.58 (+109268), chr7:75295100:9.072 (+114018), chr7:75294450:16.9 (+114668), chr7:75293750:11.292 (+115368), chr7:75293400:14.092 (+115718), chr7:75289700:9.064 (+119418), chr7:75280100:9.644 (+129018), chr7:75278650:21.784 (+130468…
AK028549	chr1:94033865:15.396 (-334352), chr1:93948925:16.36 (-249412), chr1:93945625:12.296 (-246112)
AK053419	chr4:11623165:16.936 (+116357)
AK054382	chr6:136440870:12.476 (-76781), chr6:136416660:13.792 (-52571), chr6:136414960:9.04 (-50871), chr6:136414660:9.316 (-50571), chr6:136379805:31.288 (-15716), chr6:136371200:9.44 (-7111), chr6:136367050:13.072 (-2961)
AK129341	chr9:8489470:12.096 (-355177)
AK136391	chr1:175739615:19.708 (+70702)
AK138503	chr12:114032585:17.296 (+8282)
AK142175	chr19:53874670:17.976 (+122875), chr19:53882020:14.044 (+130225), chr19:53883170:12.716 (+131375), chr19:53894070:14.668 (+142275)
AK144589	chr16:96246850:13.488 (-15736)
AK149078	chr18:50010175:10.032 (+458923), chr18:50182250:16.224 (+630998), chr18:50184300:13.484 (+633048), chr18:50188250:27.62 (+636998), chr18:50190200:10.196 (+638948), chr18:50191000:17.944 (+639748)
AK161463	chr1:155632905:17.132 (+35736), chr1:155599685:11.88 (+68956), chr1:155598985:50.144 (+69656)
AK172348	chr7:111518815:15.452 (-418)
ALDOA	chr12:56670140:10.84 (+4019), chr12:56670890:20.972 (+4769)
AU017455	chr14:79600035:8.288 (+47067), chr14:79523515:18.62 (+123587)
AW555464	chr12:113926850:21.972 (-33534), chr12:113945300:20.256 (-15084), chr12:113981415:22.26 (+21031), chr12:113981915:17.488 (+21531)
Aacs	chr5:125922955:12.464 (-33287), chr5:125925155:22.264 (-31087), chr5:125942585:21.86 (-13657), chr5:125956295:12.128 (+53), chr5:125956845:12.128 (+603), chr5:125964345:15.256 (+8103), chr5:125984200:11.756 (+27958)
Aadacl3	chr4:144023495:12.656 (+30163)
Aadat	chr8:63090640:14.756 (+105720), chr8:63103690:9.3 (+118770)
Aagab	chr9:63358920:13.316 (-91541), chr9:63439735:41.076 (-10726), chr9:63459035:16.092 (+8574), chr9:63459735:16.36 (+9274), chr9:63460085:23.148 (+9624), chr9:63461685:18.508 (+11224), chr9:63522435:14.2 (+71974), chr9:63522785:12.704 (+72324), chr9:63526135:15.916 (+75674), chr9:63528635:12.256 (+78174), chr9:63530435:22.836 (+79974), chr9:63532335:27.96 (+81874), chr9:63550435:13.192 (+99974), chr…
Aanat	chr11:116477240:18.772 (+19866), chr11:116477690:13.92 (+20316), chr11:116478240:21.824 (+20866)
Aars2	chr17:45615550:12.208 (-28239), chr17:45640715:16.976 (-3074), chr17:45653725:18.824 (+9936), chr17:45654575:13.856 (+10786)
Aasdh	chr5:77358440:51.38 (-23916), chr5:77213410:15.676 (+121114), chr5:77208260:26.82 (+126264), chr5:77181750:14.812 (+152774), chr5:77171360:18.232 (+163164), chr5:77119240:17.004 (+215284), chr5:77114390:11.284 (+220134), chr5:77086200:11.592 (+248324)
Aatf	chr11:84106200:11.284 (+220802)
Aatk	chr11:119896315:18.876 (+11713), chr11:119816875:11.8 (+91153), chr11:119813825:12.24 (+94203)
Abat	chr16:8455525:16.048 (-58056), chr16:8530195:21.228 (+16614)
Abca1	chr4:53399310:26.192 (-226544), chr4:53397860:12.98 (-225094), chr4:53162610:17.928 (+10156), chr4:53135090:13.528 (+37676), chr4:53134290:9.204 (+38476), chr4:53133490:32.42 (+39276)
Abca13	chr11:9431880:11.84 (+339936)
Abca16	chr7:127575160:10.316 (+9946)
Abca17	chr17:24426550:12.5 (+57679)
Abca2	chr2:25281080:13.08 (-3113), chr2:25282330:16.32 (-1863)
Abca3	chr17:24489455:10.368 (+465)
Abca4	chr3:121814750:13.312 (+67373), chr3:121815300:12.12 (+67923), chr3:121889960:9.844 (+142583)
Abca5	chr11:110148910:11.192 (+50119)
Abca6	chr11:110148910:11.192 (-35869)
Abca7	chr10:79457535:20.036 (-2824)
Abcb10	chr8:126504355:9.892 (+2666)
Abcb11	chr2:69193770:13.256 (-13098)
Abcb4	chr5:8916550:11.24 (+22830), chr5:8917350:14.74 (+23630)
Abcb7	chrX:101448150:7.032 (+161034), chrX:101447850:6.192 (+161334)
Abcb9	chr5:124529000:12.636 (+16806), chr5:124525750:12.308 (+20056), chr5:124525050:17.056 (+20756), chr5:124509845:30.648 (+35961), chr5:124502230:31.372 (+43576), chr5:124500530:17.788 (+45276), chr5:124500180:13.952 (+45626), chr5:124499830:20.724 (+45976)
Abcc1	chr16:14350885:26.36 (-10767), chr16:14365840:15.412 (+4188), chr16:14378965:33.72 (+17313), chr16:14379965:10.124 (+18313)
Abcc12	chr8:89109615:10.56 (-19110), chr8:88583235:13.388 (+507270)
Abcc2	chr19:43892585:13.468 (+35788), chr19:43926490:10.496 (+69693)
Abcc3	chr11:94247675:24.548 (+6614)
Abcc4	chr14:119199385:12.052 (-93945), chr14:119196935:16.3 (-91495), chr14:119196435:10.62 (-90995), chr14:119195635:47.868 (-90195), chr14:119194885:16.796 (-89445), chr14:119194435:25.968 (-88995), chr14:119167130:8.164 (-61690), chr14:119109285:13.128 (-3845), chr14:119061950:14.252 (+43490), chr14:119057500:9.552 (+47940), chr14:119056800:8.764 (+48640), chr14:119048625:8.264 (+56815), chr14:11903…
Abcc5	chr16:20424990:14.852 (+1476)
Abcc6	chr7:53290540:9.732 (-4885)
Abcc9	chr6:142695540:12.64 (-44747)
Abcd3	chr3:121577615:10.78 (-59483), chr3:121555100:14.236 (-36968), chr3:121442510:12.956 (+75622)
Abcd4	chr12:85958340:11.096 (+75), chr12:85930835:13.676 (+27580)
Abcf3	chr16:20539980:11.3 (-8695)
Abcg1	chr17:31171705:26.068 (-22933), chr17:31176705:16.756 (-17933), chr17:31197645:18.408 (+3007), chr17:31198145:12.704 (+3507), chr17:31210540:19.188 (+15902), chr17:31211690:20.2 (+17052)
Abhd10	chr16:45786870:19.208 (-43854), chr16:45741315:10.76 (+1701)
Abhd12	chr2:150695265:11.82 (+35201)
Abhd13	chr8:9976540:9.504 (-1176)
Abhd15	chr11:77328770:11.544 (+152), chr11:77332770:23.684 (+4152)
Abhd2	chr7:86415070:23.244 (-3081), chr7:86415770:15.404 (-2381), chr7:86416120:11.248 (-2031), chr7:86417970:23.472 (-181), chr7:86424220:9.404 (+6069), chr7:86424520:9.652 (+6369), chr7:86459615:32.488 (+41464), chr7:86460165:24.456 (+42014), chr7:86503560:30.576 (+85409), chr7:86508210:15.544 (+90059), chr7:86508560:14.672 (+90409), chr7:86513630:14.992 (+95479)
Abhd4	chr14:54880150:8.216 (+1179)
Abhd8	chr8:73957125:156.604 (+30430)
Abi1	chr2:22908360:13.812 (-12601)
Abi2	chr1:60466165:14.86 (-476), chr1:60466815:13.428 (+174), chr1:60517925:19.292 (+51284), chr1:60559740:14.516 (+93099), chr1:60684475:27.268 (+217834)
Abi3	chr11:95769240:13.168 (-65488), chr11:95704335:22.812 (-583), chr11:95703485:15.852 (+267)
Abl1	chr2:31618980:13.636 (+3516), chr2:31624730:11.788 (+9266)
Ablim1	chr19:57487830:13.408 (-197309), chr19:57430385:10.276 (-139864), chr19:57423685:11.336 (-133164)
Abo	chr2:26600160:10.68 (+120338)
Abp1	chr6:48844465:14.372 (-788)
Abr	chr11:76459755:14.82 (-136835), chr11:76442335:25.316 (-119415), chr11:76407430:19.592 (-84510), chr11:76401630:46.9 (-78710), chr11:76401080:100.728 (-78160), chr11:76328335:14.624 (-5415), chr11:76311970:11.776 (+10950)
Abra	chr15:42506580:13.612 (-805315), chr15:42497410:13.284 (-796145), chr15:42452120:10.428 (-750855), chr15:42416935:10.744 (-715670), chr15:42352540:33.648 (-651275), chr15:42341790:11.84 (-640525), chr15:42341490:9.928 (-640225), chr15:42340540:9.124 (-639275), chr15:42339040:10.908 (-637775), chr15:42311320:11.636 (-610055), chr15:42304220:11.028 (-602955), chr15:42295375:19.756 (-594110), chr15:…
Abt1	chr13:23541450:9.536 (-25716), chr13:23537950:9.544 (-22216), chr13:23537550:9.896 (-21816), chr13:23529570:12.224 (-13836), chr13:23527570:13.092 (-11836), chr13:23525070:10.772 (-9336), chr13:23516670:10.94 (-936)
Abtb1	chr6:88785140:19.972 (+6788), chr6:88778190:11.748 (+13738)
Abtb2	chr2:103423650:13.944 (+17184), chr2:103446500:26.58 (+40034)
Acaa2	chr18:74939725:14.28 (+860), chr18:75039880:15.58 (+101015)
Acaca	chr11:84106200:11.284 (+97261)
Acacb	chr5:114624940:14.048 (+9414)
Acadl	chr1:66892515:13.576 (+17325), chr1:66749765:14.932 (+160075)
Acads	chr5:115605925:35.556 (-36604), chr5:115509130:13.32 (+60191), chr5:115468565:11.792 (+100756)
Acap2	chr16:31210215:25.416 (-8892), chr16:31200885:11.396 (+438), chr16:31200285:13.192 (+1038), chr16:31192085:10.652 (+9238)
Acap3	chr4:155266160:26.68 (+177)
Acat1	chr9:53418300:18.3 (+154)
Acbd3	chr1:182638040:15.416 (-18133), chr1:182649155:23.2 (-7018), chr1:182654155:13.932 (-2018), chr1:182698635:11.24 (+42462), chr1:182702035:19.568 (+45862), chr1:182729400:12.428 (+73227)
Acbd4	chr11:102964465:11.496 (+1464)
Acbd5	chr2:22908360:13.812 (-16231), chr2:22923600:10.132 (-991)
Acbd6	chr1:157405335:14.368 (+86)
Accn2	chr15:99495235:15.396 (-5913)
Accn4	chr1:75442450:18.372 (-4634), chr1:75443050:18.164 (-4034), chr1:75443450:19.16 (-3634), chr1:75446750:12.072 (-334), chr1:75447050:11.888 (-34)
Accn5	chr3:81793690:9.964 (-7153)
Ace2	chrX:160531040:12.096 (-47371)
Acer3	chr7:105476980:9.44 (-18944)
Ache	chr5:137727930:26.436 (-1574), chr5:137728380:36.384 (-1124), chr5:137728980:38.028 (-524), chr5:137730630:18.804 (+1126)
Acin1	chr14:55325695:25.712 (-19928), chr14:55324995:28.0 (-19228)
Acot11	chr4:106574955:11.776 (-102520), chr4:106573205:9.508 (-100770), chr4:106512190:13.172 (-39755), chr4:106477050:21.176 (-4615)
Acot12	chr13:91680705:21.3 (-200420)
Acot7	chr4:151560660:46.524 (+418), chr4:151565310:11.876 (+5068), chr4:151575910:9.972 (+15668), chr4:151598440:18.76 (+38198)
Acot8	chr2:164630650:13.328 (-270), chr2:164630350:13.936 (+30)
Acox3	chr5:36013325:20.316 (+87617)
Acoxl	chr2:127886970:15.516 (+206607), chr2:127888570:36.82 (+208207), chr2:127889620:10.296 (+209257), chr2:127890170:10.116 (+209807), chr2:127910595:13.48 (+230232), chr2:127911345:22.048 (+230982)
Acp5	chr9:21927860:14.424 (+12329), chr9:21927210:15.98 (+12979), chr9:21926610:50.86 (+13579)
Acsbg1	chr9:54490545:18.2 (+19146)
Acsf3	chr8:125236085:28.168 (-63319), chr8:125236685:9.52 (-62719), chr8:125242235:27.776 (-57169), chr8:125243985:17.908 (-55419), chr8:125244835:14.624 (-54569), chr8:125245335:27.388 (-54069), chr8:125251585:11.836 (-47819), chr8:125258885:10.24 (-40519), chr8:125259185:12.712 (-40219), chr8:125260085:18.672 (-39319), chr8:125268885:11.472 (-30519), chr8:125284855:11.812 (-14549), chr8:125288605:14.…
Acsl1	chr8:47583335:9.216 (+26940), chr8:47619480:14.772 (+63085), chr8:47632230:11.28 (+75835)
Acsl3	chr1:78534445:12.724 (-119954)
Acsl4	chrX:139012220:12.828 (-187143), chrX:138988245:7.352 (-163168), chrX:138972360:32.692 (-147283), chrX:138970710:6.26 (-145633), chrX:138825540:6.064 (-463), chrX:138824890:14.2 (+187), chrX:138814690:8.656 (+10387), chrX:138812140:6.276 (+12937), chrX:138805190:7.88 (+19887)
Acsl5	chr19:55325895:10.716 (-1963), chr19:55327945:15.032 (+87), chr19:55358865:18.264 (+31007)
Acsm2	chr7:126694575:9.028 (-10649)
Acsm5	chr7:126694575:9.028 (+24797)
Acss1	chr2:150500005:35.764 (-6030), chr2:150492955:18.108 (+1020), chr2:150491805:12.868 (+2170)
Acta1	chr8:126331170:11.628 (+87465)
Acta2	chr19:34273550:10.52 (+56275)
Actb	chr5:143690885:11.816 (-22483), chr5:143688785:15.092 (-20383), chr5:143687985:18.164 (-19583), chr5:143682535:32.7 (-14133), chr5:143671900:12.104 (-3498), chr5:143671200:56.516 (-2798), chr5:143642960:12.892 (+25442), chr5:143639110:14.048 (+29292)
Actbl2	chr13:111393205:22.492 (-652015), chr13:111534570:102.14 (-510650), chr13:111693645:11.456 (-351575), chr13:111750725:11.392 (-294495), chr13:111834085:35.46 (-211135), chr13:111834635:12.812 (-210585), chr13:112053730:9.76 (+8510), chr13:112135735:12.372 (+90515), chr13:112136335:17.792 (+91115)
Actg1	chr11:120215530:11.988 (-5733), chr11:120201475:19.828 (+8322), chr11:120178010:13.924 (+31787), chr11:120130910:16.444 (+78887)
Actl6a	chr3:32555240:14.3 (-52227), chr3:32588710:17.708 (-18757), chr3:32594030:14.452 (-13437)
Actn1	chr12:81536335:11.46 (-174978), chr12:81435340:15.128 (-73983), chr12:81433240:10.088 (-71883), chr12:81332575:18.904 (+28782), chr12:81314295:12.484 (+47062), chr12:81312045:13.88 (+49312), chr12:81255250:16.828 (+106107)
Actn4	chr7:29744510:13.252 (+2788), chr7:29739160:14.024 (+8138), chr7:29729060:16.012 (+18238)
Actr10	chr12:72012950:15.628 (-25893), chr12:72039380:11.952 (+537)
Actr1a	chr19:46432730:14.984 (+37494)
Actr2	chr11:20069275:15.616 (-56322), chr11:19893175:12.78 (+119778), chr11:19887175:21.748 (+125778)
Actr3	chr1:127368185:12.784 (-36119), chr1:127364535:11.796 (-32469), chr1:127363535:12.484 (-31469), chr1:127331580:27.808 (+486), chr1:127316695:14.228 (+15371)
Actr6	chr10:89254825:50.608 (-59786), chr10:89207445:11.588 (-12406), chr10:89203795:18.316 (-8756), chr10:89159135:9.784 (+35904)
Actr8	chr14:30781710:8.864 (-9812)
Acvr1	chr2:58423780:13.86 (-4542)
Acvr1b	chr15:100978425:13.268 (-26130), chr15:101021975:11.136 (+17420), chr15:101025725:10.308 (+21170)
Acvr1c	chr2:58036220:16.96 (+173948)
Acvrl1	chr15:100978425:13.268 (+19458)
Acyp1	chr12:86628055:11.34 (-6671), chr12:86625405:16.272 (-4021), chr12:86622305:10.116 (-921), chr12:86621255:30.516 (+129), chr12:86620805:19.668 (+579), chr12:86620055:11.456 (+1329)
Ada	chr2:163571175:13.288 (+4737), chr2:163570875:13.036 (+5037), chr2:163569175:12.984 (+6737), chr2:163545105:27.028 (+30807), chr2:163529025:12.84 (+46887), chr2:163528725:10.824 (+47187), chr2:163518775:17.96 (+57137), chr2:163486010:16.188 (+89902)
Adam10	chr9:70433165:94.608 (-93642), chr9:70438915:23.508 (-87892), chr9:70504195:20.168 (-22612), chr9:70519340:16.672 (-7467), chr9:70527790:12.208 (+983), chr9:70682600:43.22 (+155793), chr9:70686500:57.568 (+159693), chr9:70687000:21.824 (+160193), chr9:70690300:32.252 (+163493), chr9:70690800:23.648 (+163993), chr9:70695600:30.388 (+168793), chr9:70696450:34.312 (+169643), chr9:70697000:14.548 (+1…
Adam11	chr11:102514450:20.972 (-108302)
Adam15	chr3:89154160:12.544 (-229), chr3:89151460:15.672 (+2471)
Adam17	chr12:21379470:15.664 (-19), chr12:21375070:15.824 (+4381)
Adam1b	chr5:121950815:11.936 (+2173)
Adam30	chr3:97835320:11.724 (-129414), chr3:97835720:11.588 (-129014), chr3:97836270:10.112 (-128464), chr3:97859785:20.852 (-104949), chr3:97860485:10.504 (-104249), chr3:97861135:11.532 (-103599), chr3:97863985:10.828 (-100749), chr3:97867485:9.124 (-97249), chr3:97873385:9.868 (-91349)
Adam32	chr8:26049210:11.108 (+10065)
Adam5	chr8:26049210:11.108 (-114370), chr8:25935815:12.304 (-975)
Adam8	chr7:147197010:9.548 (-18624), chr7:147160530:25.096 (+17856), chr7:147159030:16.676 (+19356)
Adamts13	chr2:26829470:10.208 (+535)
Adamts16	chr13:70292410:19.616 (+688277)
Adamts20	chr15:94283440:18.024 (-48660), chr15:94275365:20.728 (-40585), chr15:93662915:9.812 (+571865)
Adamts3	chr5:90326785:12.496 (-14355), chr5:90311830:13.144 (+600), chr5:90311480:15.764 (+950)
Adamts4	chr1:173177825:18.792 (-2727), chr1:173178425:11.196 (-2127), chr1:173189195:12.048 (+8643)
Adamts6	chr13:105401570:9.864 (+323618)
Adamts7	chr9:90101570:13.324 (+43755), chr9:90131975:13.552 (+74160), chr9:90132775:66.108 (+74960), chr9:90137675:13.844 (+79860), chr9:90138025:18.832 (+80210), chr9:90139525:36.372 (+81710), chr9:90140275:26.156 (+82460), chr9:90141775:12.62 (+83960)
Adamtsl1	chr4:85599500:9.748 (-100318)
Adamtsl4	chr3:95511700:13.692 (-19920), chr3:95510400:11.564 (-18620), chr3:95498100:13.092 (-6320), chr3:95497750:15.02 (-5970), chr3:95479890:16.244 (+11890), chr3:95466940:16.02 (+24840), chr3:95466040:12.412 (+25740)
Adamtsl5	chr10:79807195:10.256 (+3995), chr10:79806795:12.812 (+4395), chr10:79803045:9.12 (+8145)
Adap1	chr5:139803650:11.58 (-2233), chr5:139801700:23.644 (-283), chr5:139800950:11.996 (+467), chr5:139775305:16.432 (+26112), chr5:139764435:21.848 (+36982), chr5:139764085:14.032 (+37332), chr5:139763185:57.276 (+38232), chr5:139762835:69.06 (+38582)
Adap2	chr11:79955440:13.852 (-12223), chr11:79959440:14.496 (-8223), chr11:79965390:23.736 (-2273), chr11:79983710:14.08 (+16047)
Adar	chr3:89476995:10.912 (-57644)
Adarb1	chr10:76986445:25.772 (-105428), chr10:76985345:12.108 (-104328), chr10:76984995:9.412 (-103978), chr10:76982145:16.672 (-101128), chr10:76978545:9.112 (-97528)
Adarb2	chr13:8631585:26.908 (+429431), chr13:8632785:9.2 (+430631), chr13:8643230:10.108 (+441076), chr13:8644330:16.076 (+442176), chr13:8676560:17.412 (+474406), chr13:8870060:10.16 (+667906)
Adat3	chr10:80065850:11.76 (+226)
Adc	chr4:128658680:19.112 (-19020)
Adck1	chr12:89667495:20.376 (+68251)
Adck2	chr6:39524155:12.856 (+281), chr6:39524505:10.516 (+631)
Adck5	chr15:76407275:9.36 (+487)
Adcy10	chr1:167419435:14.84 (+4122)
Adcy4	chr14:56407275:13.116 (-4420), chr14:56386785:11.692 (+16070)
Adcy7	chr8:90803690:14.18 (-3200), chr8:90817940:11.496 (+11050), chr8:90824350:9.812 (+17460)
Adcy9	chr16:4475600:13.244 (-56013), chr16:4455885:12.804 (-36298), chr16:4436950:14.404 (-17363), chr16:4425935:14.46 (-6348), chr16:4414465:71.348 (+5122)
Adcyap1	chr17:93609840:30.56 (+11079)
Add1	chr5:34916150:27.468 (-212), chr5:34917650:11.588 (+1288)
Add3	chr19:53193815:12.592 (-24671), chr19:53203060:27.132 (-15426), chr19:53203460:13.252 (-15026), chr19:53215735:12.796 (-2751), chr19:53258310:20.044 (+39824), chr19:53260210:25.668 (+41724), chr19:53268610:27.332 (+50124), chr19:53325010:16.616 (+106524), chr19:53325310:13.184 (+106824), chr19:53325660:15.26 (+107174), chr19:53326310:14.428 (+107824), chr19:53333960:11.724 (+115474), chr19:533481…
Adh7	chr3:137807790:11.772 (-72946)
Adipor1	chr1:136315270:22.108 (+3227), chr1:136316870:51.66 (+4827), chr1:136322970:25.2 (+10927)
Adipor2	chr6:119388115:11.988 (-20615), chr6:119346440:18.04 (+21060), chr6:119345990:15.768 (+21510), chr6:119341040:29.668 (+26460), chr6:119328740:14.848 (+38760), chr6:119327840:15.136 (+39660), chr6:119323190:21.404 (+44310), chr6:119298290:9.592 (+69210)
Adk	chr14:21867280:9.176 (-4574), chr14:21897395:8.568 (+25541), chr14:22020325:9.136 (+148471), chr14:22095050:9.06 (+223196), chr14:22119145:20.424 (+247291)
Adm2	chr15:89151445:11.412 (-1957), chr15:89151995:21.272 (-1407)
Adnp	chr2:167995970:10.464 (+36591)
Adnp2	chr18:80393085:9.012 (-44865), chr18:80366480:10.408 (-18260), chr18:80335385:17.168 (+12835), chr18:80334885:10.22 (+13335)
Ado	chr10:67158735:10.088 (-147033), chr10:67029080:11.556 (-17378)
Adora1	chr1:136128375:11.88 (+3632)
Adora2a	chr10:74690280:10.08 (-89407), chr10:74735985:17.904 (-43702), chr10:74762640:11.16 (-17047), chr10:74764290:12.912 (-15397), chr10:74764840:45.004 (-14847), chr10:74766240:18.04 (-13447), chr10:74766740:13.408 (-12947), chr10:74767440:16.624 (-12247), chr10:74789895:19.644 (+10208), chr10:74860120:9.148 (+80433)
Adora2b	chr11:61962250:73.188 (-100235), chr11:61966250:11.288 (-96235), chr11:61998640:38.444 (-63845), chr11:62031410:11.856 (-31075), chr11:62034660:14.48 (-27825), chr11:62035610:13.024 (-26875), chr11:62037110:28.844 (-25375), chr11:62051960:15.672 (-10525), chr11:62054310:15.336 (-8175)
Adora3	chr3:105695085:22.092 (-12253), chr3:105695585:33.244 (-11753), chr3:105697685:25.752 (-9653), chr3:105703835:18.784 (-3503), chr3:105713585:11.456 (+6247), chr3:105716935:19.984 (+9597), chr3:105717335:18.448 (+9997), chr3:105717835:21.516 (+10497)
Adora3	chr3:105611610:12.612 (-62214), chr3:105618260:19.476 (-55564), chr3:105665015:13.948 (-8809), chr3:105695085:22.092 (+21261), chr3:105695585:33.244 (+21761), chr3:105697685:25.752 (+23861)
Adpgk	chr9:59136145:16.468 (-3233), chr9:59188085:12.256 (+48707)
Adprh	chr16:38457385:12.832 (-4617)
Adprhl1	chr8:13213530:30.856 (+40631), chr8:13209180:14.176 (+44981)
Adra1a	chr14:66924435:11.652 (-329659)
Adra1b	chr11:44203925:12.868 (-554092)
Adra1d	chr2:131335695:11.5 (+52325)
Adra2a	chr19:54085295:10.34 (-34376), chr19:54085695:10.952 (-33976), chr19:54122200:44.44 (+2529), chr19:54122750:40.84 (+3079)
Adrb1	chr19:56875630:10.892 (+78769), chr19:56875980:10.4 (+79119), chr19:56876380:13.868 (+79519)
Adrb2	chr18:62351760:10.976 (-12148), chr18:62351360:12.296 (-11748), chr18:62332575:21.976 (+7037), chr18:62329075:14.356 (+10537), chr18:62324325:11.796 (+15287), chr18:62323825:11.448 (+15787), chr18:62320075:10.284 (+19537), chr18:62316325:9.812 (+23287)
Adrbk1	chr19:4303705:11.196 (+2249), chr19:4303305:12.416 (+2649), chr19:4302405:16.3 (+3549), chr19:4301855:14.652 (+4099), chr19:4300355:22.204 (+5599), chr19:4294905:10.172 (+11049)
Adrm1	chr2:179855395:12.468 (-50897), chr2:179861145:13.664 (-45147), chr2:179862495:21.752 (-43797)
Adsl	chr15:80570500:9.792 (-208448), chr15:80573750:23.896 (-205198), chr15:80579550:32.096 (-199398), chr15:80628475:10.316 (-150473), chr15:80643375:9.556 (-135573), chr15:80645425:28.352 (-133523), chr15:80663250:12.108 (-115698), chr15:80732555:9.064 (-46393)
Adss	chr1:179632845:14.9 (+93794), chr1:179611405:18.204 (+115234), chr1:179600965:11.94 (+125674), chr1:179420320:22.04 (+306319), chr1:179414170:14.016 (+312469), chr1:179409070:11.26 (+317569), chr1:179401270:13.932 (+325369), chr1:179397370:20.292 (+329269)
Adssl1	chr12:113831910:19.42 (-26347), chr12:113832460:28.2 (-25797), chr12:113832810:35.732 (-25447), chr12:113837460:16.596 (-20797), chr12:113858055:11.212 (-202), chr12:113862055:11.412 (+3798), chr12:113867655:76.296 (+9398)
Aebp2	chr6:140574515:12.024 (+2306), chr6:140674700:28.084 (+102491)
Afap1	chr5:36331365:12.788 (+95398), chr5:36432140:34.12 (+196173)
Afap1l1	chr18:61937050:10.936 (+9265), chr18:61927805:20.756 (+18510), chr18:61918750:13.22 (+27565)
Aff1	chr5:104121195:11.044 (-61985), chr5:104122195:11.924 (-60985), chr5:104176020:24.304 (-7160), chr5:104182120:43.808 (-1060), chr5:104182470:36.864 (-710), chr5:104183420:13.324 (+240), chr5:104184120:11.52 (+940), chr5:104189820:11.356 (+6640), chr5:104192020:23.54 (+8840)
Aff3	chr1:38834615:11.736 (-112816), chr1:38833965:13.876 (-112166), chr1:38751145:81.716 (-29346), chr1:38720725:12.768 (+1074), chr1:38720125:11.668 (+1674), chr1:38606215:17.156 (+115584), chr1:38378780:12.764 (+343019), chr1:38377880:28.8 (+343919), chr1:38376880:12.3 (+344919), chr1:38375480:15.956 (+346319), chr1:38375180:21.112 (+346619)
Aff4	chr11:53149535:11.996 (-14733), chr11:53159040:18.384 (-5228)
Afg3l1	chr8:125974905:16.236 (-26856), chr8:125975405:21.408 (-26356), chr8:125976405:9.388 (-25356), chr8:125976805:9.464 (-24956), chr8:125977505:11.544 (-24256), chr8:125978005:12.704 (-23756), chr8:125978755:38.48 (-23006), chr8:126001560:9.476 (-201)
Afg3l2	chr18:67595740:11.58 (+13049), chr18:67552020:9.688 (+56769)
Afm	chr5:91041350:12.516 (+93376)
Afp	chr5:90907085:13.132 (-12654), chr5:90907985:23.428 (-11754)
Aftph	chr11:20680255:12.116 (-38769), chr11:20679155:63.816 (-37669), chr11:20678605:18.308 (-37119), chr11:20642580:12.408 (-1094), chr11:20640930:12.736 (+556), chr11:20541115:18.508 (+100371)
Aga	chr8:53996630:11.42 (-600449), chr8:54692795:10.924 (+95716)
Agap1	chr1:91199315:19.62 (-152070), chr1:91352240:14.78 (+855), chr1:91352640:14.776 (+1255), chr1:91353240:20.08 (+1855), chr1:91353790:37.468 (+2405), chr1:91394735:12.204 (+43350), chr1:91449270:28.568 (+97885), chr1:91460220:25.656 (+108835), chr1:91472135:12.896 (+120750), chr1:91503230:16.228 (+151845), chr1:91504030:18.5 (+152645), chr1:91541000:16.3 (+189615), chr1:91557520:30.876 (+206135), c…
Agap2	chr10:126513365:12.676 (-2597), chr10:126538335:12.308 (+22373), chr10:126540835:34.98 (+24873)
Agap3	chr5:24011570:49.392 (+53576)
Agbl5	chr5:31189930:14.924 (-1448)
Agfg1	chr1:82835855:13.068 (-202), chr1:82836405:18.22 (+348)
Agfg2	chr5:138179845:11.932 (-53925), chr5:138162020:13.608 (-36100), chr5:138160570:15.704 (-34650), chr5:138148095:18.144 (-22175), chr5:138127445:39.112 (-1525)
Agk	chr6:39919360:10.928 (-356133)
Agl	chr3:116538930:12.82 (-27847), chr3:116451810:9.548 (+59273)
Agpat2	chr2:26459050:10.192 (+679)
Agpat3	chr10:77829870:11.808 (-15426), chr10:77827020:23.468 (-12576), chr10:77727660:14.716 (+86784)
Agpat4	chr17:12230145:10.396 (-82004)
Agpat5	chr8:18843305:9.324 (-2973), chr8:18845955:9.024 (-323), chr8:18900620:27.552 (+54342), chr8:18912255:15.64 (+65977), chr8:18912605:12.024 (+66327), chr8:18936710:11.84 (+90432)
Agpat6	chr8:24318060:11.884 (+864)
Agpat9	chr5:101289810:26.868 (+14563)
Agps	chr2:75609025:10.044 (-61223), chr2:75614475:10.508 (-55773), chr2:75624370:18.372 (-45878)
Agr2	chr12:36766115:15.588 (+46604)
Agrn	chr4:155457300:10.02 (+101943), chr4:155451650:12.776 (+107593)
Agtpbp1	chr13:59611520:16.468 (+47159)
Agtr1a	chr13:30290120:12.72 (-138104), chr13:30347030:13.824 (-81194)
Agtr1b	chr3:21163195:15.216 (-897097)
Agtrap	chr4:147502700:9.468 (-40528), chr4:147489225:11.204 (-27053)
Agxt2	chr15:10393400:11.64 (+105067)
Agxt2l2	chr11:51269145:27.548 (-129113)
Ahctf1	chr1:181785540:17.936 (-51395), chr1:181784640:15.788 (-50495), chr1:181772990:16.584 (-38845), chr1:181749010:19.372 (-14865), chr1:181639720:13.724 (+94425)
Ahcy	chr2:154933175:12.856 (-33014)
Ahcyl2	chr6:29992700:13.324 (+274168)
Ahdc1	chr4:132532875:16.328 (-34545), chr4:132539025:9.212 (-28395), chr4:132567675:11.324 (+255), chr4:132568125:13.544 (+705), chr4:132606930:12.34 (+39510), chr4:132607880:11.704 (+40460), chr4:132613280:9.596 (+45860), chr4:132613930:14.416 (+46510), chr4:132674035:9.22 (+106615)
Ahnak	chr19:9057485:16.72 (-6288), chr19:9108310:13.188 (+44537), chr19:9129700:15.62 (+65927), chr19:9140550:10.744 (+76777)
Ahnak2	chr12:114032585:17.296 (-18735)
Ahr	chr12:36148225:10.284 (+71435)
Ahrr	chr13:74409955:10.464 (+19801)
Ahsa1	chr12:88607315:29.936 (-362), chr12:88670900:14.728 (+63223)
Ahsa2	chr11:23157795:11.084 (+240150), chr11:23157395:31.212 (+240550)
Ahsg	chr16:22881535:11.792 (-10579)
Aicda	chr6:122521450:20.276 (+17624)
Aif1	chr17:35315715:11.5 (-2770)
Aif1l	chr2:31770725:13.672 (-35097)
Aifm2	chr10:61179310:10.984 (-4086)
Aifm3	chr16:17492585:10.624 (+2802)
Aim2	chr1:175371020:12.056 (+20286), chr1:175371470:14.376 (+20736), chr1:175382030:15.5 (+31296)
Aip	chr19:4122130:11.164 (+3696), chr19:4113320:14.92 (+12506)
Aipl1	chr11:71855485:22.14 (-4475)
Ajap1	chr4:152527140:32.008 (+329798), chr4:151865870:18.332 (+991068)
Ak2	chr4:128658680:19.112 (-11828), chr4:128694760:11.24 (+24252), chr4:128702260:12.208 (+31752), chr4:128709340:11.692 (+38832), chr4:128709690:24.16 (+39182), chr4:128710540:28.988 (+40032), chr4:128712490:11.892 (+41982), chr4:128713190:10.364 (+42682), chr4:128713590:10.496 (+43082), chr4:128726570:9.524 (+56062)
Ak3	chr19:29165365:18.592 (-42974), chr19:29141575:10.864 (-19184), chr19:29139075:12.732 (-16684)
Ak3l1	chr4:100965960:10.112 (-126373), chr4:101030355:12.688 (-61978), chr4:101066025:18.94 (-26308), chr4:101183855:9.808 (+91522)
Ak5	chr3:152171605:10.02 (+159498), chr3:152120990:9.788 (+210113), chr3:152065395:12.968 (+265708)
Ak7	chr12:106926830:10.088 (-17361)
Akap10	chr11:61841405:11.932 (-97678), chr11:61820205:11.124 (-76478), chr11:61819655:35.704 (-75928), chr11:61818755:18.18 (-75028)
Akap11	chr14:79101175:9.492 (-164509)
Akap12	chr10:6239015:11.872 (-158804), chr10:6225555:15.94 (-145344), chr10:6219805:18.756 (-139594), chr10:6007340:10.404 (+72871), chr10:5990445:9.492 (+89766)
Akap13	chr7:82516015:13.236 (-84404), chr7:82516965:20.312 (-83454), chr7:82717280:19.436 (+116861), chr7:82720330:10.208 (+119911), chr7:82731190:23.372 (+130771), chr7:82732240:10.728 (+131821), chr7:82732590:12.676 (+132171), chr7:82734540:11.944 (+134121), chr7:82741140:16.216 (+140721), chr7:82757175:23.396 (+156756), chr7:82794075:11.536 (+193656), chr7:82801325:9.304 (+200906), chr7:82814505:20.7…
Akap2	chr4:57320540:9.968 (-546491), chr4:57686440:9.976 (-180591), chr4:57810935:14.42 (-56096), chr4:57825875:11.364 (-41156), chr4:57826725:12.1 (-40306), chr4:57852270:20.716 (-14761), chr4:57852570:27.068 (-14461), chr4:57858820:12.892 (-8211), chr4:57862470:11.456 (-4561)
Akap5	chr12:77411565:13.08 (-14312), chr12:77411865:12.064 (-14012), chr12:77420175:22.612 (-5702), chr12:77463515:31.336 (+37638)
Akap6	chr12:53739165:11.488 (-61204), chr12:53739615:31.58 (-60754), chr12:53745300:16.144 (-55069), chr12:53819635:12.364 (+19266), chr12:53930160:19.136 (+129791), chr12:53997230:10.916 (+196861)
Akap7	chr10:25101100:10.792 (-82132), chr10:24918520:12.144 (+100448), chr10:24848325:23.116 (+170643), chr10:24839125:13.02 (+179843), chr10:24670240:17.02 (+348728)
Akap8	chr17:32457450:11.356 (+647)
Akap8l	chr17:32487260:11.928 (+261)
Akirin2	chr4:34261955:9.64 (-235908)
Akna	chr4:63070955:9.308 (-6477), chr4:63062755:20.752 (+1723), chr4:63062255:15.664 (+2223), chr4:63052455:14.292 (+12023), chr4:63047055:12.528 (+17423)
Akr1b10	chr6:34323990:23.064 (-10256)
Akr1b8	chr6:34323990:23.064 (+19827)
Akr1e1	chr13:5591875:26.368 (-983466), chr13:5591375:28.076 (-982966), chr13:4608555:9.448 (-146)
Akr7a5	chr4:138891615:9.34 (+24957)
Akt1	chr12:113914470:12.784 (-2070), chr12:113913820:19.216 (-1420), chr12:113913070:14.596 (-670)
Akt2	chr7:28377720:11.388 (-13158), chr7:28394520:9.164 (+3642)
Akt3	chr1:179187430:11.764 (-8533), chr1:178923965:36.224 (+254932), chr1:178863595:27.608 (+315302), chr1:178765220:11.508 (+413677), chr1:178757225:16.252 (+421672), chr1:178756375:42.98 (+422522), chr1:178752275:58.684 (+426622)
Aktip	chr8:93774985:15.956 (-115591)
Alad	chr4:62181245:15.972 (-149), chr4:62178195:10.644 (+2901), chr4:62176545:22.716 (+4551)
Alb	chr5:90843870:12.404 (-46044), chr5:90907085:13.132 (+17171), chr5:90907985:23.428 (+18071)
Alcam	chr16:52082115:11.504 (+370994)
Aldh1a1	chr19:20681920:10.444 (+5449)
Aldh1a2	chr9:71027280:16.068 (-36315), chr9:71035480:30.256 (-28115), chr9:71036130:14.824 (-27465)
Aldh1a3	chr7:73797430:14.688 (-225068)
Aldh1a7	chr19:20681920:10.444 (+120125)
Aldh1l2	chr10:82860255:9.432 (+136551), chr10:82840260:11.776 (+156546), chr10:82820335:23.832 (+176471)
Aldh2	chr5:122045880:11.684 (-2048), chr5:122044030:14.66 (-198), chr5:122036530:31.408 (+7302)
Aldh3b1	chr19:3929595:18.636 (+120)
Aldh4a1	chr4:138938285:9.616 (-240523), chr4:139049640:11.376 (-129168)
Aldh6a1	chr12:85856640:10.228 (-64741)
Aldh8a1	chr10:21105150:10.532 (+8045), chr10:21115310:19.492 (+18205)
Aldh9a1	chr1:169242730:17.264 (-37391), chr1:169270010:12.472 (-10111), chr1:169280465:14.576 (+344)
Aldoa	chr7:133946850:13.924 (-4154)
Aldob	chr4:49594175:16.764 (-31821)
Alg1	chr16:6097390:9.368 (+863677), chr16:6128535:18.608 (+894822)
Alg10b	chr15:90054590:17.328 (-151)
Alg12	chr15:88649620:9.236 (+127), chr15:88645820:11.98 (+3927)
Alg13	chrX:140585800:45.24 (-166765), chrX:140960655:6.068 (+208090)
Alg14	chr3:121047975:18.94 (+53241)
Alg2	chr4:47415220:13.732 (+72018), chr4:47410920:9.656 (+76318)
Alg5	chr3:54535860:9.42 (-3600)
Alg8	chr7:104482090:11.572 (-38036), chr7:104482940:11.268 (-37186), chr7:104503845:15.244 (-16281)
Alg9	chr9:50619515:29.94 (+36081), chr9:50649575:23.572 (+66141), chr9:50658375:12.22 (+74941), chr9:50658925:16.68 (+75491)
Alkbh1	chr12:88749055:18.516 (+35733)
Alkbh2	chr5:114553300:14.148 (+24884)
Alkbh4	chr5:136612075:12.668 (-2575), chr5:136627615:11.356 (+12965)
Alkbh6	chr7:31093770:9.52 (-1)
Alkbh8	chr9:3000185:108.52 (-335045), chr9:3000935:13.064 (-334295), chr9:3001485:32.324 (-333745), chr9:3002235:99.752 (-332995), chr9:3002635:33.692 (-332595), chr9:3003085:21.54 (-332145), chr9:3004685:42.296 (-330545), chr9:3005835:23.384 (-329395), chr9:3015220:22.04 (-320010), chr9:3015620:19.748 (-319610), chr9:3016170:89.82 (-319060), chr9:3018270:36.416 (-316960), chr9:3018870:13.76 (-316360), …
Allc	chr12:29274515:19.492 (-7168), chr12:28351550:12.32 (+915797)
Alox12	chr11:70119795:38.2 (-50953), chr11:70111755:12.488 (-42913), chr11:70068490:11.056 (+352), chr11:70068190:11.504 (+652)
Alox12e	chr11:70119795:38.2 (+16224), chr11:70111755:12.488 (+24264)
Alox15	chr11:70189800:17.548 (-24268), chr11:70187950:24.032 (-22418)
Alox5	chr6:116409070:23.86 (+2125), chr6:116408120:13.304 (+3075), chr6:116407270:10.692 (+3925), chr6:116406970:11.112 (+4225), chr6:116406120:33.7 (+5075), chr6:116405570:9.88 (+5625), chr6:116367715:10.276 (+43480)
Alox5ap	chr5:150046700:18.104 (-29933), chr5:150057745:74.796 (-18888), chr5:150059145:22.876 (-17488), chr5:150076640:17.26 (+7), chr5:150077390:22.7 (+757), chr5:150078390:28.528 (+1757), chr5:150079040:55.628 (+2407), chr5:150084290:18.056 (+7657), chr5:150086390:34.428 (+9757), chr5:150157370:14.272 (+80737), chr5:150176910:13.904 (+100277), chr5:150194475:16.72 (+117842), chr5:150194875:13.268 (+118…
Alpk2	chr18:65263595:14.004 (+289946), chr18:65081185:30.556 (+472356)
Alpk3	chr7:88140480:12.632 (-62005), chr7:88140830:11.716 (-61655), chr7:88149480:11.924 (-53005), chr7:88211635:12.892 (+9150)
Alppl2	chr1:88755630:22.308 (+230872)
Alx4	chr2:93601250:14.692 (+118660), chr2:93602100:11.14 (+119510), chr2:93603150:13.04 (+120560)
Ambra1	chr2:91565770:11.54 (-4524), chr2:91570420:13.384 (+126)
Amd2	chr10:40020830:10.028 (+1161), chr10:39995910:32.24 (+26081)
Amelx	chrX:165545460:14.632 (+79680), chrX:165544510:11.652 (+80630), chrX:165533835:6.08 (+91305), chrX:165532685:7.74 (+92455), chrX:165481955:6.428 (+143185)
Amigo2	chr15:97501230:12.264 (-423513), chr15:97494380:14.516 (-416663), chr15:97421670:11.22 (-343953), chr15:97421320:9.92 (-343603), chr15:97191695:13.292 (-113978)
Amn	chr12:112575145:11.916 (+65824), chr12:112608570:15.276 (+99249)
Amotl2	chr9:102633595:32.02 (+13462)
Ampd1	chr3:102934450:60.3 (+56514), chr3:102944155:12.12 (+66219)
Ampd2	chr3:107888920:9.304 (+624)
Ampd3	chr7:117912870:12.02 (-3247), chr7:117915870:9.464 (-247), chr7:117917070:10.376 (+953), chr7:117917870:9.868 (+1753), chr7:117918370:15.696 (+2253), chr7:117920320:11.656 (+4203), chr7:117920920:23.916 (+4803), chr7:117940260:13.664 (+24143), chr7:117967245:15.06 (+51128), chr7:117967895:12.48 (+51778)
Amz1	chr5:141211470:14.144 (+11390), chr5:141225190:17.428 (+25110), chr5:141225640:14.68 (+25560), chr5:141241110:15.748 (+41030), chr5:141271290:19.14 (+71210)
Amz2	chr11:109239560:16.212 (-47699), chr11:109302225:12.436 (+14966)
Anapc1	chr2:128271435:25.372 (+241695), chr2:128254895:19.864 (+258235), chr2:128248445:13.14 (+264685), chr2:128190810:13.12 (+322320), chr2:128168240:16.416 (+344890), chr2:128144890:15.292 (+368240), chr2:128122850:10.32 (+390280), chr2:128120850:10.156 (+392280), chr2:128030125:13.896 (+483005), chr2:128029675:11.024 (+483455)
Anapc5	chr5:123230350:12.74 (+40997)
Anapc7	chr5:122847070:13.476 (-25382), chr5:122950435:18.32 (+77983)
Ang	chr14:51708835:9.204 (-1916), chr14:51709335:17.04 (-1416), chr14:51710185:15.244 (-566), chr14:51711035:11.0 (+284), chr14:51713335:8.316 (+2584)
Angpt1	chr15:42515330:16.48 (-6990), chr15:42509130:11.516 (-790), chr15:42506580:13.612 (+1760), chr15:42497410:13.284 (+10930), chr15:42452120:10.428 (+56220), chr15:42416935:10.744 (+91405), chr15:42352540:33.648 (+155800), chr15:42341790:11.84 (+166550), chr15:42341490:9.928 (+166850), chr15:42340540:9.124 (+167800), chr15:42339040:10.908 (+169300), chr15:42311320:11.636 (+197020), chr15:42304220:11…
Angpt4	chr2:151799305:10.228 (+62238), chr2:151799905:16.568 (+62838)
Angptl2	chr2:33112600:16.364 (+41120), chr2:33209210:22.664 (+137730)
Angptl4	chr17:33947265:10.548 (-28746), chr17:33917645:16.732 (+874)
Angptl6	chr9:20682330:12.5 (+1823), chr9:20661640:17.176 (+22513)
Ank	chr15:27448050:9.656 (+51619), chr15:27550805:10.992 (+154374), chr15:27555305:10.156 (+158874), chr15:27557705:9.756 (+161274)
Ank1	chr8:24138725:10.068 (+53372)
Ank3	chr10:69559350:15.752 (+562895), chr10:69595875:10.604 (+599420), chr10:69643670:10.744 (+647215), chr10:69663640:17.356 (+667185)
Ankfy1	chr11:72503825:17.44 (+322)
Ankhd1	chr18:36720225:9.0 (-31)
Ankib1	chr5:3803665:18.184 (-557), chr5:3799315:11.1 (+3793), chr5:3773370:11.232 (+29738), chr5:3719520:21.308 (+83588), chr5:3696265:13.928 (+106843), chr5:3670125:44.656 (+132983), chr5:3668675:12.36 (+134433), chr5:3666775:22.716 (+136333)
Ankle1	chr8:73957125:156.604 (+27215)
Ankmy2	chr12:36883310:12.848 (-466), chr12:36941150:51.5 (+57374)
Ankrd1	chr19:36348170:16.148 (-153837), chr19:36347470:14.804 (-153137), chr19:36317140:11.864 (-122807), chr19:36313290:11.324 (-118957), chr19:36204255:15.404 (-9922)
Ankrd11	chr8:125556955:15.504 (+8941), chr8:125485075:14.58 (+80821), chr8:125456645:21.976 (+109251), chr8:125422555:14.38 (+143341), chr8:125422055:11.396 (+143841)
Ankrd13c	chr3:157620540:13.956 (+10111)
Ankrd17	chr5:90843870:12.404 (-48660)
Ankrd2	chr19:42080215:11.224 (-30312)
Ankrd23	chr1:36604260:15.544 (-11687)
Ankrd27	chr7:36373850:13.928 (+2585)
Ankrd28	chr14:32598350:8.14 (+45250), chr14:32594710:16.792 (+48890), chr14:32497230:10.708 (+146370), chr14:32496880:11.092 (+146720), chr14:32483050:16.768 (+160550), chr14:32478000:19.272 (+165600), chr14:32470500:10.888 (+173100)
Ankrd32	chr13:77578080:40.312 (-303352), chr13:76760010:20.524 (+514718), chr13:76731235:15.752 (+543493), chr13:76718935:11.92 (+555793), chr13:76548155:9.984 (+726573), chr13:76547055:9.228 (+727673)
Ankrd33b	chr15:31355995:17.88 (-58482), chr15:31347795:20.1 (-50282), chr15:31299260:9.312 (-1747), chr15:31298560:9.272 (-1047), chr15:31282620:9.728 (+14893), chr15:31268970:9.668 (+28543), chr15:31266570:14.812 (+30943), chr15:31262570:15.844 (+34943)
Ankrd44	chr1:54982500:12.28 (+701), chr1:54981350:13.436 (+1851), chr1:54980600:12.716 (+2601), chr1:54980150:14.7 (+3051), chr1:54977050:17.592 (+6151), chr1:54970650:29.604 (+12551), chr1:54969450:16.264 (+13751), chr1:54969050:12.216 (+14151), chr1:54896900:11.448 (+86301), chr1:54894800:11.4 (+88401), chr1:54855525:34.908 (+127676)
Ankrd46	chr15:36464130:18.288 (-37625), chr15:36430445:12.504 (-3940), chr15:36390800:9.744 (+35705), chr15:36385400:15.052 (+41105), chr15:36378800:14.548 (+47705), chr15:36376950:9.532 (+49555), chr15:36376450:26.168 (+50055), chr15:36304355:12.264 (+122150), chr15:36297175:20.512 (+129330), chr15:36291375:15.448 (+135130), chr15:36253995:12.184 (+172510)
Ankrd49	chr9:14588990:12.86 (-1585), chr9:14588590:12.252 (-1185), chr9:14563365:20.116 (+24040)
Ankrd54	chr15:78893445:15.596 (-157)
Ankrd6	chr4:32985985:12.492 (+51815)
Ankrd9	chr12:112246665:10.076 (-29435), chr12:112246215:16.84 (-28985), chr12:112242715:10.736 (-25485), chr12:112213055:57.032 (+4175), chr12:112146245:14.56 (+70985)
Anks1	chr17:28072100:11.4 (+25816), chr17:28150195:15.86 (+103911), chr17:28152145:40.06 (+105861), chr17:28152595:17.396 (+106311), chr17:28168440:14.4 (+122156)
Anks1b	chr10:89203795:18.316 (-132458), chr10:89207445:11.588 (-128808), chr10:89254825:50.608 (-81428)
Anks6	chr4:47023865:9.008 (+46312)
Ankzf1	chr1:75184725:34.996 (-3983)
Anln	chr9:22171460:13.788 (+22189), chr9:22132665:12.876 (+60984)
Ano2	chr6:125509280:17.856 (-131156), chr6:125509630:11.452 (-130806), chr6:125522730:16.196 (-117706), chr6:125533915:9.488 (-106521), chr6:125546375:10.416 (-94061), chr6:125628715:16.632 (-11721)
Ano4	chr10:88870530:15.064 (-149996)
Ano6	chr15:95627755:14.296 (+6482), chr15:95668950:10.832 (+47677), chr15:95680305:15.844 (+59032), chr15:95680955:27.484 (+59682), chr15:95711350:9.512 (+90077), chr15:95714250:12.228 (+92977), chr15:95736900:12.612 (+115627), chr15:95737200:10.448 (+115927), chr15:96106515:54.884 (+485242), chr15:96107615:13.008 (+486342)
Ano7	chr1:95288275:38.808 (+17803)
Ano8	chr8:74001540:9.804 (+8425)
Anp32a	chr9:62143150:15.024 (-45999), chr9:62189020:16.092 (-129), chr9:62201870:67.488 (+12721), chr9:62215720:19.296 (+26571)
Anp32b	chr4:46459265:10.52 (-4723)
Anp32e	chr3:95721060:10.468 (-12119), chr3:95732970:14.588 (-209), chr3:95794445:12.06 (+61266), chr3:95797995:11.096 (+64816)
Anpep	chr7:87045695:20.224 (-58150)
Antxr1	chr6:87248690:9.972 (+37078), chr6:87243940:9.964 (+41828), chr6:87209920:17.128 (+75848), chr6:87208320:12.04 (+77448), chr6:87141375:17.436 (+144393), chr6:87140075:10.036 (+145693), chr6:87134075:9.964 (+151693), chr6:87103145:12.94 (+182623)
Antxr2	chr5:98445935:22.992 (+14045)
Anubl1	chr6:116177940:26.896 (-36312), chr6:116179190:14.232 (-35062), chr6:116237055:12.28 (+22803)
Anxa10	chr8:64533785:9.412 (+68129), chr8:64405265:11.336 (+196649), chr8:64399415:13.484 (+202499), chr8:64391715:35.188 (+210199), chr8:64390315:14.812 (+211599), chr8:64387315:21.416 (+214599)
Anxa11	chr14:26612075:10.764 (-49565), chr14:26661355:9.956 (-285), chr14:26661755:8.156 (+115), chr14:26671175:8.708 (+9535), chr14:26676575:8.304 (+14935), chr14:26681375:14.432 (+19735)
Anxa13	chr15:58358855:9.948 (-138027)
Anxa2	chr9:69302400:13.896 (+911), chr9:69305000:13.78 (+3511)
Anxa3	chr5:97223485:24.26 (+1082), chr5:97308095:15.22 (+85692), chr5:97312795:23.856 (+90392), chr5:97327245:17.004 (+104842), chr5:97340735:92.28 (+118332), chr5:97341485:49.232 (+119082), chr5:97341985:36.244 (+119582), chr5:97342535:11.18 (+120132), chr5:97343985:27.54 (+121582), chr5:97346585:25.496 (+124182), chr5:97347035:14.004 (+124632), chr5:97350135:42.144 (+127732), chr5:97350535:27.356 (+1…
Anxa4	chr6:86723890:9.544 (+19687), chr6:86723290:10.824 (+20287)
Anxa5	chr3:36394620:13.028 (-19812)
Anxa6	chr11:54844820:11.78 (+2152), chr11:54836530:11.636 (+10442), chr11:54789620:11.516 (+57352), chr11:54789270:13.676 (+57702), chr11:54787520:19.62 (+59452), chr11:54786320:14.848 (+60652), chr11:54785670:17.356 (+61302)
Anxa9	chr3:95115495:17.956 (-4398), chr3:95097615:24.46 (+13482)
Aoah	chr13:20279680:9.452 (-606307), chr13:20324220:11.72 (-561767)
Aoc2	chr11:101185245:12.0 (-1131)
Aoc3	chr11:101219025:12.24 (+27106)
Aox3l1	chr1:58360700:22.204 (+25531)
Ap1ar	chr3:127596995:9.416 (-56586), chr3:127495405:9.244 (+45004)
Ap1b1	chr11:4873750:11.672 (-13157), chr11:4874900:21.44 (-12007), chr11:4889410:13.816 (+2503)
Ap1g1	chr8:112274655:37.736 (-27884), chr8:112301885:10.344 (-654)
Ap1m1	chr8:74763695:10.332 (-335), chr8:74792545:17.788 (+28515), chr8:74796595:9.828 (+32565), chr8:74797695:18.056 (+33665), chr8:74801295:14.2 (+37265), chr8:74805630:12.564 (+41600), chr8:74809080:9.028 (+45050), chr8:74819035:10.772 (+55005)
Ap1m2	chr9:21136500:19.708 (-19724), chr9:21132650:59.3 (-15874), chr9:21125900:18.268 (-9124), chr9:21123100:12.016 (-6324), chr9:21121200:18.176 (-4424), chr9:21118000:44.184 (-1224), chr9:21113750:15.152 (+3026)
Ap1s1	chr5:137508295:12.836 (+13634)
Ap1s2	chrX:160288990:8.552 (-58101), chrX:160335610:8.952 (-11481), chrX:160346040:6.224 (-1051)
Ap1s3	chr1:79748725:12.2 (-80179), chr1:79748575:12.2 (-80029), chr1:79737810:21.588 (-69264), chr1:79708475:27.804 (-39929), chr1:79708125:30.824 (-39579), chr1:79707725:27.676 (-39179)
Ap2a1	chr7:52185260:12.176 (-401)
Ap2a2	chr7:148744540:24.348 (-3538), chr7:148745940:15.176 (-2138), chr7:148746340:9.016 (-1738), chr7:148764525:12.992 (+16447), chr7:148786100:9.064 (+38022)
Ap2m1	chr16:20535980:19.624 (+404), chr16:20539980:11.3 (+4404)
Ap3b1	chr13:95124695:15.22 (-4219), chr13:95152140:76.72 (+23226)
Ap3m1	chr14:21867280:9.176 (+4383), chr14:21851665:11.62 (+19998)
Ap3m2	chr8:23925005:10.164 (-8880), chr8:23919755:11.58 (-3630), chr8:23919305:11.608 (-3180), chr8:23917655:11.76 (-1530), chr8:23917005:10.628 (-880)
Ap3s1	chr18:46905595:28.636 (+4025)
Ap3s2	chr7:87160495:14.964 (-94970), chr7:87160045:10.504 (-94520), chr7:87045695:20.224 (+19830)
Ap4b1	chr3:103613295:12.116 (-144), chr3:103613595:12.432 (+156)
Ap4e1	chr2:126834410:12.176 (-36)
Apbb1ip	chr2:22600505:68.024 (-29341), chr2:22602555:10.632 (-27291), chr2:22629185:20.188 (-661), chr2:22629585:13.16 (-261), chr2:22629985:23.388 (+139), chr2:22662960:23.784 (+33114), chr2:22671880:13.648 (+42034)
Apbb2	chr5:66714535:19.036 (+295374)
Apbh	chr7:31960485:11.096 (+116349), chr7:31954355:11.76 (+122479), chr7:31945850:19.704 (+130984)
Apc	chr18:34398835:9.696 (+18198)
Apc2	chr10:79776915:10.78 (+12351)
Aph1a	chr3:95695865:9.336 (-2053), chr3:95698565:14.724 (+647)
Aph1c	chr9:66765815:18.012 (-83303), chr9:66765365:18.008 (-82853), chr9:66764465:47.092 (-81953), chr9:66764015:32.564 (-81503), chr9:66763265:36.116 (-80753), chr9:66762765:16.856 (-80253), chr9:66761765:24.4 (-79253), chr9:66745765:16.46 (-63253), chr9:66681285:16.696 (+1227), chr9:66680535:17.152 (+1977), chr9:66679135:16.64 (+3377)
Api5	chr2:94277380:15.276 (+923)
Apitd1	chr4:148529975:21.404 (-18267), chr4:148518610:10.56 (-6902), chr4:148517910:23.932 (-6202)
Aplf	chr6:87692990:19.972 (-70850), chr6:87692240:12.356 (-70100)
Aplp2	chr9:31062010:36.356 (-42611), chr9:31061060:37.76 (-41661), chr9:31060310:32.888 (-40911), chr9:30971050:15.664 (+48349), chr9:30953185:18.712 (+66214)
Apoa1	chr9:45849515:19.376 (-187197), chr9:45906885:17.204 (-129827), chr9:45946660:12.864 (-90052), chr9:45955610:15.072 (-81102), chr9:45958660:12.376 (-78052), chr9:45984210:19.392 (-52502), chr9:46023730:13.072 (-12982)
Apoa2	chr1:173152205:11.056 (-2979)
Apoa4	chr9:46066035:13.424 (+17109)
Apoa5	chr9:46066035:13.424 (-10655)
Apob	chr12:7969345:10.992 (-15137), chr12:8162480:20.196 (+177998), chr12:8302435:19.9 (+317953)
Apob48r	chr7:133728120:14.224 (-401)
Apobec1	chr6:122521450:20.276 (+31011)
Apobec3	chr15:79709320:12.128 (-13517), chr15:79709870:10.488 (-12967)
Apobec4	chr1:154568340:17.504 (-29340)
Apoc1	chr7:20280680:11.368 (-2674)
Apod	chr16:31354890:9.516 (-40209), chr16:31290600:11.204 (+24081)
Apol8	chr15:77671235:10.82 (-85558), chr15:77667685:11.052 (-82008), chr15:77664835:19.08 (-79158), chr15:77662135:15.008 (-76458), chr15:77661485:9.712 (-75808), chr15:77650570:28.176 (-64893), chr15:77646620:22.724 (-60943), chr15:77637140:9.124 (-51463), chr15:77636340:28.684 (-50663), chr15:77635640:10.076 (-49963), chr15:77631790:28.088 (-46113), chr15:77631390:16.188 (-45713), chr15:77582255:12.5…
Apol9b	chr15:77582255:12.54 (+22754)
Apool	chrX:108883915:22.796 (-541101), chrX:109484620:36.848 (+59604)
Appbp2	chr11:85088920:12.364 (-40299)
Appl1	chr14:27807575:8.084 (-23839), chr14:27639450:20.084 (+144286), chr14:27571845:9.656 (+211891), chr14:27495315:8.384 (+288421)
Appl2	chr10:83865145:13.916 (-753737), chr10:83864695:14.124 (-753287), chr10:83846795:19.916 (-735387), chr10:83846245:13.616 (-734837), chr10:83801730:10.728 (-690322), chr10:83409585:24.412 (-298177), chr10:83111640:12.38 (-232)
Aprt	chr8:125117360:16.016 (-16554), chr8:125100405:10.204 (+401), chr8:125099455:10.2 (+1351)
Aqp11	chr7:104913930:10.3 (-27174), chr7:104898335:11.148 (-11579), chr7:104897835:12.532 (-11079), chr7:104896335:12.18 (-9579)
Aqp3	chr4:41020605:16.04 (+24610)
Aqp4	chr18:15505670:29.732 (+56522), chr18:15505020:16.868 (+57172), chr18:15504220:32.208 (+57972), chr18:15424265:21.968 (+137927), chr18:15370635:10.504 (+191557), chr18:15366985:15.996 (+195207), chr18:15363685:17.888 (+198507), chr18:15360285:15.632 (+201907), chr18:15353585:12.676 (+208607), chr18:15235820:17.184 (+326372)
Aqp6	chr15:99480140:9.612 (+48310)
Aqp7	chr4:41020605:16.04 (-25437)
Aqp9	chr9:71036130:14.824 (-25035), chr9:71035480:30.256 (-24385), chr9:71027280:16.068 (-16185), chr9:71015050:23.42 (-3955), chr9:71014100:32.764 (-3005), chr9:71013150:44.188 (-2055), chr9:71011150:18.52 (-55), chr9:71010600:22.504 (+495), chr9:71010150:13.576 (+945), chr9:71005800:14.972 (+5295), chr9:70996905:25.98 (+14190), chr9:70923585:12.308 (+87510), chr9:70835330:15.268 (+175765), chr9:7079…
Ar	chrX:95970015:7.308 (+624927), chrX:96065230:7.428 (+720142)
Araf	chrX:20347960:6.812 (-77708), chrX:20425705:7.004 (+37)
Arap1	chr7:108490155:9.012 (-6427), chr7:108491605:9.12 (-4977), chr7:108497005:9.58 (+423), chr7:108511310:34.176 (+14728), chr7:108512160:9.596 (+15578), chr7:108528505:9.084 (+31923), chr7:108531155:11.704 (+34573), chr7:108532505:9.9 (+35923)
Arap3	chr18:38278730:10.944 (-121503), chr18:38162455:11.096 (-5228), chr18:38159355:39.5 (-2128), chr18:38137310:9.556 (+19917), chr18:38131745:10.664 (+25482), chr18:38131345:13.524 (+25882)
Arcn1	chr9:44542515:13.068 (+33375), chr9:44531265:14.268 (+44625)
Areg	chr5:91712200:13.144 (+143560)
Arf2	chr11:103825580:12.308 (-2604), chr11:103840930:11.204 (+12746), chr11:103862530:15.248 (+34346)
Arf3	chr15:98603060:12.612 (-9512), chr15:98602560:9.016 (-9012)
Arf4	chr14:27457325:8.368 (-357)
Arf5	chr6:28371850:9.736 (-1789)
Arf6	chr12:70463560:10.528 (-9576), chr12:70463910:11.556 (-9226), chr12:70464860:14.808 (-8276), chr12:70475600:18.352 (+2464), chr12:70548405:21.896 (+75269), chr12:70548705:16.2 (+75569), chr12:70549005:32.776 (+75869), chr12:70558055:10.172 (+84919), chr12:70558655:12.464 (+85519), chr12:70559105:10.404 (+85969), chr12:70559505:11.764 (+86369), chr12:70587230:18.868 (+114094), chr12:70603150:16.56…
Arfgap2	chr2:91201680:10.612 (+96218)
Arfgap3	chr15:83273010:17.248 (-92334), chr15:83263505:11.5 (-82829)
Arfgef1	chr1:10315985:31.32 (-93235), chr1:10222030:17.804 (+720), chr1:10086555:11.596 (+136195)
Arfip2	chr7:112790615:9.8 (-1686)
Arg1	chr10:24918520:12.144 (-271245), chr10:24848325:23.116 (-201050), chr10:24839125:13.02 (-191850), chr10:24670240:17.02 (-22965)
Arg2	chr12:80272410:10.196 (+40636)
Arhgap10	chr8:80059025:20.624 (-17220), chr8:80058475:19.456 (-16670), chr8:80033035:9.044 (+8770), chr8:80009535:10.332 (+32270), chr8:80008735:24.284 (+33070), chr8:80008435:27.2 (+33370), chr8:80007835:118.648 (+33970), chr8:80006985:10.708 (+34820), chr8:79975745:30.668 (+66060), chr8:79966645:16.868 (+75160), chr8:79965045:13.812 (+76760)
Arhgap12	chr18:5816275:11.412 (+319820), chr18:5806250:11.296 (+329845)
Arhgap15	chr2:43583580:12.312 (-20763), chr2:43594645:18.688 (-9698), chr2:43604080:24.708 (-263), chr2:43628435:10.316 (+24092), chr2:44179600:14.28 (+575257), chr2:44208485:10.376 (+604142)
Arhgap17	chr7:130514640:9.184 (-1212), chr7:130510790:10.412 (+2638), chr7:130509940:17.896 (+3488), chr7:130509540:20.876 (+3888)
Arhgap18	chr10:26519035:9.232 (+26718), chr10:26519485:21.52 (+27168)
Arhgap20	chr9:51082055:13.852 (-491401), chr9:51132720:14.16 (-440736)
Arhgap21	chr2:20890890:19.688 (-1543), chr2:20815940:11.836 (+73407)
Arhgap22	chr14:33971575:15.804 (-58433), chr14:33998655:30.496 (-31353), chr14:34015535:10.848 (-14473), chr14:34016185:24.112 (-13823), chr14:34016785:11.528 (-13223), chr14:34116840:8.26 (+86832)
Arhgap23	chr11:97255845:11.992 (-55628), chr11:97289795:12.3 (-21678), chr11:97303235:13.644 (-8238)
Arhgap25	chr6:87533485:9.776 (-50257), chr6:87492220:20.732 (-8992), chr6:87491370:15.028 (-8142), chr6:87483270:11.412 (-42), chr6:87482970:12.988 (+258), chr6:87453045:20.38 (+30183), chr6:87452645:11.204 (+30583), chr6:87449895:12.64 (+33333), chr6:87446245:9.344 (+36983)
Arhgap26	chr18:39098455:15.38 (-54343), chr18:39099005:21.672 (-53793), chr18:39100305:12.512 (-52493), chr18:39122520:10.016 (-30278), chr18:39137595:11.008 (-15203), chr18:39153155:10.88 (+357), chr18:39180695:25.6 (+27897), chr18:39462390:9.14 (+309592), chr18:39540485:14.42 (+387687)
Arhgap28	chr17:68090835:15.02 (+262612)
Arhgap29	chr3:121555100:14.236 (-101143), chr3:121577615:10.78 (-78628)
Arhgap30	chr1:173310145:12.112 (-8945), chr1:173319045:41.244 (-45), chr1:173320345:15.864 (+1255)
Arhgap4	chrX:71157430:6.64 (-794), chrX:71155880:7.284 (+756)
Arhgap5	chr12:53603490:13.076 (-13575), chr12:53605790:24.54 (-11275), chr12:53739165:11.488 (+122100), chr12:53739615:31.58 (+122550), chr12:53745300:16.144 (+128235)
Arhgap6	chrX:165481955:6.428 (+248925), chrX:165532685:7.74 (+299655), chrX:165533835:6.08 (+300805), chrX:165544510:11.652 (+311480), chrX:165545460:14.632 (+312430)
Arhgap9	chr10:126760515:12.192 (-267), chr10:126760865:9.588 (+83)
Arhgdia	chr11:120441590:14.248 (+1325)
Arhgdib	chr6:136890260:17.456 (-23), chr6:136889710:15.164 (+527), chr6:136888610:31.56 (+1627), chr6:136888310:26.336 (+1927), chr6:136887760:12.488 (+2477), chr6:136887260:12.716 (+2977), chr6:136879360:37.064 (+10877)
Arhgef1	chr7:25687120:18.616 (-884), chr7:25687520:10.756 (-484)
Arhgef10	chr8:14890390:9.62 (-21326)
Arhgef10l	chr4:140240350:18.368 (-35680), chr4:140240000:19.048 (-35330), chr4:140235750:10.408 (-31080), chr4:140217395:11.224 (-12725)
Arhgef11	chr3:87353575:16.38 (-69097), chr3:87568565:16.62 (+145893), chr3:87569115:27.88 (+146443)
Arhgef12	chr9:42904615:12.92 (+9185)
Arhgef16	chr4:153955845:9.892 (-281842)
Arhgef19	chr4:140843670:14.816 (+44872)
Arhgef2	chr3:88407835:12.904 (-17192), chr3:88410735:16.556 (-14292), chr3:88411385:35.768 (-13642), chr3:88427520:15.16 (+2493), chr3:88431220:16.268 (+6193), chr3:88431620:12.08 (+6593)
Arhgef3	chr14:27858550:12.384 (-192674), chr14:28150310:12.396 (+99086), chr14:28150660:9.764 (+99436), chr14:28159130:9.964 (+107906), chr14:28163930:9.316 (+112706), chr14:28164730:22.12 (+113506), chr14:28168830:10.632 (+117606), chr14:28178240:19.472 (+127016), chr14:28218885:8.668 (+167661)
Arhgef6	chrX:54629250:6.852 (-37345), chrX:54592180:10.744 (-275), chrX:54591730:10.652 (+175)
Arhgef7	chr8:11592665:10.592 (-135439), chr8:11767655:23.376 (+39551), chr8:11775455:9.544 (+47351), chr8:11831395:23.1 (+103291)
Arid1a	chr4:133432045:10.284 (-122520), chr4:133431245:37.524 (-121720), chr4:133430595:38.544 (-121070), chr4:133429545:14.884 (-120020), chr4:133385660:18.12 (-76135), chr4:133384510:9.372 (-74985), chr4:133372260:13.476 (-62735), chr4:133307700:10.74 (+1825), chr4:133262965:18.156 (+46560)
Arid3a	chr10:79388290:17.284 (-1526), chr10:79389840:9.328 (+24), chr10:79399990:11.996 (+10174), chr10:79403540:10.584 (+13724)
Arid3b	chr9:57710065:12.968 (-28027), chr9:57684410:12.388 (-2372), chr9:57683860:17.892 (-1822), chr9:57679310:12.352 (+2728), chr9:57668460:28.724 (+13578), chr9:57659660:12.38 (+22378), chr9:57648660:14.316 (+33378), chr9:57648210:14.248 (+33828), chr9:57637610:19.292 (+44428), chr9:57633610:13.54 (+48428)
Arid4a	chr12:72100655:19.248 (-16298), chr12:72149405:12.804 (+32452)
Arid5a	chr1:36353465:12.88 (-11133), chr1:36364240:13.372 (-358), chr1:36365040:85.86 (+442)
Arid5b	chr10:67739890:17.248 (+1583), chr10:67703825:10.264 (+37648), chr10:67702975:9.884 (+38498)
Arih1	chr9:59335445:23.752 (-1265), chr9:59335045:19.716 (-865), chr9:59334645:36.516 (-465)
Arl10	chr13:54676785:9.112 (+412)
Arl11	chr14:61906975:18.728 (-21614), chr14:61913690:8.956 (-14899), chr14:61920415:10.604 (-8174), chr14:61928765:10.18 (+176)
Arl14	chr3:68975300:10.456 (-51040), chr3:69007145:9.728 (-19195), chr3:69009395:15.768 (-16945), chr3:69012445:9.04 (-13895)
Arl15	chr13:114584690:11.916 (-25), chr13:114590290:9.5 (+5575), chr13:114868320:13.028 (+283605)
Arl2bp	chr8:97158195:11.612 (-32459), chr8:97158595:14.076 (-32059), chr8:97190890:9.656 (+236)
Arl3	chr19:46628325:17.848 (+19249), chr19:46578635:11.348 (+68939), chr19:46577835:15.184 (+69739)
Arl4a	chr12:40762730:12.656 (+1843), chr12:40750020:13.464 (+14553), chr12:40749570:10.38 (+15003), chr12:40743870:29.28 (+20703)
Arl4c	chr1:90552740:11.424 (+46025), chr1:90551640:36.728 (+47125), chr1:90484240:47.548 (+114525), chr1:90406715:16.632 (+192050), chr1:90379285:35.408 (+219480), chr1:90378835:12.04 (+219930)
Arl6ip1	chr7:125273350:29.52 (-212)
Arl6ip4	chr5:124562355:11.92 (-3761)
Arl6ip5	chr6:97160770:13.244 (-15), chr6:97161470:15.868 (+685), chr6:97164020:10.008 (+3235)
Arl8a	chr1:137044255:15.324 (+845)
Arl8b	chr6:108612070:10.264 (-120982), chr6:108645740:20.428 (-87312), chr6:108646340:11.6 (-86712), chr6:108683680:9.496 (-49372)
Armc2	chr10:41993555:15.528 (-255368), chr10:41990805:43.84 (-252618), chr10:41964395:9.392 (-226208), chr10:41940490:14.62 (-202303), chr10:41914790:11.688 (-176603), chr10:41616435:10.096 (+121752), chr10:41547780:17.204 (+190407)
Armc3	chr2:18969970:11.22 (-150774), chr2:19067205:20.876 (-53539), chr2:19222705:10.556 (+101961), chr2:19223155:12.916 (+102411), chr2:19239085:11.488 (+118341), chr2:19240235:21.932 (+119491), chr2:19241985:15.592 (+121241), chr2:19265600:30.92 (+144856), chr2:19266250:22.96 (+145506)
Armc4	chr18:7460630:10.144 (-162732), chr18:7405275:10.144 (-107377)
Armc6	chr8:72800675:37.1 (-42355)
Armc9	chr1:88083345:16.412 (+31991), chr1:88113220:11.108 (+61866), chr1:88114620:20.916 (+63266), chr1:88125320:12.92 (+73966), chr1:88160740:32.536 (+109386), chr1:88165390:11.98 (+114036)
Armcx1	chrX:131252320:7.736 (-207)
Armcx5	chrX:132277780:7.496 (+550)
Arnt	chr3:95238325:10.252 (+14), chr3:95238675:11.0 (+364), chr3:95239225:15.2 (+914), chr3:95261600:11.132 (+23289)
Arntl	chr7:120228995:9.956 (-121983), chr7:120257175:12.736 (-93803), chr7:120275835:37.316 (-75143), chr7:120277235:9.088 (-73743), chr7:120277635:12.796 (-73343), chr7:120284985:9.844 (-65993), chr7:120341045:12.384 (-9933), chr7:120412810:11.44 (+61832), chr7:120430905:9.596 (+79927), chr7:120432905:20.512 (+81927), chr7:120438555:9.408 (+87577), chr7:120438855:12.816 (+87877)
Arntl2	chr6:146703795:12.188 (-50256)
Arpc1a	chr5:145859315:49.38 (+14578)
Arpc1b	chr5:145859315:49.38 (-15809)
Arpc2	chr1:74247755:11.66 (-35368), chr1:74273940:16.256 (-9183), chr1:74287680:14.132 (+4557), chr1:74291630:11.092 (+8507)
Arpc3	chr5:122829845:19.052 (-12091), chr5:122847070:13.476 (+5134)
Arpc5	chr1:154615420:11.168 (+1749)
Arpc5l	chr2:38863570:19.772 (-88)
Arpp19	chr9:74844270:12.292 (-41150)
Arrb1	chr7:106646370:55.444 (-37625), chr7:106680365:27.156 (-3630), chr7:106683365:11.432 (-630), chr7:106686115:10.032 (+2120), chr7:106688065:11.656 (+4070), chr7:106743095:28.924 (+59100)
Arrb2	chr11:70245645:29.904 (-509), chr11:70247295:45.124 (+1141), chr11:70251145:11.072 (+4991)
Arrdc3	chr13:81092350:20.336 (+69668)
Arsb	chr13:94709585:42.696 (+167952), chr13:94759410:14.668 (+217777), chr13:94760360:9.38 (+218727), chr13:94766160:9.076 (+224527), chr13:94767260:16.74 (+225627)
Arsg	chr11:109341140:11.656 (-9941), chr11:109341440:16.156 (-9641), chr11:109342040:17.42 (-9041), chr11:109422325:17.24 (+71244)
Art2a	chr7:108687135:9.592 (+17198), chr7:108615350:14.604 (+88983), chr7:108615050:13.872 (+89283)
Artn	chr4:117762480:10.376 (-160113), chr4:117655290:12.872 (-52923)
Arvcf	chr16:18387420:11.556 (+39054), chr16:18387820:11.472 (+39454)
Arx	chrX:90497110:6.12 (-34874)
As3mt	chr19:46764205:18.868 (-17727), chr19:46764855:10.336 (-17077), chr19:46765155:10.02 (-16777), chr19:46771885:12.852 (-10047), chr19:46780545:28.244 (-1387), chr19:46783645:11.336 (+1713), chr19:46783945:11.964 (+2013), chr19:46802990:15.096 (+21058), chr19:46815285:13.276 (+33353)
Asah1	chr8:42460045:11.864 (+5)
Asah2	chr19:32314560:14.928 (-136931), chr19:32313460:20.16 (-135831), chr19:32311910:11.576 (-134281), chr19:32296700:11.076 (-119071), chr19:32274675:10.224 (-97046), chr19:32270925:12.892 (-93296), chr19:32261360:13.736 (-83731), chr19:32246935:21.496 (-69306), chr19:32042555:13.448 (+135074), chr19:32037850:14.952 (+139779), chr19:32018930:12.276 (+158699)
Asap1	chr15:64172450:12.708 (+42030), chr15:64143520:25.528 (+70960), chr15:64135170:15.564 (+79310), chr15:64110770:10.688 (+103710), chr15:64074260:20.972 (+140220), chr15:63932100:9.864 (+282380), chr15:63891160:15.788 (+323320), chr15:63872595:12.496 (+341885), chr15:63834925:11.98 (+379555)
Asap3	chr4:135730745:26.456 (-31534), chr4:135733345:22.508 (-28934), chr4:135734045:55.668 (-28234)
Asb1	chr1:93430460:11.012 (-6681), chr1:93436190:20.136 (-951), chr1:93436690:11.004 (-451), chr1:93437240:26.836 (+99), chr1:93438140:11.288 (+999), chr1:93440690:11.216 (+3549), chr1:93460840:11.416 (+23699)
Ascc1	chr10:59437745:20.908 (-27841), chr10:59443845:28.204 (-21741)
Asf1a	chr10:53137220:9.352 (-179546), chr10:53141620:13.196 (-175146), chr10:53181045:10.836 (-135721), chr10:53245390:15.348 (-71376), chr10:53245740:9.54 (-71026)
Asf1b	chr8:86432890:9.672 (-46702), chr8:86480900:10.34 (+1308)
Asgr1	chr11:69889550:15.872 (+21680)
Asgr2	chr11:69889550:15.872 (-16595)
Ash1l	chr3:88893545:12.332 (+123812)
Asl	chr5:130500045:23.708 (+155), chr5:130499695:15.28 (+505)
Asna1	chr8:87548875:12.808 (+301)
Asnsd1	chr1:53839380:11.38 (-429838)
Aspg	chr12:113236705:10.448 (-108188)
Asph	chr4:9706275:14.94 (-110003), chr4:9674965:11.268 (-78693), chr4:9633495:19.98 (-37223), chr4:9633095:32.224 (-36823), chr4:9558975:12.608 (+37297), chr4:9558625:13.304 (+37647), chr4:9557925:10.58 (+38347), chr4:9548555:9.356 (+47717)
Asphd2	chr5:112933450:19.936 (-112218), chr5:112788735:39.08 (+32497)
Aspm	chr1:141320825:14.124 (-30524)
Aspn	chr13:49656320:10.248 (+16411), chr13:49656620:9.364 (+16711)
Asprv1	chr6:86498090:10.92 (-80077), chr6:86520835:27.108 (-57332), chr6:86535200:9.444 (-42967), chr6:86549650:12.408 (-28517), chr6:86550150:14.928 (-28017), chr6:86559350:17.232 (-18817), chr6:86587495:15.564 (+9328), chr6:86589345:19.108 (+11178), chr6:86589895:27.1 (+11728), chr6:86610405:10.908 (+32238)
Astl	chr2:127161970:11.988 (-2404)
Asxl1	chr2:153173065:11.38 (+1191), chr2:153176715:32.624 (+4841), chr2:153252930:11.952 (+81056), chr2:153270825:12.208 (+98951), chr2:153309120:19.18 (+137246), chr2:153316905:10.264 (+145031), chr2:153318705:14.508 (+146831), chr2:153319155:29.532 (+147281), chr2:153319805:22.12 (+147931), chr2:153320305:21.332 (+148431), chr2:153321755:16.512 (+149881), chr2:153351875:10.484 (+180001), chr2:1533522…
Asxl2	chr12:3426150:15.432 (-733), chr12:3426650:30.556 (-233)
Asz1	chr6:18026950:9.372 (+32110)
Atad2	chr15:57965780:11.044 (+856)
Atad5	chr11:79894000:14.436 (-8901), chr11:79894600:11.548 (-8301), chr11:79894950:15.676 (-7951), chr11:79899200:27.068 (-3701), chr11:79955440:13.852 (+52539), chr11:79959440:14.496 (+56539)
Atf1	chr15:99872010:14.076 (-186279), chr15:99872360:10.912 (-185929), chr15:100045750:11.836 (-12539), chr15:100067665:16.024 (+9376), chr15:100079575:10.88 (+21286)
Atf2	chr2:73637875:12.58 (+92809), chr2:73637175:12.832 (+93509)
Atf3	chr1:193093980:11.284 (-86769), chr1:193074055:13.872 (-66844), chr1:193072955:11.832 (-65744), chr1:193049230:17.892 (-42019), chr1:192962570:11.328 (+44641), chr1:192956970:27.844 (+50241), chr1:192956270:12.18 (+50941), chr1:192935190:13.144 (+72021)
Atf4	chr15:80081290:17.416 (-4323)
Atf5	chr7:52073965:10.608 (-2024)
Atf6	chr1:172797895:21.28 (+6), chr1:172793245:11.26 (+4656), chr1:172775860:13.696 (+22041), chr1:172763700:12.172 (+34201), chr1:172726030:18.0 (+71871), chr1:172639840:49.32 (+158061)
Atf7	chr15:102448305:9.472 (+7546)
Atf7ip	chr6:136371200:9.44 (-96171), chr6:136379805:31.288 (-87566), chr6:136414660:9.316 (-52711), chr6:136414960:9.04 (-52411), chr6:136416660:13.792 (-50711), chr6:136440870:12.476 (-26501), chr6:136532350:12.62 (+64979), chr6:136532750:18.5 (+65379)
Atg10	chr13:91339660:12.864 (+23931)
Atg12	chr18:46905595:28.636 (-4363)
Atg16l1	chr1:89517895:30.568 (-134750), chr1:89520395:11.704 (-132250), chr1:89521745:11.464 (-130900), chr1:89522545:23.756 (-130100), chr1:89523145:128.872 (-129500), chr1:89537295:14.852 (-115350), chr1:89547545:19.392 (-105100), chr1:89555695:17.74 (-96950), chr1:89556145:21.524 (-96500), chr1:89652575:40.7 (-70), chr1:89652925:12.876 (+280), chr1:89662575:11.784 (+9930)
Atg16l2	chr7:108255605:12.88 (+194996), chr7:108209300:9.604 (+241301), chr7:108190620:17.076 (+259981), chr7:108182165:12.232 (+268436), chr7:108176315:40.892 (+274286), chr7:108175565:10.908 (+275036)
Atg4a	chrX:137711060:21.796 (+219605)
Atg4d	chr9:21066405:12.232 (-3337), chr9:21068805:20.616 (-937), chr9:21091385:53.992 (+21643)
Atg5	chr10:43638875:9.46 (-349288), chr10:43639175:11.468 (-348988), chr10:43788945:9.16 (-199218), chr10:44061930:9.312 (+73767), chr10:44100390:10.532 (+112227), chr10:44101140:9.696 (+112977)
Atg7	chr6:114408235:23.28 (-184907), chr6:114408935:10.968 (-184207), chr6:114409685:10.968 (-183457), chr6:114460760:10.96 (-132382), chr6:114609560:24.156 (+16418), chr6:114610160:29.748 (+17018), chr6:114732195:14.544 (+139053), chr6:114768150:11.912 (+175008), chr6:114825050:16.332 (+231908), chr6:114843845:11.368 (+250703), chr6:114844295:27.564 (+251153), chr6:114870500:9.844 (+277358)
Atg9a	chr1:75184725:34.996 (+3771)
Atg9b	chr5:23889085:14.372 (+8875)
Athl1	chr7:148127370:9.664 (-109), chr7:148127770:13.124 (+291), chr7:148132970:17.628 (+5491)
Atl1	chr12:70991185:12.564 (-3070), chr12:70991835:11.04 (-2420)
Atl2	chr17:80325500:15.42 (-30038)
Atl3	chr19:7626765:12.14 (+58236)
Atm	chr9:53344620:13.328 (+155), chr9:53230745:44.108 (+114030)
Atmin	chr8:119447615:11.812 (-19677)
Atoh1	chr6:64378465:18.924 (-300674), chr6:64947085:10.244 (+267946)
Atoh8	chr6:72230530:12.9 (-44960), chr6:72227480:14.54 (-41910), chr6:72225880:10.136 (-40310), chr6:72215830:19.696 (-30260), chr6:72184715:10.928 (+855), chr6:72112925:9.216 (+72645), chr6:72112475:18.208 (+73095), chr6:72090405:16.56 (+95165), chr6:72089955:11.192 (+95615)
Atp10a	chr7:65932940:12.216 (+19369), chr7:65934040:9.052 (+20469), chr7:65951305:9.48 (+37734), chr7:65981330:9.492 (+67759), chr7:65981730:11.856 (+68159), chr7:65985830:20.812 (+72259), chr7:65986430:27.052 (+72859), chr7:65996530:13.492 (+82959), chr7:65997530:9.36 (+83959), chr7:65998330:17.48 (+84759), chr7:66043155:9.324 (+129584), chr7:66097585:9.16 (+184014)
Atp10b	chr11:43208310:16.236 (+244932), chr11:43225010:13.336 (+261632)
Atp10d	chr5:72552360:12.624 (-42207), chr5:72561540:13.072 (-33027), chr5:72564290:11.168 (-30277), chr5:72574230:25.644 (-20337), chr5:72593390:17.392 (-1177), chr5:72594690:17.0 (+123), chr5:72614295:15.92 (+19728)
Atp11a	chr8:12828430:19.88 (+71415), chr8:12876525:9.84 (+119510)
Atp11b	chr3:35594930:9.744 (-58129), chr3:35595230:10.8 (-57829), chr3:35631470:12.32 (-21589), chr3:35653705:17.176 (+646), chr3:35808190:10.064 (+155131), chr3:35822655:9.568 (+169596)
Atp13a1	chr8:72315105:9.132 (-27)
Atp13a2	chr4:140539600:18.672 (-3187), chr4:140544850:19.508 (+2063), chr4:140545450:11.596 (+2663)
Atp13a3	chr16:30533980:13.508 (-145365), chr16:30453675:15.496 (-65060), chr16:30416455:12.94 (-27840), chr16:30390165:17.536 (-1550), chr16:30389465:11.076 (-850)
Atp1a1	chr3:101355980:20.724 (+52599)
Atp1a2	chr1:174236765:11.064 (-8571), chr1:174236465:13.076 (-8271)
Atp1a3	chr7:25791770:15.168 (-857), chr7:25763965:15.8 (+26948)
Atp1b1	chr1:166370655:16.508 (+17830)
Atp1b2	chr11:69399500:12.596 (+19961)
Atp1b3	chr9:96270245:12.62 (-5528)
Atp2a1	chr7:133616555:11.924 (-9969), chr7:133615955:18.652 (-9369), chr7:133613705:15.44 (-7119), chr7:133607155:10.16 (-569), chr7:133600135:10.932 (+6451)
Atp2a2	chr5:123052265:13.292 (-100032), chr5:122997340:15.704 (-45107), chr5:122950435:18.32 (+1798)
Atp2a3	chr11:72754495:12.356 (-20175), chr11:72759685:75.052 (-14985), chr11:72760385:31.124 (-14285), chr11:72768935:12.892 (-5735), chr11:72775185:32.092 (+515)
Atp2b1	chr10:97848290:10.736 (-529495), chr10:98239195:10.98 (-138590), chr10:98244615:9.036 (-133170), chr10:98378235:9.952 (+450), chr10:98544440:12.064 (+166655)
Atp2b3	chrX:70819795:11.56 (+71371)
Atp2b4	chr1:135794145:19.488 (-143820), chr1:135792645:29.936 (-142320), chr1:135792245:19.12 (-141920), chr1:135784595:23.576 (-134270), chr1:135759915:23.732 (-109590), chr1:135753190:11.076 (-102865), chr1:135712575:38.568 (-62250), chr1:135698420:14.54 (-48095), chr1:135697820:54.396 (-47495), chr1:135695470:11.5 (-45145), chr1:135690470:11.124 (-40145), chr1:135633160:13.392 (+17165)
Atp2c1	chr9:105423855:13.816 (-26409), chr9:105406340:13.072 (-8894)
Atp2c2	chr8:122233770:11.492 (+9862), chr8:122236320:9.824 (+12412), chr8:122285920:12.588 (+62012), chr8:122286920:28.22 (+63012)
Atp4b	chr8:13353330:19.684 (+43447)
Atp5b	chr10:127506450:12.136 (-13912), chr10:127520220:33.508 (-142)
Atp5e	chr2:174279480:10.852 (+10121)
Atp5h	chr11:115275040:12.64 (+6192)
Atp5k	chr5:108876225:46.384 (-12829), chr5:108875625:12.304 (-12229), chr5:108834725:44.44 (+28671), chr5:108829325:18.38 (+34071)
Atp5l	chr9:44713890:14.12 (+14934), chr9:44712390:12.592 (+16434)
Atp5o	chr16:91964965:10.688 (-33091), chr16:91869865:17.288 (+62009), chr16:91866065:11.728 (+65809), chr16:91865365:13.688 (+66509), chr16:91865015:10.936 (+66859), chr16:91826265:19.688 (+105609), chr16:91793670:18.248 (+138204), chr16:91790170:54.696 (+141704)
Atp5s	chr12:70859025:24.264 (+33077), chr12:70867275:14.316 (+41327), chr12:70877640:14.696 (+51692)
Atp6ap2	chrX:11663655:6.164 (-501340), chrX:11664205:6.564 (-500790), chrX:11700100:6.176 (-464895), chrX:11701800:6.14 (-463195), chrX:11724900:6.932 (-440095), chrX:11733285:8.896 (-431710), chrX:11829225:6.388 (-335770), chrX:11829675:8.128 (-335320), chrX:12120920:6.444 (-44075), chrX:12139995:6.888 (-25000), chrX:12159040:6.436 (-5955)
Atp6v0a1	chr11:100871635:16.712 (+867), chr11:100872085:19.124 (+1317), chr11:100925035:11.74 (+54267), chr11:100925635:15.472 (+54867)
Atp6v0a2	chr5:125079905:13.252 (+258), chr5:125084255:31.636 (+4608)
Atp6v0c	chr17:24331620:11.236 (-25247), chr17:24307820:10.196 (-1447)
Atp6v0d1	chr8:108076890:16.004 (+13049)
Atp6v0d2	chr4:19755035:16.876 (+94677)
Atp6v0e	chr17:26732490:14.864 (-80850), chr17:26742790:19.092 (-70550), chr17:26777390:10.472 (-35950)
Atp6v1c1	chr15:38465455:10.7 (-126203), chr15:38497315:20.94 (-94343), chr15:38583035:11.672 (-8623), chr15:38639395:11.352 (+47737)
Atp6v1d	chr12:79962755:11.996 (-131)
Atp6v1e1	chr6:120745900:11.336 (+26802)
Atp6v1g2	chr17:35369755:13.492 (-3785), chr17:35372905:12.168 (-635)
Atp6v1g3	chr1:140088755:14.832 (-81559), chr1:140201105:11.492 (+30791), chr1:140224375:13.14 (+54061)
Atp7a	chrX:103222540:8.276 (-74), chrX:103330485:11.76 (+107871), chrX:103331485:11.032 (+108871)
Atp8a1	chr5:68322925:12.584 (-84256), chr5:68239090:11.936 (-421), chr5:68237640:17.516 (+1029), chr5:68236990:14.42 (+1679), chr5:68222580:17.596 (+16089), chr5:68215080:19.412 (+23589), chr5:68207345:13.86 (+31324), chr5:68206995:14.868 (+31674), chr5:68205945:18.028 (+32724)
Atp8a2	chr14:60796600:14.076 (-90930), chr14:60796100:8.472 (-90430), chr14:60748455:11.988 (-42785)
Atp8b1	chr18:64916810:13.228 (-96157), chr18:64769850:15.352 (+50803), chr18:64769550:19.564 (+51103), chr18:64759555:57.96 (+61098), chr18:64757855:23.328 (+62798), chr18:64757005:14.104 (+63648), chr18:64737650:9.1 (+83003), chr18:64687025:37.552 (+133628)
Atp8b2	chr3:89765565:18.532 (+1864)
Atp8b4	chr2:126325930:16.356 (-8642), chr2:126325630:20.224 (-8342), chr2:126324030:12.856 (-6742), chr2:126323530:20.172 (-6242), chr2:126322780:13.276 (-5492), chr2:126322480:11.12 (-5192), chr2:126321830:12.68 (-4542), chr2:126317280:14.54 (+8), chr2:126303465:12.0 (+13823), chr2:126301865:15.024 (+15423), chr2:126301415:18.12 (+15873), chr2:126300015:16.74 (+17273), chr2:126293965:19.264 (+23323), c…
Atp9b	chr18:80935900:21.948 (+194896), chr18:80935150:57.52 (+195646), chr18:80934200:9.744 (+196596), chr18:80916585:9.228 (+214211)
Atpgd1	chr19:4169820:11.168 (+250)
Atpif1	chr4:132089315:16.36 (+534), chr4:132083915:12.256 (+5934), chr4:132082765:9.748 (+7084)
Atrn	chr2:130755755:33.412 (+23524), chr2:130756655:12.388 (+24424), chr2:130757405:10.684 (+25174), chr2:130758705:23.94 (+26474)
Atrx	chrX:103121815:6.496 (+2895)
Atxn1	chr13:46456315:12.64 (-395971), chr13:46435450:16.276 (-375106), chr13:46007440:12.424 (+52904), chr13:46006840:13.696 (+53504), chr13:46003190:10.42 (+57154), chr13:45999490:11.84 (+60854), chr13:45999040:10.736 (+61304), chr13:45967895:9.128 (+92449), chr13:45967545:10.984 (+92799), chr13:45945910:15.764 (+114434), chr13:45845595:33.736 (+214749), chr13:45789125:11.204 (+271219), chr13:45609380…
Atxn10	chr15:85372760:10.364 (+205950)
Atxn1l	chr8:112274655:37.736 (-13017)
Atxn2	chr5:122261885:11.836 (+100268), chr5:122283840:18.44 (+122223), chr5:122285440:24.576 (+123823)
Atxn7	chr14:14813985:10.284 (-31019), chr14:14897730:11.18 (+52726), chr14:14920355:16.924 (+75351), chr14:14920955:39.364 (+75951)
Auh	chr13:52957120:9.428 (+67925), chr13:52923945:15.496 (+101100), chr13:52918595:11.84 (+106450), chr13:52914495:10.752 (+110550), chr13:52903590:14.76 (+121455), chr13:52903290:16.984 (+121755), chr13:52818280:11.22 (+206765), chr13:52786030:12.72 (+239015), chr13:52769450:10.78 (+255595), chr13:52714520:9.676 (+310525), chr13:52710620:28.704 (+314425)
Aurkb	chr11:68840225:20.02 (-18919)
Aven	chr2:112350595:11.624 (+17475)
Avpi1	chr19:42207665:10.372 (-4183)
Axin2	chr11:108873155:97.096 (+91493), chr11:109130955:17.36 (+349293)
Axl	chr7:26598635:9.032 (-25076), chr7:26575935:9.44 (-2376), chr7:26567785:10.872 (+5774), chr7:26567335:13.484 (+6224), chr7:26566985:9.708 (+6574), chr7:26561785:15.036 (+11774)
Azin1	chr15:38583035:11.672 (-134015), chr15:38497315:20.94 (-48295), chr15:38465455:10.7 (-16435), chr15:38448860:18.848 (+160), chr15:38402415:10.576 (+46605), chr15:38398165:14.248 (+50855), chr15:38382190:12.136 (+66830), chr15:38314580:18.36 (+134440), chr15:38314230:24.872 (+134790)
B230120H23Rik	chr2:71955955:10.336 (-167738), chr2:72124585:11.632 (+892), chr2:72156830:13.364 (+33137), chr2:72204825:12.892 (+81132), chr2:72281110:24.684 (+157417)
B2m	chr2:121972630:10.972 (-792), chr2:121973180:12.332 (-242)
B3galnt1	chr3:69273430:9.628 (+129352), chr3:69272730:12.136 (+130052), chr3:69177895:11.008 (+224887)
B3galnt2	chr13:13953255:15.7 (-93685), chr13:14126405:10.664 (+79465)
B3galt2	chr1:145216300:28.352 (-271526)
B3galt4	chr17:34088335:10.144 (+97), chr17:34084485:14.036 (+3947)
B3galt5	chr16:96522920:29.484 (+20282)
B3galtl	chr5:150498290:17.88 (+17459), chr5:150655530:16.716 (+174699)
B3gat2	chr1:23922625:15.264 (+153861), chr1:23923975:11.576 (+155211)
B3gnt2	chr11:22797220:19.892 (-37541), chr11:22758635:12.808 (+1044), chr11:22753835:22.792 (+5844), chr11:22743185:23.404 (+16494), chr11:22742635:12.844 (+17044), chr11:22714285:26.768 (+45394), chr11:22709735:21.844 (+49944), chr11:22662530:22.344 (+97149), chr11:22609125:14.26 (+150554), chr11:22575240:18.312 (+184439), chr11:22566170:14.748 (+193509)
B3gnt3	chr8:74247020:26.9 (-21322)
B3gnt5	chr16:19912310:9.772 (+151984), chr16:19912910:31.888 (+152584), chr16:19973700:13.228 (+213374)
B3gnt6	chr7:105349180:9.648 (-1196), chr7:105335930:9.04 (+12054)
B3gnt7	chr1:88083345:16.412 (-116450), chr1:88113220:11.108 (-86575), chr1:88114620:20.916 (-85175), chr1:88125320:12.92 (-74475), chr1:88160740:32.536 (-39055), chr1:88165390:11.98 (-34405), chr1:88199670:12.192 (-125), chr1:88241010:26.432 (+41215)
B3gnt8	chr7:26435020:27.404 (+22378)
B3gnt9	chr8:107778300:10.068 (+750)
B3gntl1	chr11:121421665:27.0 (+112799), chr11:121421015:22.992 (+113449), chr11:121416315:15.272 (+118149)
B430306N03Rik	chr17:48463705:14.572 (+8219)
B4galnt1	chr10:126571830:10.588 (-31056), chr10:126572430:31.276 (-30456), chr10:126573830:13.08 (-29056), chr10:126602170:15.092 (-716)
B4galnt2	chr11:95769240:13.168 (+6944)
B4galnt3	chr6:120143265:11.032 (+101311), chr6:120124685:16.972 (+119891), chr6:120124335:22.392 (+120241), chr6:120105870:14.316 (+138706), chr6:120105520:10.656 (+139056), chr6:120062700:19.032 (+181876), chr6:120049995:9.108 (+194581)
B4galnt4	chr7:148232850:20.696 (-14322), chr7:148233250:18.004 (-13922), chr7:148233900:14.076 (-13272), chr7:148234750:9.972 (-12422), chr7:148250050:25.692 (+2878), chr7:148250550:14.784 (+3378)
B4galt1	chr4:40800270:11.14 (+760), chr4:40799870:9.652 (+1160), chr4:40799470:13.62 (+1560), chr4:40798720:9.58 (+2310), chr4:40797870:11.62 (+3160), chr4:40792170:10.556 (+8860), chr4:40765630:9.232 (+35400), chr4:40729445:14.424 (+71585), chr4:40728195:34.932 (+72835), chr4:40716695:29.308 (+84335)
B4galt3	chr1:173189195:12.048 (-11263), chr1:173202145:16.548 (+1687)
B4galt4	chr16:38743280:9.936 (+904)
B4galt5	chr2:167200760:18.624 (-26083), chr2:167194030:30.788 (-19353), chr2:167193380:11.252 (-18703), chr2:167192980:14.336 (-18303), chr2:167160770:45.552 (+13907)
B4galt6	chr18:21096730:10.196 (-191826)
B4galt7	chr13:55702270:26.136 (+799)
B9d2	chr7:26465345:20.24 (-831), chr7:26466345:13.628 (+169)
BC003331	chr1:152240140:18.54 (+44)
BC004004	chr17:29441300:10.312 (+35568)
BC005537	chr13:24883455:13.7 (-10070)
BC005764	chr10:79340760:14.868 (-3382)
BC006779	chr2:180978865:12.42 (-2134)
BC011426	chr17:56072405:16.008 (+40890)
BC015286	chr8:107351005:13.788 (-4538)
BC016495	chr19:18721535:25.412 (+15030)
BC016579	chr16:45668510:22.064 (-14280), chr16:45666410:20.688 (-12180), chr16:45623635:9.524 (+30595), chr16:45616235:11.872 (+37995)
BC017158	chr7:135535900:17.604 (-94256), chr7:135535350:20.476 (-93706), chr7:135535050:18.54 (-93406), chr7:135464205:9.156 (-22561)
BC017612	chr9:15162295:17.252 (-147643), chr9:15199945:60.98 (-109993), chr9:15200545:24.028 (-109393)
BC018242	chr9:21755015:13.588 (+12298), chr9:21760365:19.428 (+17648)
BC023105	chr18:60640830:12.344 (+41882), chr18:60659875:29.328 (+60927), chr18:60660325:27.004 (+61377)
BC023744	chr5:117768885:11.86 (-389), chr5:117796445:15.556 (+27171), chr5:117804300:12.492 (+35026)
BC023882	chr5:34512035:11.484 (+61)
BC024139	chr15:76034320:9.436 (-77335), chr15:76030020:9.712 (-73035), chr15:76028670:9.304 (-71685), chr15:76027220:9.452 (-70235), chr15:76026870:10.976 (-69885), chr15:76023370:18.696 (-66385), chr15:75986870:9.744 (-29885)
BC025190	chr17:35355670:18.236 (-15037), chr17:35356220:28.216 (-14487), chr17:35356620:31.52 (-14087), chr17:35359320:12.844 (-11387), chr17:35369755:13.492 (-952)
BC028528	chr3:95698565:14.724 (-2713), chr3:95695865:9.336 (-13), chr3:95686935:10.012 (+8917)
BC030046	chr14:56463470:8.528 (-9481)
BC030307	chr10:86169320:25.2 (+765), chr10:86190535:10.628 (+21980), chr10:86208670:10.28 (+40115), chr10:86210920:15.416 (+42365), chr10:86235040:12.96 (+66485)
BC030336	chr7:127973065:10.712 (+151932)
BC031441	chr17:56072405:16.008 (+12276)
BC035947	chr1:78534445:12.724 (-25713)
BC039632	chr7:135032670:11.064 (+1813)
BC040753	chr2:31303085:18.136 (+9504), chr2:31326425:10.892 (+32844)
BC048355	chr17:46647500:11.644 (+13763)
BC048599	chr6:40849325:10.58 (+1060), chr6:40843750:13.112 (+6635)
BC049349	chr8:74464580:12.148 (-10384), chr8:74532510:10.464 (+57546)
BC049635	chr4:42915125:13.772 (-28051), chr4:42893615:29.988 (-6541)
BC050777	chr2:181218415:16.008 (-9495)
BC051070	chr3:106300080:25.66 (-90981), chr3:106299280:9.848 (-90181), chr3:106295780:15.3 (-86681), chr3:106294130:9.668 (-85031), chr3:106290430:10.1 (-81331), chr3:106289280:12.456 (-80181), chr3:106288980:14.528 (-79881), chr3:106288230:17.888 (-79131), chr3:106286780:13.76 (-77681), chr3:106286230:9.096 (-77131), chr3:106285280:10.156 (-76181), chr3:106265030:16.816 (-55931), chr3:106252775:70.996 (-…
BC051665	chr13:60844895:19.516 (+42814), chr13:60844345:19.832 (+43364), chr13:60775980:9.56 (+111729), chr13:60774680:18.136 (+113029)
BC052040	chr2:115498310:16.7 (+90859), chr2:115715990:10.596 (+308539), chr2:115739115:13.344 (+331664), chr2:115759130:17.676 (+351679), chr2:115768025:27.256 (+360574)
BC057079	chr4:87982950:13.66 (+242417), chr4:88052895:11.4 (+312362), chr4:88065460:9.268 (+324927), chr4:88078725:15.28 (+338192)
BC057170	chr5:105539725:14.656 (-415)
BC061194	chr2:18656600:10.06 (+35952), chr2:18657050:12.064 (+36402), chr2:18819700:47.36 (+199052), chr2:18862880:10.468 (+242232), chr2:18873965:69.076 (+253317), chr2:18877565:12.196 (+256917), chr2:18914490:12.344 (+293842), chr2:18918740:13.996 (+298092)
BC068281	chr12:4847330:11.264 (-2822), chr12:4850630:10.024 (+478), chr12:4880015:44.752 (+29863)
BC094916	chr1:175382030:15.5 (+84057), chr1:175371470:14.376 (+94617), chr1:175371020:12.056 (+95067)
BC128282	chr13:23778075:9.1 (-1595)
Baalc	chr15:38639395:11.352 (-126060)
Bace1	chr9:45656630:12.764 (+10019), chr9:45659580:13.0 (+12969), chr9:45661930:22.996 (+15319)
Bace2	chr16:97532225:14.476 (-46109)
Bach1	chr16:87586165:9.916 (-113033), chr16:87612765:13.912 (-86433), chr16:87625835:15.64 (-73363), chr16:87698320:28.012 (-878), chr16:87700270:14.632 (+1072), chr16:87706520:10.948 (+7322), chr16:87712470:16.492 (+13272), chr16:87713370:32.668 (+14172)
Bach2	chr4:32377220:11.332 (+51296), chr4:32390920:9.044 (+64996), chr4:32662510:12.932 (+336586)
Bag2	chr1:33795760:30.828 (+18834), chr1:33793960:13.98 (+20634)
Bag3	chr7:135713910:18.456 (+46814), chr7:135725810:9.48 (+58714)
Bahcc1	chr11:120020265:31.512 (-73995), chr11:120041425:16.42 (-52835), chr11:120042875:11.76 (-51385), chr11:120080310:21.4 (-13950), chr11:120130910:16.444 (+36650), chr11:120178010:13.924 (+83750), chr11:120201475:19.828 (+107215)
Bai1	chr15:73716130:9.784 (-630495)
Baiap2	chr11:119789710:14.612 (-14695), chr11:119813825:12.24 (+9420), chr11:119816875:11.8 (+12470), chr11:119896315:18.876 (+91910)
Baiap2l1	chr5:145055915:12.36 (+63065), chr5:145038245:13.916 (+80735)
Baiap2l2	chr15:79154100:20.868 (-38162)
Bak1	chr17:27149060:10.152 (+16510)
Bambi	chr18:3481650:42.632 (-26304), chr18:3482150:15.324 (-25804)
Banf2	chr2:143999210:10.44 (+140373), chr2:143999560:12.584 (+140723), chr2:144012260:16.652 (+153423), chr2:144024500:17.556 (+165663), chr2:144056435:20.756 (+197598), chr2:144056985:17.176 (+198148), chr2:144091745:12.528 (+232908)
Bank1	chr3:136089775:10.212 (-100766), chr3:135994295:10.132 (-5286), chr3:135985280:10.008 (+3729), chr3:135915980:10.408 (+73029), chr3:135893750:9.688 (+95259)
Banp	chr8:124478405:17.6 (+3973), chr8:124479905:48.488 (+5473), chr8:124545915:9.256 (+71483), chr8:124788450:9.856 (+314018), chr8:124797405:11.868 (+322973), chr8:124799005:9.984 (+324573)
Bap1	chr14:32073860:9.592 (+9186)
Bard1	chr1:71146880:18.724 (+2665)
Barhl2	chr5:107108935:14.292 (-221751), chr5:106376610:13.188 (+510574)
Bat1a	chr17:35379855:29.776 (+1165), chr17:35392945:13.68 (+14255)
Bat5	chr17:35216905:14.352 (-9330)
Batf	chr12:86969670:10.264 (-57999), chr12:86970370:23.72 (-57299), chr12:86970720:23.028 (-56949), chr12:86985130:11.892 (-42539), chr12:87000530:11.48 (-27139), chr12:87001130:14.36 (-26539), chr12:87027675:12.128 (+6), chr12:87045630:10.352 (+17961), chr12:87046330:15.988 (+18661), chr12:87059575:12.036 (+31906)
Batf3	chr1:192935190:13.144 (+12898), chr1:192956270:12.18 (+33978), chr1:192956970:27.844 (+34678), chr1:192962570:11.328 (+40278)
Baz1a	chr12:56117975:10.28 (-30653), chr12:56100295:10.852 (-12973), chr12:56099995:11.052 (-12673)
Baz1b	chr5:135662855:29.628 (-337), chr5:135672355:12.348 (+9163)
Baz2a	chr10:127529245:11.204 (-270), chr10:127530395:9.796 (+880)
Baz2b	chr2:60042420:15.092 (-78554), chr2:60041370:13.452 (-77504), chr2:60040920:10.416 (-77054), chr2:60010485:12.048 (-46619), chr2:59976690:10.424 (-12824), chr2:59976390:10.612 (-12524), chr2:59913965:10.06 (+49901), chr2:59910065:37.296 (+53801), chr2:59857360:45.836 (+106506), chr2:59800285:11.06 (+163581)
Bbc3	chr7:16860815:10.92 (-34116), chr7:16861115:12.064 (-33816), chr7:16880475:13.408 (-14456), chr7:16881975:11.636 (-12956), chr7:16897000:10.864 (+2069), chr7:16930755:9.724 (+35824)
Bbox1	chr2:110069570:10.476 (+76311)
Bbs10	chr10:110802355:17.324 (+66621), chr10:110878510:15.796 (+142776), chr10:110879010:11.408 (+143276), chr10:110883360:13.22 (+147626), chr10:110892050:21.36 (+156316)
Bbs12	chr3:37231345:26.212 (+19870)
Bbs4	chr9:59188085:12.256 (+13181)
Bbs9	chr9:22280155:27.704 (-3), chr9:22477610:17.216 (+197452)
Bbx	chr16:50736815:12.752 (-304314), chr16:50732845:13.84 (-300344), chr16:50632750:16.872 (-200249), chr16:50482855:10.524 (-50354), chr16:50449340:34.468 (-16839), chr16:50445340:9.988 (-12839), chr16:50432845:9.332 (-344), chr16:50315910:10.556 (+116591), chr16:50205195:10.588 (+227306), chr16:50096865:10.924 (+335636), chr16:49987230:37.424 (+445271), chr16:49970650:15.56 (+461851), chr16:4990544…
Bcar3	chr3:121993845:12.4 (-128852), chr3:122043230:17.216 (-79467)
Bcas1	chr2:170177035:12.604 (+76309), chr2:170147550:10.028 (+105794), chr2:170078460:15.676 (+174884), chr2:170046980:15.976 (+206364), chr2:170045830:10.956 (+207514), chr2:170045480:11.396 (+207864), chr2:170044330:13.568 (+209014), chr2:170030310:10.236 (+223034), chr2:170021260:16.868 (+232084), chr2:170018910:13.908 (+234434), chr2:170000255:21.904 (+253089), chr2:169994655:23.868 (+258689), chr2…
Bcas2	chr3:102934450:60.3 (-41183), chr3:102944155:12.12 (-31478), chr3:102980880:9.752 (+5247)
Bcas3	chr11:85137530:24.66 (-29185), chr11:85332020:32.424 (+165305), chr11:85533595:22.956 (+366880), chr11:85537795:25.184 (+371080)
Bcat1	chr6:145024255:13.008 (-26924), chr6:144950755:12.228 (+46576), chr6:144851375:80.704 (+145956), chr6:144823805:17.948 (+173526), chr6:144642130:12.464 (+355201)
Bcat2	chr7:52827570:12.692 (+1838), chr7:52848680:12.428 (+22948)
Bcdin3d	chr15:99328710:9.688 (-23550), chr15:99314870:10.668 (-9710), chr15:99301060:9.148 (+4100)
Bckdha	chr7:26435020:27.404 (+8759)
Bckdhb	chr9:84007140:12.568 (+164753)
Bcl11a	chr11:24030330:19.06 (+52275), chr11:24038730:14.744 (+60675), chr11:24039730:15.428 (+61675), chr11:24085125:18.476 (+107070)
Bcl2	chr1:108610450:14.872 (+416), chr1:108609350:15.98 (+1516), chr1:108592525:15.748 (+18341), chr1:108550335:13.216 (+60531), chr1:108524090:18.876 (+86776), chr1:108509465:31.012 (+101401), chr1:108445700:11.272 (+165166), chr1:108436900:20.916 (+173966), chr1:108416210:11.328 (+194656), chr1:108414610:15.964 (+196256), chr1:108412360:20.484 (+198506), chr1:108238175:12.572 (+372691), chr1:1082135…
Bcl2a1c	chr9:114008250:13.588 (-231002)
Bcl2l1	chr2:152656835:11.356 (+582), chr2:152652285:10.764 (+5132), chr2:152643475:16.712 (+13942), chr2:152640075:12.644 (+17342), chr2:152616565:10.24 (+40852), chr2:152615365:101.752 (+42052)
Bcl2l10	chr9:75209775:13.624 (+14211), chr9:75210275:31.924 (+14711)
Bcl2l11	chr2:127886970:15.516 (-64803), chr2:127888570:36.82 (-63203), chr2:127889620:10.296 (-62153), chr2:127890170:10.116 (-61603), chr2:127910595:13.48 (-41178), chr2:127911345:22.048 (-40428), chr2:127951395:14.564 (-378), chr2:128029675:11.024 (+77902), chr2:128030125:13.896 (+78352), chr2:128120850:10.156 (+169077), chr2:128122850:10.32 (+171077), chr2:128144890:15.292 (+193117), chr2:128168240:16…
Bcl2l13	chr6:120861970:9.028 (+75723), chr6:120864370:13.464 (+78123), chr6:120864670:18.004 (+78423), chr6:120865070:24.728 (+78823)
Bcl2l14	chr6:133992275:10.716 (-354071), chr6:133995175:15.992 (-351171), chr6:133995725:10.688 (-350621), chr6:134014995:12.6 (-331351), chr6:134045820:10.472 (-300526), chr6:134080870:10.52 (-265476), chr6:134081770:19.584 (-264576), chr6:134088770:9.36 (-257576), chr6:134102220:13.28 (-244126), chr6:134102570:12.28 (-243776), chr6:134123515:9.484 (-222831), chr6:134136630:10.548 (-209716), chr6:134177…
Bcl3	chr7:20462370:11.128 (-54267), chr7:20456475:36.812 (-48372), chr7:20430295:14.808 (-22192), chr7:20416410:17.308 (-8307), chr7:20402990:13.76 (+5113), chr7:20401590:9.804 (+6513)
Bcl6	chr16:24238780:9.74 (-250083), chr16:24151955:12.36 (-163258), chr16:24151405:24.712 (-162708), chr16:24121215:11.688 (-132518)
Bcl7c	chr7:134818795:15.312 (+33484)
Bcl9l	chr9:44270425:21.208 (-36793), chr9:44287960:16.216 (-19258), chr9:44288410:12.124 (-18808), chr9:44302345:25.192 (-4873), chr9:44303445:12.24 (-3773), chr9:44320480:14.632 (+13262)
Bclaf1	chr10:19875285:11.656 (-156989), chr10:19939260:12.868 (-93014), chr10:19953560:9.496 (-78714), chr10:20010585:10.66 (-21689), chr10:20067665:14.328 (+35391), chr10:20140130:10.564 (+107856), chr10:20157470:16.564 (+125196), chr10:20310060:21.564 (+277786), chr10:20315310:13.44 (+283036)
Bcmo1	chr8:119643500:9.38 (+23736)
Bco2	chr9:50361995:14.596 (+1247), chr9:50345510:18.536 (+17732)
Bcor	chrX:12159040:6.436 (-501861), chrX:12139995:6.888 (-482816), chrX:12120920:6.444 (-463741), chrX:11829675:8.128 (-172496), chrX:11829225:6.388 (-172046), chrX:11733285:8.896 (-76106), chrX:11724900:6.932 (-67721), chrX:11701800:6.14 (-44621), chrX:11700100:6.176 (-42921), chrX:11664205:6.564 (-7026), chrX:11663655:6.164 (-6476), chrX:11583325:6.152 (+73854), chrX:11576325:8.196 (+80854), chrX:11…
Bcorl1	chrX:45708730:6.024 (+14196), chrX:45776490:6.4 (+81956), chrX:45778090:11.24 (+83556), chrX:45778540:16.212 (+84006), chrX:45780740:6.672 (+86206), chrX:45782940:6.26 (+88406), chrX:45786240:8.44 (+91706), chrX:45786940:18.448 (+92406)
Bcr	chr10:74608960:16.904 (+85320)
Bdh1	chr16:31354890:9.516 (-67492), chr16:31472225:12.44 (+49843), chr16:31472575:13.028 (+50193)
Begain	chr12:110162755:30.256 (+143671)
Best1	chr19:10074995:11.24 (+1127), chr19:10059300:12.152 (+16822), chr19:10058900:18.164 (+17222), chr19:10057950:13.684 (+18172)
Bet1l	chr7:148042615:11.388 (-334)
Bex4	chrX:132649780:14.88 (-23803)
Bex6	chr16:32176990:9.332 (-2895), chr16:32177490:18.436 (-2395), chr16:32190440:23.172 (+10555), chr16:32200785:17.74 (+20900), chr16:32202935:11.42 (+23050)
Bfsp1	chr2:143661670:11.492 (+27238)
Bhlha15	chr5:144866115:19.072 (-85039)
Bhlha9	chr11:76328335:14.624 (-157636), chr11:76401080:100.728 (-84891), chr11:76401630:46.9 (-84341), chr11:76407430:19.592 (-78541), chr11:76442335:25.316 (-43636), chr11:76459755:14.82 (-26216)
Bhlhe40	chr6:108227165:10.56 (-383457), chr6:108257090:12.564 (-353532), chr6:108376640:9.004 (-233982), chr6:108377090:13.54 (-233532), chr6:108378590:10.48 (-232032), chr6:108398615:10.276 (-212007), chr6:108453950:19.696 (-156672), chr6:108467880:13.668 (-142742), chr6:108478390:12.732 (-132232), chr6:108482140:13.92 (-128482), chr6:108485540:9.2 (-125082), chr6:108486690:10.388 (-123932), chr6:108487…
Bicd1	chr6:149142175:11.912 (-215232), chr6:149182720:15.656 (-174687)
Bicd2	chr13:49466985:16.192 (+30068), chr13:49486985:9.408 (+50068)
Bid	chr6:121027485:16.092 (-160648), chr6:121027035:10.908 (-160198), chr6:121026035:11.228 (-159198), chr6:121013385:11.38 (-146548), chr6:121008685:9.896 (-141848), chr6:121003685:10.104 (-136848), chr6:120906895:27.3 (-40058), chr6:120865070:24.728 (+1767), chr6:120864670:18.004 (+2167), chr6:120864370:13.464 (+2467), chr6:120861970:9.028 (+4867)
Bin1	chr18:32467400:15.824 (-69470), chr18:32591565:15.68 (+54695), chr18:32698205:52.484 (+161335), chr18:32698955:23.084 (+162085), chr18:32702355:16.716 (+165485), chr18:32703605:133.428 (+166735), chr18:32709290:32.124 (+172420), chr18:32711740:12.968 (+174870), chr18:32717340:12.5 (+180470), chr18:32717640:9.68 (+180770)
Bin3	chr14:70501220:10.956 (+1269), chr14:70506970:18.772 (+7019), chr14:70530790:8.236 (+30839)
Birc2	chr9:7781040:23.892 (+54214), chr9:7780390:14.528 (+54864), chr9:7776140:17.12 (+59114), chr9:7774790:12.832 (+60464)
Birc3	chr9:7873050:16.32 (+119)
Bivm	chr1:44176730:12.94 (-82), chr1:44179330:37.736 (+2518)
Blm	chr7:87812020:9.576 (-132016), chr7:87792430:11.568 (-112426), chr7:87786630:20.128 (-106626), chr7:87786230:15.812 (-106226), chr7:87784980:14.164 (-104976), chr7:87774445:30.984 (-94441), chr7:87721390:11.92 (-41386), chr7:87720990:14.176 (-40986), chr7:87699595:12.036 (-19591), chr7:87679415:22.32 (+589), chr7:87640355:11.076 (+39649), chr7:87612340:10.984 (+67664), chr7:87590475:39.576 (+8952…
Blmh	chr11:76804505:14.84 (+45246), chr11:76805405:13.088 (+46146), chr11:76806105:13.312 (+46846), chr11:76806655:28.24 (+47396)
Bloc1s3	chr7:20081815:17.06 (+11864)
Blzf1	chr1:166370655:16.508 (-133041)
Bmf	chr2:118348250:33.372 (+27163), chr2:118345700:15.068 (+29713), chr2:118328805:10.388 (+46608), chr2:118325305:16.316 (+50108), chr2:118317405:10.5 (+58008), chr2:118316905:13.336 (+58508), chr2:118316555:16.164 (+58858), chr2:118316055:13.952 (+59358)
Bmp1	chr14:70920510:8.452 (-516)
Bmp10	chr6:87349645:9.824 (-29350), chr6:87350195:21.736 (-28800), chr6:87446245:9.344 (+67250), chr6:87449895:12.64 (+70900), chr6:87452645:11.204 (+73650), chr6:87453045:20.38 (+74050)
Bmp2k	chr5:97223485:24.26 (-203222), chr5:97308095:15.22 (-118612), chr5:97312795:23.856 (-113912), chr5:97327245:17.004 (-99462), chr5:97340735:92.28 (-85972), chr5:97341485:49.232 (-85222), chr5:97341985:36.244 (-84722), chr5:97342535:11.18 (-84172), chr5:97343985:27.54 (-82722), chr5:97346585:25.496 (-80122), chr5:97347035:14.004 (-79672), chr5:97350135:42.144 (-76572), chr5:97350535:27.356 (-76172)…
Bmp6	chr13:38604570:10.272 (+166986)
Bmp8a	chr4:123249935:12.0 (-229890), chr4:123249285:18.72 (-229240), chr4:123103190:16.176 (-83145), chr4:123085135:14.788 (-65090)
Bmp8b	chr4:122703705:19.776 (-78702), chr4:122749135:22.808 (-33272)
Bmper	chr9:22477610:17.216 (-549909)
Bmpr1b	chr3:142019830:9.612 (-374616), chr3:142016380:28.94 (-371166), chr3:141995935:23.76 (-350721), chr3:141995285:30.664 (-350071)
Bmpr2	chr1:59828605:12.704 (+7125), chr1:59887265:17.712 (+65785), chr1:59952460:23.096 (+130980), chr1:60074210:31.52 (+252730)
Bms1	chr6:118330955:11.272 (+38479)
Bnc1	chr7:89121540:28.112 (+15644)
Bnc2	chr4:83668420:12.948 (+523888), chr4:83222460:11.396 (+969848)
Bnip2	chr9:69837915:16.844 (+608), chr9:69840865:14.76 (+3558)
Bnip3	chr7:146111515:17.976 (-10327)
Bnip3l	chr14:67626605:8.176 (+1108), chr14:67610125:8.776 (+17588)
Bnipl	chr3:95080515:11.832 (-25492)
Bod1	chr11:31721310:14.776 (-149449)
Bod1l	chr5:42212365:18.98 (+23188), chr5:42202635:13.432 (+32918)
Bola3	chr6:83331885:16.944 (+32408)
Bpgm	chr6:34467875:9.452 (+41520)
Bpi	chr2:157985785:17.208 (-98191), chr2:157988835:25.232 (-95141), chr2:157989235:13.284 (-94741), chr2:157992535:34.324 (-91441), chr2:158000360:13.34 (-83616), chr2:158001310:53.592 (-82666), chr2:158001810:11.932 (-82166)
Bptf	chr11:106992785:12.364 (+450), chr11:106964285:18.304 (+28950)
Braf	chr6:39674775:10.728 (+686)
Brca1	chr11:101347290:21.568 (+65978), chr11:101346940:17.7 (+66328)
Brca2	chr5:150919525:11.032 (-405672), chr5:150921025:20.036 (-404172), chr5:150921625:13.36 (-403572), chr5:150938070:16.164 (-387127), chr5:151386635:44.072 (+61438), chr5:151395150:14.504 (+69953), chr5:151395800:21.152 (+70603)
Brd2	chr17:34238740:14.272 (+19951)
Brd3	chr2:27362755:13.808 (-31838), chr2:27343085:18.184 (-12168), chr2:27342485:11.164 (-11568), chr2:27338035:11.292 (-7118)
Brd7	chr8:90824350:9.812 (+61739), chr8:90817940:11.496 (+68149)
Bre	chr5:32069440:68.468 (+69018), chr5:32116445:48.148 (+116023), chr5:32162980:18.24 (+162558), chr5:32318820:16.944 (+318398), chr5:32379125:11.524 (+378703), chr5:32414365:22.156 (+413943), chr5:32414765:27.116 (+414343), chr5:32424515:14.176 (+424093), chr5:32425015:21.16 (+424593)
Brf1	chr12:114238155:10.028 (+676), chr12:114229775:16.988 (+9056)
Bri3	chr5:145009290:12.54 (-6803), chr5:145012940:25.624 (-3153), chr5:145038245:13.916 (+22152), chr5:145055915:12.36 (+39822)
Bri3bp	chr5:125922955:12.464 (+1018), chr5:125925155:22.264 (+3218), chr5:125942585:21.86 (+20648)
Brip1	chr11:85773950:13.592 (+240744), chr11:85773500:12.424 (+241194)
Brsk2	chr7:149243105:12.296 (+107450)
Brunol4	chr18:25920495:11.988 (-8012), chr18:25400320:21.316 (+512163)
Brunol5	chr10:80896690:15.06 (+48763)
Brunol6	chr9:59392785:16.344 (-33358), chr9:59413600:19.392 (-12543)
Brwd1	chr16:96246850:13.488 (+57184)
Bsdc1	chr4:129125060:23.16 (-13862)
Bsg	chr10:79158115:11.74 (-8987)
Bst1	chr5:44210220:11.384 (+89)
Bst2	chr8:74052755:9.396 (+8580)
Bsx	chr9:40622225:19.916 (-59984)
Btaf1	chr19:37007295:12.56 (+6727), chr19:37249585:10.004 (+249017)
Btbd1	chr7:88934375:13.824 (+39941), chr7:88908565:20.776 (+65751), chr7:88871120:11.46 (+103196)
Btbd10	chr7:120512970:13.628 (-118), chr7:120512320:11.888 (+532), chr7:120438855:12.816 (+73997), chr7:120438555:9.408 (+74297), chr7:120432905:20.512 (+79947), chr7:120430905:9.596 (+81947), chr7:120412810:11.44 (+100042)
Btbd11	chr10:84729145:17.152 (-120413), chr10:84729795:9.844 (-119763)
Btbd2	chr10:80126870:9.472 (-7055)
Btbd6	chr12:114229775:16.988 (+15002)
Btbd7	chr12:104131315:10.588 (-14700)
Btbd9	chr17:30712285:11.468 (+946), chr17:30711835:10.588 (+1396), chr17:30696730:11.956 (+16501), chr17:30655905:72.124 (+57326), chr17:30164830:11.224 (+548401)
Btc	chr5:91712200:13.144 (+119738)
Btd	chr14:32470500:10.888 (+16250), chr14:32478000:19.272 (+23750), chr14:32483050:16.768 (+28800), chr14:32496880:11.092 (+42630), chr14:32497230:10.708 (+42980), chr14:32594710:16.792 (+140460), chr14:32598350:8.14 (+144100)
Btg1	chr10:95540390:13.24 (-539244), chr10:95586665:9.916 (-492969), chr10:95643380:19.24 (-436254), chr10:95644180:16.4 (-435454), chr10:95663625:11.612 (-416009), chr10:95664075:14.132 (-415559), chr10:95666925:12.076 (-412709), chr10:95667675:9.004 (-411959), chr10:95703405:12.8 (-376229), chr10:95833695:10.136 (-245939), chr10:95834145:9.332 (-245489), chr10:95836345:28.096 (-243289), chr10:958369…
Btg2	chr1:136001920:15.904 (-26189), chr1:135995720:15.788 (-19989), chr1:135994720:11.436 (-18989), chr1:135976110:11.504 (-379), chr1:135974210:33.96 (+1521), chr1:135967410:11.656 (+8321), chr1:135957060:11.368 (+18671), chr1:135956410:12.232 (+19321)
Btg4	chr9:50962640:24.292 (+38535)
Btk	chrX:131118105:11.656 (-427), chrX:131117605:11.512 (+73), chrX:131099090:24.42 (+18588), chrX:131098240:12.228 (+19438)
Btn1a1	chr13:23541450:9.536 (+16319), chr13:23537950:9.544 (+19819), chr13:23537550:9.896 (+20219), chr13:23529570:12.224 (+28199), chr13:23527570:13.092 (+30199), chr13:23525070:10.772 (+32699)
Btnl9	chr11:48989435:20.02 (+11155), chr11:48988935:24.46 (+11655), chr11:48988485:12.792 (+12105), chr11:48987835:18.916 (+12755), chr11:48984235:55.328 (+16355)
Btrc	chr19:45382560:24.78 (-55663), chr19:45619010:14.02 (+180787)
Bub1b	chr2:118485000:19.064 (+61054), chr2:118485300:23.156 (+61354)
Bysl	chr17:47746060:20.056 (+2380), chr17:47735235:72.488 (+13205), chr17:47734335:12.9 (+14105), chr17:47733835:33.288 (+14605), chr17:47732635:36.516 (+15805), chr17:47731785:10.048 (+16655)
Bzrap1	chr11:87563285:12.14 (-10757), chr11:87563985:28.72 (-10057), chr11:87564735:23.332 (-9307), chr11:87565285:30.864 (-8757), chr11:87567635:21.092 (-6407), chr11:87568185:12.952 (-5857), chr11:87568835:22.168 (-5207), chr11:87570135:13.1 (-3907)
Bzw1	chr1:58360700:22.204 (-89279)
Bzw2	chr12:36883310:12.848 (+101)
C030006K11Rik	chr15:76635660:9.604 (-81386), chr15:76632710:45.072 (-78436), chr15:76630260:13.288 (-75986), chr15:76589240:9.956 (-34966), chr15:76553345:14.128 (+929)
C030019I05Rik	chr11:46054830:11.608 (+5772)
C030046E11Rik	chr19:29489120:11.792 (-107651), chr19:29491220:11.164 (-105551), chr19:29492720:24.596 (-104051), chr19:29493320:24.032 (-103451), chr19:29505760:28.196 (-91011), chr19:29537115:13.78 (-59656), chr19:29561160:22.488 (-35611), chr19:29563010:14.7 (-33761), chr19:29572250:10.592 (-24521), chr19:29573550:11.816 (-23221), chr19:29715715:11.152 (+118944)
C030046I01Rik	chr10:79377460:12.236 (+2214)
C130026I21Rik	chr1:85274415:15.304 (-7275), chr1:85266865:11.12 (+275), chr1:85245880:22.02 (+21260)
C130038G02Rik	chr5:148729890:22.644 (-39005), chr5:149122510:23.148 (+353615), chr5:149191325:11.056 (+422430)
C130039O16Rik	chr12:85616305:18.124 (-56475), chr12:85548265:32.756 (+11565), chr12:85547865:11.844 (+11965), chr12:85536700:10.656 (+23130), chr12:85536150:10.868 (+23680), chr12:85534850:13.888 (+24980), chr12:85533750:11.948 (+26080), chr12:85518700:19.52 (+41130), chr12:85518150:12.44 (+41680), chr12:85517450:12.724 (+42380), chr12:85516700:12.436 (+43130), chr12:85516050:16.948 (+43780), chr12:85515600:29…
C130060K24Rik	chr6:65460280:55.528 (+128993), chr6:65538945:10.104 (+207658), chr6:65544345:25.904 (+213058)
C1galt1c1	chrX:36126410:6.552 (-138125)
C1ql1	chr11:102868500:11.848 (-60726)
C1ql2	chr1:122397895:11.668 (+160737)
C1ql3	chr2:13190525:63.264 (-258035), chr2:13188325:11.204 (-255835)
C1qtnf3	chr15:10697370:19.74 (-184740), chr15:10710080:13.428 (-172030)
C1qtnf6	chr15:78350580:9.54 (+9466), chr15:78346030:10.948 (+14016)
C1qtnf7	chr5:43626550:14.908 (-366610), chr5:43746095:30.244 (-247065)
C1qtnf9	chr14:61355705:12.968 (-31265), chr14:61356605:8.956 (-30365), chr14:61361305:8.632 (-25665), chr14:61364255:8.86 (-22715), chr14:61366405:12.912 (-20565), chr14:61369005:23.024 (-17965), chr14:61389890:8.268 (+2920)
C1rl	chr6:124426300:12.372 (-16851), chr6:124427350:12.644 (-15801), chr6:124428250:10.3 (-14901), chr6:124431400:9.044 (-11751)
C230081A13Rik	chr9:56266825:19.26 (-969), chr9:56265325:12.228 (+531), chr9:56112855:16.48 (+153001), chr9:56112255:16.396 (+153601), chr9:56055125:12.776 (+210731)
C2cd2	chr16:98179095:9.776 (-34853), chr16:98144065:14.048 (+177)
C2cd3	chr7:107578470:10.376 (+57728), chr7:107579770:9.668 (+59028), chr7:107610380:15.876 (+89638)
C330007P06Rik	chrX:34383735:8.164 (+20562), chrX:34360325:6.02 (+43972)
C330018D20Rik	chr18:57195685:9.232 (-60653), chr18:57140970:19.688 (-5938), chr18:57138670:10.372 (-3638), chr18:57138020:28.256 (-2988), chr18:57137520:37.14 (-2488), chr18:57135470:15.58 (-438), chr18:57094130:13.108 (+40902), chr18:57092530:9.276 (+42502)
C330027C09Rik	chr16:48993645:9.008 (-655), chr16:49320245:28.356 (+325945), chr16:49331080:10.184 (+336780)
C3ar1	chr6:122813085:14.544 (-6911), chr6:122806235:19.132 (-61)
C5ar1	chr7:16881975:11.636 (-37376), chr7:16880475:13.408 (-35876), chr7:16861115:12.064 (-16516), chr7:16860815:10.92 (-16216), chr7:16849325:14.536 (-4726), chr7:16848475:15.616 (-3876), chr7:16843425:32.728 (+1174), chr7:16839875:14.184 (+4724), chr7:16836175:10.828 (+8424)
C77370	chrX:101448150:7.032 (-51695), chrX:101447850:6.192 (-51395), chrX:101311945:8.288 (+84510), chrX:101208950:9.608 (+187505)
C80913	chr7:38875195:20.332 (-70625)
C9	chr15:6459075:9.52 (+63743), chr15:6470690:72.844 (+75358), chr15:6472990:36.668 (+77658), chr15:6473790:21.732 (+78458), chr15:6497255:13.024 (+101923), chr15:6504905:9.988 (+109573), chr15:6507105:9.612 (+111773), chr15:6517705:10.076 (+122373), chr15:6518105:15.688 (+122773), chr15:6519105:42.924 (+123773), chr15:6524705:9.74 (+129373)
C920016K16Rik	chr17:33130220:12.096 (+137)
CNGB1	chr8:97673510:13.996 (+134571)
Cab39	chr1:87646460:11.012 (-43561), chr1:87647060:12.092 (-42961), chr1:87647410:20.644 (-42611), chr1:87648160:33.292 (-41861), chr1:87691330:12.3 (+1309), chr1:87734850:18.336 (+44829)
Cab39l	chr14:60059425:9.396 (-392), chr14:60059875:11.844 (+58), chr14:60173605:8.688 (+113788), chr14:60174005:9.752 (+114188)
Cabc1	chr1:182143420:11.996 (-17270), chr1:182129525:15.936 (-3375), chr1:182129025:17.428 (-2875)
Cabin1	chr10:75159810:9.1 (+67291), chr10:75130020:12.144 (+97081)
Cables1	chr18:11975825:13.328 (-21957), chr18:12078230:23.46 (+80448), chr18:12182365:11.264 (+184583), chr18:12182665:9.188 (+184883), chr18:12220085:10.548 (+222303)
Cables2	chr2:180005775:10.6 (+2394)
Cabp1	chr5:115637805:18.316 (-1676), chr5:115637005:13.8 (-876), chr5:115617710:25.012 (+18419)
Cabyr	chr18:12505910:26.968 (-393953), chr18:12799010:12.156 (-100853), chr18:12803110:9.768 (-96753), chr18:12820050:10.08 (-79813), chr18:12919060:14.512 (+19197), chr18:12919610:14.04 (+19747), chr18:12920060:10.352 (+20197), chr18:12954635:38.108 (+54772), chr18:12967415:9.568 (+67552), chr18:13085030:20.324 (+185167)
CacnB2	chr2:14542365:13.436 (+15623)
Cacna1a	chr8:86881500:13.888 (-57762), chr8:87183890:10.924 (+244628), chr8:87185590:9.776 (+246328)
Cacna1e	chr1:156945560:18.512 (-372511), chr1:156943960:27.244 (-370911), chr1:156931760:15.484 (-358711), chr1:156918030:17.428 (-344981), chr1:156906880:37.172 (-333831), chr1:156897380:11.172 (-324331), chr1:156875890:13.904 (-302841), chr1:156525075:12.028 (+47974), chr1:155881170:21.052 (+691879)
Cacna2d2	chr9:107318280:12.044 (+16070)
Cacna2d3	chr14:30781710:8.864 (-246661)
Cacnb3	chr15:98491270:13.408 (+26076)
Cacng1	chr11:107554815:21.016 (+22974)
Cacng2	chr15:78003045:9.064 (-53336)
Cacng3	chr7:129454110:13.08 (-361147), chr7:129849725:12.476 (+34468), chr7:129852125:14.264 (+36868), chr7:130099135:10.716 (+283878)
Cacng5	chr11:108110895:23.332 (-338220), chr11:108110345:11.184 (-337670), chr11:108109995:14.596 (-337320), chr11:108107695:19.432 (-335020), chr11:108105595:38.296 (-332920), chr11:108096745:31.396 (-324070), chr11:108084630:31.888 (-311955), chr11:108010195:16.084 (-237520)
Cacybp	chr1:162303805:17.268 (-160898), chr1:162287435:12.368 (-144528), chr1:162269605:15.712 (-126698), chr1:162269105:13.236 (-126198), chr1:162239590:14.728 (-96683), chr1:162239240:18.636 (-96333), chr1:162238690:15.324 (-95783), chr1:162237740:15.184 (-94833), chr1:162235390:14.268 (-92483), chr1:162232540:17.18 (-89633), chr1:162231540:19.472 (-88633), chr1:162176260:17.78 (-33353)
Cadm4	chr7:25259240:13.072 (-7801), chr7:25266675:11.832 (-366)
Cadps	chr14:13370165:21.452 (+285427)
Calb1	chr4:15195940:12.268 (-612470), chr4:15226810:9.264 (-581600), chr4:15227210:9.552 (-581200)
Calcrl	chr2:84270040:15.68 (-4618), chr2:84269190:11.144 (-3768), chr2:84265390:18.548 (+32), chr2:84233560:14.744 (+31862), chr2:84209555:10.132 (+55867), chr2:83878230:11.528 (+387192), chr2:83834300:14.26 (+431122)
Cald1	chr6:34467875:9.452 (-191568)
Calhm2	chr19:47243560:14.948 (-30777), chr19:47212640:12.488 (+143), chr19:47211990:27.744 (+793)
Calm1	chr12:101450545:10.284 (+12795), chr12:101664640:12.804 (+226890), chr12:101739635:12.02 (+301885), chr12:101743735:32.976 (+305985), chr12:101747135:29.668 (+309385), chr12:101769245:19.16 (+331495), chr12:101785555:16.352 (+347805), chr12:101853965:19.428 (+416215), chr12:101864930:13.244 (+427180), chr12:101909260:11.22 (+471510)
Calm2	chr17:87922030:11.264 (-75756), chr17:87858600:10.408 (-12326), chr17:87848585:24.388 (-2311), chr17:87764695:38.836 (+81579), chr17:87744215:13.816 (+102059), chr17:87743915:11.94 (+102359), chr17:87714770:15.156 (+131504), chr17:87701755:15.104 (+144519)
Calm3	chr7:17559530:33.772 (-50150), chr7:17493950:14.12 (+15430), chr7:17493450:18.388 (+15930), chr7:17492850:13.468 (+16530)
Calml4	chr9:62724210:14.804 (+18300), chr9:62725060:18.068 (+19150), chr9:62751825:23.412 (+45915)
Caln1	chr5:130753925:15.908 (-91402), chr5:130754225:14.636 (-91102)
Calr	chr8:87371630:9.368 (-801)
Calr4	chr4:108926560:9.876 (+18324), chr4:108927960:11.936 (+19724)
Camk1	chr6:113301840:11.368 (-7925)
Camk1d	chr2:5745800:13.136 (-110091), chr2:5725755:21.448 (-90046), chr2:5722455:10.484 (-86746), chr2:5300465:13.476 (+335244)
Camk2b	chr11:6078935:12.84 (-113275)
Camk2g	chr14:21649090:10.444 (-35781), chr14:21604710:10.472 (+8599)
Camkk1	chr11:72838085:16.08 (+5576)
Camkk2	chr5:123230350:12.74 (-16040), chr5:123213650:16.096 (+660), chr5:123182965:13.472 (+31345)
Camta1	chr4:151233585:12.128 (+2269), chr4:151095190:9.512 (+140664)
Camta2	chr11:70493665:12.048 (+7770)
Cand1	chr10:118870170:17.216 (-193060), chr10:118668530:10.408 (+8580), chr10:118629890:11.768 (+47220), chr10:118524305:15.304 (+152805), chr10:118524005:16.952 (+153105), chr10:118475040:14.244 (+202070)
Cand2	chr6:115718550:11.084 (-6024)
Cap1	chr4:122569550:24.76 (-6427), chr4:122563795:10.86 (-672), chr4:122561545:13.196 (+1578), chr4:122549360:17.96 (+13763), chr4:122515745:15.676 (+47378)
Cap2	chr13:46729535:14.256 (+132020)
Capg	chr6:72485420:9.612 (-9012), chr6:72500970:10.052 (+6538), chr6:72502870:9.992 (+8438)
Capn1	chr19:6015640:13.016 (-394)
Capn10	chr1:94817660:21.208 (-13324), chr1:94830770:32.652 (-214), chr1:94831470:11.42 (+486)
Capn11	chr17:45815470:19.68 (-19213), chr17:45756920:13.276 (+39337)
Capn12	chr7:29729060:16.012 (+62386), chr7:29739160:14.024 (+72486), chr7:29744510:13.252 (+77836)
Capn2	chr1:184436980:21.804 (+10633), chr1:184434580:12.86 (+13033)
Capn3	chr2:120272325:27.052 (-17003)
Capn5	chr7:105335930:9.04 (-9228), chr7:105309760:12.12 (+16942), chr7:105304410:46.94 (+22292)
Capn7	chr14:32226930:13.932 (+77021)
Capns1	chr7:30990725:9.072 (-10659)
Caprin1	chr2:103798125:18.228 (-160891), chr2:103786950:20.148 (-149716), chr2:103786050:20.78 (-148816), chr2:103785450:16.572 (-148216), chr2:103785100:22.608 (-147866), chr2:103771175:10.312 (-133941), chr2:103736440:13.336 (-99206), chr2:103733940:21.384 (-96706)
Caprin2	chr6:148844885:21.376 (-238)
Capza1	chr3:104666815:38.2 (+607)
Capza2	chr6:17561900:17.236 (-25197), chr6:17581960:9.536 (-5137), chr6:17585810:21.188 (-1287), chr6:17586710:11.1 (-387), chr6:17685705:9.052 (+98608), chr6:17687005:10.572 (+99908), chr6:17687955:11.056 (+100858), chr6:17693555:11.064 (+106458)
Capzb	chr4:138735865:25.632 (-12980), chr4:138752585:10.4 (+3740), chr4:138755935:15.672 (+7090), chr4:138757085:12.26 (+8240), chr4:138796630:9.8 (+47785)
Car12	chr9:66447000:18.372 (-114492), chr9:66447650:32.852 (-113842), chr9:66459650:14.116 (-101842), chr9:66463150:15.8 (-98342), chr9:66464900:20.352 (-96592), chr9:66468700:24.268 (-92792), chr9:66470850:17.772 (-90642), chr9:66679135:16.64 (+117643), chr9:66680535:17.152 (+119043), chr9:66681285:16.696 (+119793)
Car14	chr3:95721060:10.468 (-12499)
Car2	chr3:14915760:9.596 (+29335), chr3:14989850:12.408 (+103425)
Car4	chr11:84793105:27.456 (+21850), chr11:84817285:33.288 (+46030), chr11:84930115:12.912 (+158860)
Car5b	chrX:160493635:8.564 (-27694)
Car6	chr4:149591405:11.432 (-16162), chr4:149577105:23.5 (-1862)
Car7	chr8:107059835:12.932 (-4871), chr8:107094520:26.192 (+29814)
Car8	chr4:8304415:10.264 (-138228), chr4:8127340:26.16 (+38847), chr4:7846385:9.488 (+319802), chr4:7840430:13.572 (+325757), chr4:7683300:9.08 (+482887), chr4:7682850:34.372 (+483337), chr4:7412865:11.312 (+753322), chr4:7173080:27.028 (+993107)
Car9	chr4:43515055:9.484 (-4842), chr4:43517305:9.712 (-2592)
Card10	chr15:78665930:10.68 (-32459), chr15:78665630:13.752 (-32159)
Card11	chr5:141560615:13.14 (-84066), chr5:141557115:11.272 (-80566), chr5:141494335:11.724 (-17786)
Card9	chr2:26215740:11.464 (-674), chr2:26215040:12.132 (+26)
Carhsp1	chr16:8663195:11.152 (+9050)
Carkd	chr8:11533435:26.788 (+35834)
Carm1	chr9:21332445:53.96 (-18892), chr9:21352120:14.492 (+783)
Cars	chr7:150786045:9.38 (-99), chr7:150751535:18.596 (+34411)
Cars2	chr8:11549995:19.748 (+775), chr8:11533435:26.788 (+17335)
Cartpt	chr13:100709135:26.42 (-38498), chr13:100561070:16.476 (+109567)
Cask	chrX:13297725:8.88 (+125941)
Casp12	chr9:5343340:27.732 (-2135)
Casp2	chr6:42214575:10.456 (-462)
Casp3	chr8:47714315:17.564 (+11513), chr8:47725415:10.804 (+22613)
Casp6	chr3:129600410:15.816 (-3932), chr3:129649405:10.472 (+45063)
Casp7	chr19:56466955:11.096 (-4663), chr19:56468555:13.048 (-3063), chr19:56470955:16.96 (-663)
Casp8	chr1:58773395:27.368 (-85950), chr1:58777495:11.944 (-81850), chr1:58800320:81.22 (-59025), chr1:59010945:18.144 (+151600), chr1:59013245:13.696 (+153900)
Casq2	chr3:101969755:35.636 (+79323)
Casr	chr16:36627035:13.704 (-64816)
Cass4	chr2:172210480:13.488 (-8813), chr2:172226840:12.352 (+7547), chr2:172263330:17.256 (+44037), chr2:172265930:18.072 (+46637)
Cast	chr13:74945240:9.576 (+128)
Casz1	chr4:148017630:9.96 (-160870), chr4:148018380:13.656 (-160120), chr4:148314700:11.196 (+136200)
Cat	chr2:103324500:13.692 (+809)
Catsper1	chr19:5331465:11.12 (-4275)
Catsper4	chr4:133739995:9.976 (+43302)
Cav1	chr6:17313755:12.08 (+57386), chr6:17335580:16.86 (+79211), chr6:17359900:15.216 (+103531)
Cav2	chr6:17037705:9.564 (-193635)
Cbara1	chr10:59128860:14.248 (-36522), chr10:59155275:17.124 (-10107), chr10:59277705:9.4 (+112323), chr10:59295030:42.696 (+129648)
Cbfa2t3	chr8:125291705:9.312 (-68697), chr8:125291205:11.24 (-68197), chr8:125288605:14.108 (-65597), chr8:125284855:11.812 (-61847), chr8:125268885:11.472 (-45877), chr8:125260085:18.672 (-37077), chr8:125259185:12.712 (-36177), chr8:125258885:10.24 (-35877), chr8:125251585:11.836 (-28577), chr8:125245335:27.388 (-22327), chr8:125244835:14.624 (-21827), chr8:125243985:17.908 (-20977), chr8:125242235:27.…
Cbfb	chr8:107696025:9.312 (+1452)
Cbl	chr9:44041380:25.764 (+748), chr9:43999465:18.796 (+42663)
Cblb	chr16:52082115:11.504 (+50454)
Cblc	chr7:20402990:13.76 (-20833), chr7:20401590:9.804 (-19433)
Cbll1	chr12:32199240:12.648 (-14836)
Cbln1	chr8:89693860:10.796 (+302630), chr8:89427225:13.512 (+569265)
Cbln4	chr2:170994220:11.92 (+874745)
Cbr1	chr16:92867745:23.36 (-740336), chr16:92868145:11.536 (-739936), chr16:92868945:18.296 (-739136), chr16:92870145:10.084 (-737936), chr16:92874445:57.108 (-733636), chr16:92884395:30.284 (-723686), chr16:92921495:9.036 (-686586), chr16:92923595:10.408 (-684486), chr16:92947035:9.168 (-661046), chr16:93032135:15.412 (-575946), chr16:93042185:16.276 (-565896), chr16:93056085:9.76 (-551996), chr16:93…
Cbr4	chr8:63737825:10.112 (-228755), chr8:63966785:9.588 (+205), chr8:63996585:16.36 (+30005), chr8:64063535:19.864 (+96955), chr8:64225960:15.032 (+259380)
Cbs	chr17:31703850:10.804 (+70235)
Cbwd1	chr19:25064705:22.72 (-28658), chr19:25045980:14.612 (-9933)
Cbx1	chr11:96684260:13.672 (+33811)
Cbx4	chr11:119053030:20.688 (-105480), chr11:118995000:23.292 (-47450), chr11:118948895:14.864 (-1345), chr11:118945295:12.92 (+2255)
Cbx5	chr15:103002645:9.12 (+67601), chr15:103000145:9.368 (+70101), chr15:102999345:18.88 (+70901)
Cbx6-Nptxr	chr15:79709870:10.488 (-45108), chr15:79709320:12.128 (-44558)
Cbx8	chr11:118945295:12.92 (-43069)
Cc2d1a	chr8:86651110:11.124 (+20541)
Ccbe1	chr18:66597525:13.092 (-146034), chr18:66597075:12.56 (-145584)
Ccbp2	chr9:121790115:12.032 (-17466), chr9:121791115:22.568 (-16466), chr9:121818900:32.88 (+11319), chr9:121821150:48.116 (+13569)
Ccdc101	chr7:133799495:12.044 (+6673)
Ccdc109a	chr10:59155275:17.124 (-75836), chr10:59128860:14.248 (-49421), chr10:59041625:11.336 (+37814), chr10:59040825:79.736 (+38614), chr10:59035125:9.736 (+44314), chr10:59034225:22.52 (+45214), chr10:59032375:10.068 (+47064), chr10:59028325:13.204 (+51114), chr10:59027525:60.644 (+51914), chr10:59025075:11.036 (+54364), chr10:58974095:11.624 (+105344)
Ccdc109b	chr3:129672910:14.328 (+213), chr3:129649405:10.472 (+23718)
Ccdc130	chr8:86881500:13.888 (-87242)
Ccdc134	chr15:81958385:9.192 (+34)
Ccdc135	chr8:97544000:9.192 (-35002), chr8:97544500:34.644 (-34502), chr8:97548500:9.9 (-30502), chr8:97561500:11.328 (-17502), chr8:97562000:12.412 (-17002), chr8:97571015:19.496 (-7987), chr8:97571815:10.72 (-7187), chr8:97582785:16.964 (+3783), chr8:97583535:25.504 (+4533), chr8:97591720:9.076 (+12718)
Ccdc142	chr6:83037885:13.012 (-13624)
Ccdc3	chr2:5300465:13.476 (+241644)
Ccdc44	chr11:105918330:29.264 (-9090)
Ccdc47	chr11:106076875:11.408 (+805), chr11:106063520:11.376 (+14160)
Ccdc53	chr10:87691555:11.712 (+27714)
Ccdc55	chr11:77010505:19.436 (-118569)
Ccdc76	chr3:116337435:12.824 (-19931)
Ccdc80	chr16:45019030:13.968 (-75111), chr16:45021680:18.852 (-72461), chr16:45025680:80.344 (-68461), chr16:45029180:15.356 (-64961), chr16:45029780:16.684 (-64361), chr16:45038685:22.04 (-55456), chr16:45045240:9.984 (-48901)
Ccdc88c	chr12:102266555:10.316 (+637), chr12:102264905:10.48 (+2287), chr12:102256255:17.548 (+10937), chr12:102254205:11.128 (+12987), chr12:102228100:10.872 (+39092), chr12:102223350:13.936 (+43842)
Ccdc90a	chr13:43645565:11.068 (+9964), chr13:43626560:22.304 (+28969), chr13:43626160:36.46 (+29369)
Ccdc91	chr6:147708720:11.904 (+284328), chr6:147747855:10.4 (+323463)
Ccin	chr4:43971605:11.44 (-24770), chr4:43972855:19.18 (-23520), chr4:43977005:31.728 (-19370), chr4:43978105:14.536 (-18270), chr4:43978855:17.752 (-17520), chr4:43985055:22.98 (-11320), chr4:43986105:10.216 (-10270), chr4:43986505:10.216 (-9870)
Cckar	chr5:53985465:11.988 (+113477)
Ccl17	chr8:97329095:20.908 (-5257)
Ccl24	chr5:136088890:29.244 (-39978)
Ccl25	chr8:4370245:12.504 (+20631)
Ccl3	chr11:83462180:13.704 (+699), chr11:83455015:15.536 (+7864), chr11:83453915:20.912 (+8964), chr11:83445145:13.696 (+17734), chr11:83432675:19.468 (+30204), chr11:83431975:20.556 (+30904), chr11:83431475:11.948 (+31404), chr11:83430325:12.656 (+32554), chr11:83419175:12.784 (+43704)
Ccl4	chr11:83472445:11.392 (-3640)
Ccl5	chr11:83390805:35.688 (-46786), chr11:83385955:12.816 (-41936), chr11:83382855:32.136 (-38836), chr11:83364235:13.08 (-20216), chr11:83363835:26.016 (-19816), chr11:83358085:14.128 (-14066), chr11:83350235:13.02 (-6216), chr11:83349485:11.376 (-5466), chr11:83346885:11.316 (-2866)
Ccl6	chr11:83455015:15.536 (-48427), chr11:83453915:20.912 (-47327), chr11:83445145:13.696 (-38557), chr11:83432675:19.468 (-26087), chr11:83431975:20.556 (-25387), chr11:83431475:11.948 (-24887), chr11:83430325:12.656 (-23737), chr11:83419175:12.784 (-12587)
Ccl7	chr11:81855355:22.928 (-3858)
Ccl9	chr11:83390805:35.688 (+1332), chr11:83385955:12.816 (+6182), chr11:83382855:32.136 (+9282), chr11:83364235:13.08 (+27902), chr11:83363835:26.016 (+28302), chr11:83358085:14.128 (+34052), chr11:83350235:13.02 (+41902), chr11:83349485:11.376 (+42652)
Ccm2	chr11:6460875:15.86 (+13917), chr11:6461275:14.708 (+14317), chr11:6466635:11.488 (+19677), chr11:6491290:21.928 (+44332)
Ccnb2	chr9:70236795:17.16 (+32565), chr9:70230245:38.908 (+39115), chr9:70219360:12.376 (+50000), chr9:70109660:12.448 (+159700), chr9:70105710:21.588 (+163650), chr9:70105360:12.616 (+164000), chr9:70059640:13.356 (+209720)
Ccnc	chr4:21639525:29.648 (-15324)
Ccnd1	chr7:152298550:19.356 (-172721), chr7:152298150:12.312 (-172321), chr7:152297350:30.636 (-171521), chr7:152123415:16.656 (+2414), chr7:152100685:17.136 (+25144)
Ccnd2	chr6:127216160:14.584 (-115095), chr6:127215210:9.896 (-114145), chr6:127214210:13.524 (-113145), chr6:127204035:11.96 (-102970), chr6:127115950:12.008 (-14885), chr6:127113100:14.684 (-12035), chr6:127102150:10.696 (-1085), chr6:127101750:10.74 (-685), chr6:127092500:12.8 (+8565)
Ccnd3	chr17:47658640:15.24 (-71775), chr17:47659540:20.256 (-70875), chr17:47659890:11.68 (-70525), chr17:47660440:31.784 (-69975), chr17:47679180:10.964 (-51235), chr17:47731785:10.048 (+1370), chr17:47732635:36.516 (+2220), chr17:47733835:33.288 (+3420), chr17:47734335:12.9 (+3920), chr17:47735235:72.488 (+4820)
Ccndbp1	chr2:120834525:12.872 (+382)
Ccne1	chr7:38875195:20.332 (+17313)
Ccnf	chr17:24426550:12.5 (-38197)
Ccng2	chr5:93669030:50.004 (-27568), chr5:93669880:11.36 (-26718), chr5:93691800:11.056 (-4798), chr5:93694000:14.432 (-2598)
Ccnh	chr13:85266845:17.6 (-62236)
Ccni	chr5:93669880:11.36 (-34360), chr5:93669030:50.004 (-33510), chr5:93617040:11.136 (+18480), chr5:93564970:17.596 (+70550), chr5:93564520:13.828 (+71000), chr5:93557205:22.16 (+78315), chr5:93546800:11.076 (+88720)
Ccnj	chr19:40753050:13.876 (-152718), chr19:40753550:10.884 (-152218), chr19:40831760:30.292 (-74008), chr19:40888075:18.14 (-17693), chr19:40892670:17.328 (-13098), chr19:40893420:14.548 (-12348), chr19:40963500:10.356 (+57732)
Ccnjl	chr11:43342750:26.224 (+465), chr11:43357150:15.64 (+14865), chr11:43357650:20.724 (+15365), chr11:43388875:13.028 (+46590), chr11:43389325:13.788 (+47040)
Ccnl1	chr3:65798020:11.308 (-35874), chr3:65733945:10.06 (+28201)
Ccno	chr13:113778290:9.912 (+281)
Ccnt1	chr15:98364860:9.408 (+33853), chr15:98344920:12.796 (+53793)
Ccnt2	chr1:129677600:14.332 (+6860)
Ccny	chr18:9450325:71.896 (-178), chr18:9449325:11.036 (+822), chr18:9370915:9.104 (+79232), chr18:9370465:9.16 (+79682), chr18:9370065:9.516 (+80082)
Ccpg1	chr9:72809430:13.572 (-23927), chr9:72817830:12.58 (-15527), chr9:72833495:19.668 (+138), chr9:72839045:17.048 (+5688)
Ccr1	chr9:123879695:15.768 (+3829), chr9:123858960:15.78 (+24564), chr9:123849760:20.492 (+33764), chr9:123849060:18.084 (+34464), chr9:123845610:16.244 (+37914), chr9:123833820:16.5 (+49704), chr9:123833470:18.716 (+50054), chr9:123833020:36.376 (+50504), chr9:123782330:13.532 (+101194)
Ccr1l1	chr9:123901415:12.296 (-8175)
Ccr2	chr9:123952650:15.192 (-64271), chr9:123968515:16.764 (-48406), chr9:124027710:13.936 (+10789)
Ccr3	chr9:123901415:12.296 (-35287), chr9:123952650:15.192 (+15948), chr9:123968515:16.764 (+31813)
Ccr4	chr9:114450615:16.944 (-44954)
Ccr5	chr9:124027710:13.936 (-8571), chr9:124041425:13.48 (+5144)
Ccr7	chr11:99004900:11.724 (+11490), chr11:98994720:11.896 (+21670), chr11:98966500:15.136 (+49890)
Ccr9	chr9:123568375:13.844 (-19181)
Ccrk	chr13:64503370:9.296 (-30490), chr13:64503970:16.816 (-29890), chr13:64504620:10.748 (-29240)
Ccrl2	chr9:110965550:15.012 (-5777), chr9:110960200:26.744 (-427), chr9:110959700:18.628 (+73)
Ccrn4l	chr3:51013875:25.204 (-14493), chr3:51019775:19.192 (-8593), chr3:51028425:10.028 (+57), chr3:51032275:11.704 (+3907), chr3:51080130:9.46 (+51762)
Cct2	chr10:116534615:20.604 (-33746)
Cct3	chr3:88101605:9.472 (+549)
Cct4	chr11:22908140:13.332 (+17548)
Cct6a	chr5:130293170:12.688 (-90)
Cct6b	chr11:82578680:14.272 (-891), chr11:82578380:11.244 (-591), chr11:82560715:16.02 (+17074)
Cct7	chr6:85401455:9.26 (-43), chr6:85402105:11.604 (+607)
Cct8l1	chr5:25035860:15.636 (+13976)
Cd109	chr9:78559705:12.416 (+96122)
Cd151	chr7:148654605:20.896 (+1345), chr7:148654955:10.736 (+1695)
Cd160	chr3:96617275:11.9 (+1168)
Cd163	chr6:124323920:14.384 (+69247), chr6:124325820:27.404 (+71147)
Cd164	chr10:41243215:9.432 (+3910), chr10:41243615:10.948 (+4310), chr10:41315540:22.0 (+76235)
Cd180	chr13:103455700:34.692 (-27937), chr13:103456050:30.284 (-27587), chr13:103456600:10.964 (-27037), chr13:103457050:14.924 (-26587), chr13:103480070:10.62 (-3567), chr13:103483420:23.752 (-217), chr13:103485170:12.828 (+1533), chr13:103485520:12.544 (+1883), chr13:103689045:9.052 (+205408)
Cd19	chr7:133560340:18.824 (-1957), chr7:133557440:9.564 (+943)
Cd200r1	chr16:44764880:10.984 (-968), chr16:44765980:15.108 (+132), chr16:44766630:12.468 (+782), chr16:44766980:9.524 (+1132), chr16:44773980:21.856 (+8132), chr16:44778930:23.048 (+13082)
Cd200r3	chr16:45019030:13.968 (+75240), chr16:45021680:18.852 (+77890), chr16:45025680:80.344 (+81890), chr16:45029180:15.356 (+85390), chr16:45029780:16.684 (+85990), chr16:45038685:22.04 (+94895), chr16:45045240:9.984 (+101450)
Cd200r4	chr16:44766980:9.524 (-53860), chr16:44773980:21.856 (-46860), chr16:44778930:23.048 (-41910)
Cd244	chr1:173489390:20.068 (+67), chr1:173490540:14.688 (+1217), chr1:173491490:48.904 (+2167), chr1:173492240:25.356 (+2917)
Cd247	chr1:167701715:26.032 (-17104), chr1:167775490:12.792 (+56671)
Cd248	chr19:5067625:15.128 (-452)
Cd24a	chr10:43299760:12.912 (+786), chr10:43361150:28.936 (+62176), chr10:43366835:10.452 (+67861), chr10:43387935:47.812 (+88961), chr10:43391985:11.26 (+93011), chr10:43396285:14.028 (+97311), chr10:43399635:9.608 (+100661), chr10:43421075:10.004 (+122101), chr10:43422675:14.492 (+123701), chr10:43423075:14.796 (+124101), chr10:43447835:9.088 (+148861), chr10:43462750:9.288 (+163776), chr10:43472120:…
Cd27	chr6:125222620:10.06 (-35576), chr6:125221720:56.188 (-34676), chr6:125220620:16.276 (-33576)
Cd274	chr19:29441840:24.808 (-104), chr19:29442390:11.432 (+446), chr19:29443640:27.096 (+1696), chr19:29445890:11.328 (+3946), chr19:29458090:10.216 (+16146)
Cd276	chr9:58389875:15.128 (-1129), chr9:58385675:34.068 (+3071), chr9:58384975:20.784 (+3771), chr9:58383725:12.852 (+5021), chr9:58365745:12.584 (+23001), chr9:58323495:14.992 (+65251)
Cd28	chr1:60517925:19.292 (-285306), chr1:60559740:14.516 (-243491), chr1:60684475:27.268 (-118756)
Cd2bp2	chr7:134324525:25.228 (+14988), chr7:134324075:13.776 (+15438), chr7:134301335:14.9 (+38178)
Cd300a	chr11:114746535:16.496 (-4819), chr11:114769025:53.716 (+17671), chr11:114769675:12.008 (+18321), chr11:114774525:22.988 (+23171)
Cd300lb	chr11:114774525:22.988 (+21174), chr11:114769675:12.008 (+26024), chr11:114769025:53.716 (+26674)
Cd302	chr2:60126935:14.556 (-4461)
Cd34	chr1:196821515:17.416 (+56501)
Cd36	chr5:17282650:69.264 (+72959)
Cd37	chr7:52494260:20.016 (-52), chr7:52493560:14.656 (+648)
Cd3d	chr9:44794760:45.676 (+4892)
Cd3e	chr9:44794760:45.676 (+22912)
Cd4	chr6:124854380:9.612 (-16154), chr6:124853930:9.432 (-15704)
Cd44	chr2:102827400:14.22 (-85579), chr2:102784390:18.348 (-42569), chr2:102716590:10.664 (+25231), chr2:102712290:12.804 (+29531), chr2:102707990:19.016 (+33831), chr2:102707640:10.172 (+34181), chr2:102584400:54.756 (+157421)
Cd46	chr1:196821515:17.416 (+96926)
Cd47	chr16:49770155:29.48 (-85611), chr16:49770755:24.676 (-85011), chr16:49772005:19.736 (-83761), chr16:49773255:17.292 (-82511), chr16:49773555:14.156 (-82211), chr16:49774355:10.144 (-81411), chr16:49774705:15.596 (-81061), chr16:49775105:27.488 (-80661), chr16:49775455:25.08 (-80311), chr16:49777655:9.228 (-78111), chr16:49781855:14.688 (-73911), chr16:49790975:9.68 (-64791), chr16:49797375:9.16 …
Cd48	chr1:173590765:19.288 (-21420), chr1:173603180:22.6 (-9005), chr1:173692050:11.172 (+79865)
Cd5	chr19:10901320:24.672 (-87857), chr19:10772970:24.36 (+40493), chr19:10768870:10.556 (+44593)
Cd52	chr4:133654710:15.928 (-3723), chr4:133653260:13.336 (-2273), chr4:133652810:11.284 (-1823), chr4:133651110:9.132 (-123)
Cd53	chr3:106593055:20.256 (+11), chr3:106591505:13.708 (+1561), chr3:106590955:10.168 (+2111), chr3:106575335:14.36 (+17731)
Cd55	chr1:132445415:12.74 (-86099), chr1:132444465:13.988 (-85149), chr1:132411930:12.156 (-52614), chr1:132410230:16.356 (-50914), chr1:132409730:35.248 (-50414), chr1:132405280:22.024 (-45964), chr1:132404730:15.484 (-45414), chr1:132370940:25.952 (-11624), chr1:132359185:12.772 (+131)
Cd59a	chr2:104017725:15.764 (+81768)
Cd6	chr19:10901320:24.672 (+3227)
Cd63	chr10:128337370:39.652 (-8604), chr10:128339670:14.684 (-6304)
Cd69	chr6:129265780:15.708 (-40394), chr6:129234670:25.5 (-9284), chr6:129226670:10.772 (-1284), chr6:129226220:22.96 (-834), chr6:129225670:13.072 (-284), chr6:129186055:48.748 (+39331), chr6:129185505:20.28 (+39881), chr6:129184005:11.404 (+41381), chr6:129182955:15.316 (+42431), chr6:129160675:10.12 (+64711)
Cd72	chr4:43495200:22.228 (-27703), chr4:43491450:12.512 (-23953)
Cd74	chr18:60967180:9.44 (+3678)
Cd79b	chr11:106188170:12.384 (-12328), chr11:106187570:11.716 (-11728)
Cd80	chr16:38457385:12.832 (-1627)
Cd81	chr7:150192590:29.372 (-46064), chr7:150224405:10.72 (-14249), chr7:150228855:11.36 (-9799), chr7:150241905:12.42 (+3251), chr7:150242955:10.368 (+4301), chr7:150243255:14.588 (+4601), chr7:150244055:12.584 (+5401)
Cd82	chr2:93302330:21.864 (+772), chr2:93289880:11.22 (+13222), chr2:93194030:15.984 (+109072), chr2:93193380:14.636 (+109722), chr2:93185955:33.548 (+117147)
Cd83	chr13:44434770:12.092 (+554295), chr13:44512290:9.7 (+631815), chr13:44512790:15.104 (+632315), chr13:44513090:19.076 (+632615), chr13:44597335:25.216 (+716860), chr13:44599985:14.568 (+719510), chr13:44601535:9.832 (+721060), chr13:44602435:15.912 (+721960), chr13:44613935:14.764 (+733460), chr13:44632455:9.556 (+751980), chr13:44635955:9.484 (+755480), chr13:44649005:14.08 (+768530), chr13:4467…
Cd84	chr1:173699400:13.104 (-71309), chr1:173703550:13.864 (-67159), chr1:173704100:11.588 (-66609), chr1:173769670:17.436 (-1039), chr1:173775170:28.192 (+4461), chr1:173775720:28.536 (+5011), chr1:173779870:17.58 (+9161)
Cd86	chr16:36666100:15.676 (+62), chr16:36627035:13.704 (+39127)
Cd8a	chr6:71392365:9.08 (+68945)
Cd8b1	chr6:71220735:12.18 (-52070)
Cd9	chr6:125460420:9.912 (-15648), chr6:125460020:13.1 (-15248), chr6:125434905:14.816 (+9867), chr6:125432705:11.18 (+12067), chr6:125432055:28.944 (+12717), chr6:125376620:12.748 (+68152), chr6:125375420:9.616 (+69352), chr6:125336940:10.388 (+107832)
Cd93	chr2:148480910:12.628 (-211640), chr2:148389280:11.784 (-120010), chr2:148348005:32.792 (-78735), chr2:148314825:21.164 (-45555), chr2:148269295:13.8 (-25), chr2:148267595:13.744 (+1675)
Cd96	chr16:46022580:20.456 (+97780)
Cd97	chr8:86280960:17.52 (-15751), chr8:86280610:11.136 (-15401), chr8:86264180:9.1 (+1029)
Cd99l2	chrX:68794990:6.504 (-49171), chrX:68620290:6.068 (+125529), chrX:68618940:6.116 (+126879)
Cdadc1	chr14:60216780:9.112 (0), chr14:60174005:9.752 (+42775), chr14:60173605:8.688 (+43175)
Cdan1	chr2:120526360:11.964 (+31118)
Cdc123	chr2:5745800:13.136 (+20205), chr2:5725755:21.448 (+40250), chr2:5722455:10.484 (+43550)
Cdc14a	chr3:116185705:12.164 (-58756), chr3:116127220:17.156 (-271), chr3:116126770:10.484 (+179), chr3:116126120:19.804 (+829), chr3:116087505:20.672 (+39444)
Cdc14b	chr13:64411315:13.108 (-61470), chr13:64319155:12.476 (+30690)
Cdc16	chr8:13685880:33.948 (-71809), chr8:13686730:12.4 (-70959), chr8:13758445:15.044 (+756)
Cdc25a	chr9:109816975:14.072 (+38893)
Cdc25c	chr18:34918265:9.292 (-7079)
Cdc26	chr4:62030365:10.448 (+39291)
Cdc2l5	chr13:17928885:10.28 (-31955)
Cdc2l6	chr10:40068635:14.58 (-507), chr10:40167345:12.452 (+98203), chr10:40167695:19.22 (+98553), chr10:40168345:23.388 (+99203), chr10:40171695:23.528 (+102553), chr10:40196810:40.444 (+127668), chr10:40219155:13.62 (+150013), chr10:40235430:10.048 (+166288), chr10:40237830:10.348 (+168688), chr10:40245780:30.936 (+176638), chr10:40246280:18.096 (+177138), chr10:40246780:20.776 (+177638), chr10:402474…
Cdc37	chr9:20959390:27.576 (-5041), chr9:20957490:15.048 (-3141), chr9:20940850:13.12 (+13499)
Cdc42	chr4:136944535:20.452 (-30884), chr4:136924415:13.812 (-10764), chr4:136923765:12.764 (-10114), chr4:136901865:12.216 (+11786)
Cdc42bpa	chr1:181749010:19.372 (-142209), chr1:181772990:16.584 (-118229), chr1:181784640:15.788 (-106579), chr1:181785540:17.936 (-105679)
Cdc42bpb	chr12:112671265:10.572 (-55696), chr12:112667915:10.156 (-52346), chr12:112658355:11.892 (-42786), chr12:112608570:15.276 (+6999), chr12:112575145:11.916 (+40424)
Cdc42bpg	chr19:6288230:14.096 (-18226), chr19:6297080:19.436 (-9376), chr19:6297430:14.16 (-9026), chr19:6297830:23.844 (-8626), chr19:6299680:12.636 (-6776)
Cdc42ep1	chr15:78665630:13.752 (-7446), chr15:78665930:10.68 (-7146), chr15:78674130:9.716 (+1054)
Cdc42ep2	chr19:5952545:12.12 (-33553), chr19:5945105:10.752 (-26113), chr19:5944405:19.96 (-25413), chr19:5931875:10.16 (-12883), chr19:5930525:22.684 (-11533), chr19:5925225:10.884 (-6233), chr19:5922825:12.048 (-3833), chr19:5922225:15.748 (-3233)
Cdc42ep3	chr17:79747365:26.788 (+7065), chr17:79746965:18.8 (+7465)
Cdc42ep4	chr11:113667450:17.884 (-54977), chr11:113664050:13.276 (-51577), chr11:113648660:11.688 (-36187), chr11:113610405:11.384 (+2068)
Cdc42se1	chr3:95032105:9.376 (-596)
Cdc45l	chr16:18811855:10.3 (+209), chr16:18809055:10.232 (+3009), chr16:18788950:29.252 (+23114)
Cdc5l	chr17:45587185:10.34 (-16530)
Cdc6	chr11:98779740:14.992 (+10538)
Cdc7	chr5:107414970:12.06 (+21630), chr5:107420340:13.668 (+27000), chr5:107420840:18.632 (+27500), chr5:107439520:16.372 (+46180), chr5:107444070:19.808 (+50730), chr5:107444620:14.568 (+51280), chr5:107445370:11.508 (+52030), chr5:107484300:18.864 (+90960), chr5:107521260:11.292 (+127920), chr5:107654225:21.5 (+260885)
Cdc73	chr1:145555735:13.02 (-5922)
Cdca4	chr12:114072010:12.028 (-4411)
Cdca7	chr2:72156830:13.364 (-157445), chr2:72204825:12.892 (-109450), chr2:72281110:24.684 (-33165)
Cdca8	chr4:124567935:32.276 (+46225)
Cdcp1	chr9:123083110:14.252 (+42045)
Cdcp2	chr4:106768850:23.864 (-645)
Cdgap	chr16:38712485:12.864 (+662), chr16:38679625:9.784 (+33522), chr16:38636915:18.476 (+76232)
Cdh12	chr15:21586150:30.42 (+544944)
Cdh13	chr8:121639660:12.932 (+832006)
Cdh15	chr8:125422055:11.396 (+49782), chr8:125422555:14.38 (+50282), chr8:125456645:21.976 (+84372), chr8:125485075:14.58 (+112802), chr8:125556955:15.504 (+184682)
Cdh17	chr4:11634765:10.132 (-50538), chr4:11648820:32.036 (-36483), chr4:11721605:10.68 (+36302)
Cdh20	chr1:107067730:22.12 (+402335)
Cdh22	chr2:165112040:10.676 (-51804)
Cdh23	chr10:60121130:11.296 (+38107), chr10:60040110:27.612 (+119127), chr10:60029460:11.828 (+129777), chr10:60028960:12.284 (+130277), chr10:60028560:15.408 (+130677), chr10:60028060:12.064 (+131177), chr10:59853265:9.708 (+305972), chr10:59852415:37.184 (+306822), chr10:59851365:13.02 (+307872), chr10:59833645:18.788 (+325592), chr10:59831095:10.196 (+328142), chr10:59829945:16.644 (+329292), chr10:…
Cdh24	chr14:55249795:22.264 (+10405)
Cdh26	chr2:178240870:12.564 (+75559)
Cdh4	chr2:178240870:12.564 (-936312), chr2:179707070:10.892 (+529888)
Cdk2ap1	chr5:124843935:21.404 (-39299)
Cdk5rap2	chr4:70039250:25.64 (+32150), chr4:69968340:11.416 (+103060)
Cdk5rap3	chr11:96786275:12.216 (-8481), chr11:96723165:14.032 (+54629)
Cdk6	chr5:3152365:12.54 (-191753), chr5:3198475:51.04 (-145643), chr5:3301270:31.56 (-42848), chr5:3343845:12.46 (-273), chr5:3344595:12.936 (+477), chr5:3358935:22.2 (+14817), chr5:3359335:15.056 (+15217), chr5:3461280:23.008 (+117162), chr5:3461630:30.472 (+117512), chr5:3462480:13.032 (+118362), chr5:3463430:13.048 (+119312), chr5:3472880:14.764 (+128762), chr5:3481230:11.56 (+137112), chr5:3483530…
Cdk8	chr5:147043515:11.128 (+265), chr5:147043815:14.72 (+565), chr5:147072845:48.908 (+29595)
Cdk9	chr2:32570605:22.984 (-2302), chr2:32570105:13.012 (-1802), chr2:32569605:15.484 (-1302), chr2:32569105:14.336 (-802), chr2:32566305:14.024 (+1998)
Cdkal1	chr13:30075005:10.424 (-127549), chr13:30071255:13.004 (-123799), chr13:29884125:10.76 (+63331), chr13:29859995:14.084 (+87461), chr13:29848065:9.32 (+99391), chr13:29818125:11.752 (+129331)
Cdkl1	chr12:70954475:17.556 (-62782), chr12:70877640:14.696 (+14053), chr12:70867275:14.316 (+24418), chr12:70859025:24.264 (+32668)
Cdkl3	chr11:51885550:13.788 (+67727), chr11:51888000:11.416 (+70177), chr11:51888700:11.74 (+70877), chr11:51889750:14.224 (+71927)
Cdkl4	chr17:80913885:10.192 (+49288), chr17:80913285:15.512 (+49888), chr17:80901035:19.936 (+62138)
Cdkn1a	chr17:29232135:17.4 (+1419), chr17:29236185:17.096 (+5469), chr17:29248615:32.756 (+17899), chr17:29251115:36.876 (+20399)
Cdkn1b	chr6:134847435:11.78 (-22983), chr6:134870650:17.076 (+232), chr6:134871350:20.504 (+932), chr6:134871750:12.936 (+1332), chr6:134872150:9.156 (+1732), chr6:134879300:10.088 (+8882), chr6:134880250:11.836 (+9832)
Cdkn2a	chr4:88858255:14.396 (+69840)
Cdkn2aip	chr8:48799025:9.216 (+259)
Cdkn2b	chr4:89168960:9.592 (-212020), chr4:89152745:11.724 (-195805), chr4:89136260:11.708 (-179320), chr4:89125415:9.812 (-168475), chr4:89055195:9.004 (-98255), chr4:89054245:13.028 (-97305), chr4:89035945:11.9 (-79005), chr4:89033695:16.876 (-76755), chr4:89017665:21.916 (-60725)
Cdkn2d	chr9:21113750:15.152 (-18098), chr9:21091385:53.992 (+4267)
Cdnf	chr2:3463295:11.412 (+32959), chr2:3563375:18.7 (+133039), chr2:3574265:27.152 (+143929), chr2:3574715:12.784 (+144379), chr2:3575265:21.06 (+144929), chr2:3577015:13.556 (+146679), chr2:3581665:36.18 (+151329), chr2:3631605:10.184 (+201269), chr2:3632805:11.392 (+202469), chr2:3635055:11.28 (+204719), chr2:3636805:21.944 (+206469), chr2:3637305:13.604 (+206969), chr2:3641455:10.14 (+211119), chr…
Cdon	chr9:35113030:749.636 (-146599), chr9:35354475:29.152 (+94846)
Cds1	chr5:102215290:30.776 (+21142), chr5:102246210:12.824 (+52062)
Cdt1	chr8:125009020:46.272 (-82894), chr8:125071760:12.576 (-20154), chr8:125075710:9.488 (-16204), chr8:125082010:14.58 (-9904), chr8:125099455:10.2 (+7541)
Cdx2	chr5:148104640:17.088 (+14184)
Cdx4	chrX:100483415:6.164 (-33321), chrX:100484115:6.884 (-32621), chrX:100494355:6.524 (-22381)
Cdyl	chr13:35700880:10.324 (-132390), chr13:35707280:17.988 (-125990), chr13:35739395:13.604 (-93875), chr13:35757520:13.448 (-75750), chr13:35832590:9.632 (-680), chr13:35913900:10.54 (+80630)
Cdyl2	chr8:119151800:19.484 (+105090), chr8:119140860:10.62 (+116030)
Ceacam10	chr7:25624720:13.564 (+62498), chr7:25635390:15.048 (+73168), chr7:25636340:9.264 (+74118), chr7:25636890:14.416 (+74668), chr7:25637640:19.42 (+75418), chr7:25638140:21.876 (+75918)
Ceacam2	chr7:26325175:12.372 (-153)
Cebpa	chr7:35912175:9.288 (+7864), chr7:35939500:21.152 (+35189), chr7:35941650:26.388 (+37339), chr7:35942400:9.332 (+38089)
Cebpb	chr2:167512205:10.884 (-2209), chr2:167512705:21.752 (-1709), chr2:167513355:25.504 (-1059), chr2:167514005:13.164 (-409), chr2:167517405:13.104 (+2991), chr2:167525705:15.04 (+11291), chr2:167536220:38.68 (+21806), chr2:167538670:14.924 (+24256), chr2:167541570:10.376 (+27156), chr2:167542920:34.32 (+28506), chr2:167549425:12.664 (+35011), chr2:167566500:29.86 (+52086), chr2:167569750:14.156 (+5…
Cebpd	chr16:15886935:11.972 (-443), chr16:15887435:9.392 (+57), chr16:15890135:25.668 (+2757), chr16:16073550:32.944 (+186172), chr16:16146615:9.856 (+259237)
Cebpe	chr14:55396985:9.432 (-65975), chr14:55373510:15.28 (-42500), chr14:55343100:8.464 (-12090), chr14:55333595:16.952 (-2585), chr14:55333195:11.148 (-2185), chr14:55325695:25.712 (+5315), chr14:55324995:28.0 (+6015)
Cebpg	chr7:35842225:10.78 (-641), chr7:35777095:10.552 (+64489), chr7:35770295:9.952 (+71289), chr7:35769945:12.32 (+71639)
Cecr5	chr6:120429420:45.088 (+51896), chr6:120423670:27.508 (+57646), chr6:120420920:18.908 (+60396), chr6:120420320:13.704 (+60996), chr6:120416820:37.736 (+64496)
Cel	chr2:28395710:12.268 (+23171)
Cela1	chr15:100552690:11.768 (-34340), chr15:100550340:9.884 (-31990), chr15:100549790:9.856 (-31440), chr15:100548540:30.364 (-30190), chr15:100536905:66.56 (-18555), chr15:100504455:45.7 (+13895), chr15:100504005:19.768 (+14345), chr15:100497405:10.328 (+20945), chr15:100496805:15.3 (+21545), chr15:100495405:13.564 (+22945)
Celsr1	chr15:85882240:11.712 (-18034), chr15:85881740:50.992 (-17534), chr15:85812490:19.016 (+51716), chr15:85733100:10.216 (+131106)
Celsr2	chr3:108200050:14.596 (+18361)
Cenpa	chr5:30953165:12.608 (-16109), chr5:30969160:12.6 (-114)
Cenph	chr13:101547420:12.052 (-1567), chr13:101522865:9.548 (+22988), chr13:101520865:10.252 (+24988)
Cenpi	chrX:130891480:6.804 (+48779)
Cenpj	chr14:57190295:11.612 (+387)
Cenpn	chr8:119445165:10.072 (-474), chr8:119447615:11.812 (+1976)
Cenpo	chr12:4446215:13.132 (-211922), chr12:4445915:14.524 (-211622)
Cenpq	chr17:41014875:13.112 (+56624)
Cenpv	chr11:62280245:57.128 (+72517)
Cep110	chr2:34964595:11.008 (-416), chr2:34965095:13.612 (+84), chr2:34965595:21.752 (+584), chr2:35018485:11.952 (+53474), chr2:35051665:13.496 (+86654)
Cep135	chr5:77086200:11.592 (+65461), chr5:77114390:11.284 (+93651), chr5:77119240:17.004 (+98501), chr5:77171360:18.232 (+150621), chr5:77181750:14.812 (+161011), chr5:77208260:26.82 (+187521), chr5:77213410:15.676 (+192671)
Cep164	chr9:45626695:30.6 (+10025), chr9:45501080:13.48 (+135640)
Cep290	chr10:100734670:16.652 (+783748), chr10:100797880:12.144 (+846958)
Cep55	chr19:38161990:13.184 (+32476)
Cep57	chr9:13992460:30.48 (-360924), chr9:13807850:14.332 (-176314)
Cep70	chr9:99058970:12.02 (-84916), chr9:99063420:23.028 (-80466), chr9:99082905:71.392 (-60981), chr9:99083655:32.648 (-60231), chr9:99116800:14.46 (-27086), chr9:99141305:19.896 (-2581)
Cep72	chr13:74227855:16.724 (-28123)
Cep76	chr18:67752770:23.428 (+48219)
Cep78	chr19:16121600:23.54 (-62122), chr19:16112430:11.264 (-52952), chr19:16090320:16.904 (-30842), chr19:16089870:11.924 (-30392)
Cep97	chr16:55895845:10.776 (+39115), chr16:55895045:9.228 (+39915), chr16:55888245:19.304 (+46715), chr16:55839345:10.452 (+95615)
Cept1	chr3:106300080:25.66 (+50598), chr3:106299280:9.848 (+51398), chr3:106295780:15.3 (+54898), chr3:106294130:9.668 (+56548), chr3:106290430:10.1 (+60248), chr3:106289280:12.456 (+61398), chr3:106288980:14.528 (+61698), chr3:106288230:17.888 (+62448), chr3:106286780:13.76 (+63898), chr3:106286230:9.096 (+64448), chr3:106285280:10.156 (+65398), chr3:106265030:16.816 (+85648), chr3:106252775:70.996 (+…
Cerk	chr15:86033205:33.112 (-16635), chr15:86032505:12.58 (-15935), chr15:86031905:11.348 (-15335), chr15:86022250:24.728 (-5680), chr15:86015800:12.644 (+770), chr15:86012700:11.76 (+3870), chr15:85987230:13.076 (+29340), chr15:85986530:9.104 (+30040)
Cerkl	chr2:79110485:22.404 (+158659), chr2:79097895:11.004 (+171249), chr2:79097345:13.856 (+171799)
Ces6	chr8:107180890:9.24 (-77017)
Cfc1	chr1:34567590:20.104 (-24902), chr1:34567990:26.536 (-24502)
Cfl1	chr19:5487975:10.02 (-2479)
Cfl2	chr12:55921670:12.968 (+42193)
Cflar	chr1:58768245:17.944 (-1884), chr1:58769495:19.38 (-634), chr1:58773395:27.368 (+3266), chr1:58777495:11.944 (+7366), chr1:58800320:81.22 (+30191)
Cfp	chrX:20509220:6.956 (-571)
Cga	chr4:35078215:13.792 (+237188)
Cggbp1	chr16:64873870:18.396 (+21960), chr16:64883905:11.344 (+31995)
Cgnl1	chr9:71862755:26.304 (-243347), chr9:71861905:13.428 (-242497), chr9:71861555:15.072 (-242147), chr9:71800510:13.788 (-181102), chr9:71799160:33.96 (-179752), chr9:71696420:28.004 (-77012), chr9:71454235:20.164 (+165173)
Ch25h	chr19:34596445:12.372 (-46821)
Chaf1b	chr16:93918585:13.044 (+34440)
Chat	chr14:33305700:11.176 (-26606)
Chchd3	chr6:32996735:13.976 (+13416)
Chd1	chr17:15758230:12.204 (-83700), chr17:15815165:14.072 (-26765)
Chd3	chr11:69193370:20.644 (-10443), chr11:69185795:11.876 (-2868), chr11:69185295:12.708 (-2368)
Chd4	chr6:125045490:9.068 (-690)
Chd5	chr4:151719135:9.912 (+6376), chr4:151719535:13.852 (+6776), chr4:151820555:17.164 (+107796), chr4:151821205:17.628 (+108446), chr4:151821505:18.2 (+108746), chr4:151822255:14.608 (+109496), chr4:151822855:9.404 (+110096)
Chd7	chr4:8521545:13.82 (-96522), chr4:8594345:9.44 (-23722), chr4:8627610:23.756 (+9543), chr4:8702215:9.912 (+84148), chr4:8707740:11.668 (+89673), chr4:8715925:9.22 (+97858), chr4:8748775:14.476 (+130708), chr4:8749775:11.516 (+131708), chr4:8769975:24.52 (+151908), chr4:8815150:9.188 (+197083), chr4:8815550:27.764 (+197483), chr4:8839985:13.624 (+221918), chr4:8840285:12.812 (+222218), chr4:884098…
Chd9	chr8:93344450:20.78 (-8285), chr8:93400595:17.856 (+47860), chr8:93401045:19.744 (+48310), chr8:93485615:9.32 (+132880)
Chdh	chr14:30950210:11.684 (+128025), chr14:31271290:9.612 (+449105)
Chek2	chr5:111265120:11.448 (-3915)
Chga	chr12:103744300:19.136 (-48878), chr12:103762755:17.052 (-30423), chr12:103827195:10.816 (+34017), chr12:103855265:10.012 (+62087), chr12:103858115:14.356 (+64937), chr12:103884615:14.304 (+91437), chr12:103885765:10.92 (+92587), chr12:103886565:12.78 (+93387), chr12:103928570:12.684 (+135392), chr12:103941435:10.716 (+148257)
Chgb	chr2:132423385:10.156 (-183628), chr2:132423985:15.66 (-183028), chr2:132425035:29.072 (-181978), chr2:132515105:23.788 (-91908), chr2:132521655:13.352 (-85358)
Chid1	chr7:148726405:17.732 (-650), chr7:148711360:9.02 (+14395)
Chit1	chr1:135994720:11.436 (-13098), chr1:135995720:15.788 (-12098), chr1:136001920:15.904 (-5898)
Chkb	chr15:89259975:13.204 (+354)
Chl1	chr6:102485200:9.724 (-975669), chr6:102485800:18.304 (-975069), chr6:102506730:11.948 (-954139), chr6:102514780:10.104 (-946089), chr6:103599120:320.86 (+138251)
Chm	chrX:110286490:6.288 (+12633)
Chmp2a	chr7:13624495:10.68 (-4370)
Chmp2b	chr16:65562510:9.572 (+431)
Chmp4b	chr2:154441550:12.768 (-41211), chr2:154485525:10.312 (+2764), chr2:154493865:13.34 (+11104), chr2:154539260:10.836 (+56499), chr2:154558745:12.352 (+75984)
Chmp4c	chr3:10429500:10.316 (+62528)
Chmp6	chr11:119532505:17.42 (-242618), chr11:119538565:12.656 (-236558), chr11:119718035:24.316 (-57088), chr11:119737130:13.812 (-37993), chr11:119789710:14.612 (+14587)
Chn1	chr2:73637875:12.58 (-24721), chr2:73637175:12.832 (-24021)
Chn2	chr6:54093730:10.652 (+103805)
Chodl	chr16:78532465:9.424 (-398727), chr16:78532915:9.964 (-398277), chr16:78558235:13.02 (-372957), chr16:78563835:9.368 (-367357), chr16:78576560:9.344 (-354632), chr16:78577210:18.544 (-353982), chr16:78577710:9.128 (-353482)
Chrac1	chr15:72950950:9.172 (+30109), chr15:72957020:10.552 (+36179), chr15:72992430:9.332 (+71589), chr15:72993080:9.724 (+72239), chr15:73007155:9.424 (+86314)
Chrdl1	chrX:139917515:292.548 (-88711)
Chrdl2	chr7:107024860:9.776 (-130053), chr7:107111580:18.332 (-43333)
Chrm1	chr19:8716720:14.216 (-21774), chr19:8737920:13.764 (-574), chr19:8789745:10.8 (+51251)
Chrna1	chr2:73386760:13.728 (+31602)
Chrna2	chr14:66810800:10.608 (+51004), chr14:66814200:28.904 (+54404), chr14:66818050:9.432 (+58254), chr14:66818700:35.492 (+58904)
Chrna9	chr5:66258815:21.524 (-99547), chr5:66259215:15.532 (-99147), chr5:66273165:14.956 (-85197), chr5:66274415:12.288 (-83947), chr5:66289915:14.84 (-68447), chr5:66290715:27.844 (-67647), chr5:66291665:18.724 (-66697), chr5:66292165:28.764 (-66197), chr5:66292465:35.112 (-65897), chr5:66309635:11.272 (-48727), chr5:66310785:16.444 (-47577), chr5:66320500:14.9 (-37862), chr5:66331700:11.924 (-26662),…
Chrnb1	chr11:69613890:12.116 (-4452)
Chrnb4	chr9:54973645:24.728 (-77295)
Chrne	chr11:70394600:12.88 (+38095), chr11:70394250:17.436 (+38445)
Chst1	chr2:92326005:12.724 (-113858)
Chst11	chr10:82371120:9.324 (-77121), chr10:82386420:11.216 (-61821), chr10:82429545:9.252 (-18696), chr10:82432745:9.812 (-15496), chr10:82447680:10.568 (-561), chr10:82448730:9.464 (+489), chr10:82466540:11.336 (+18299), chr10:82467040:10.628 (+18799), chr10:82467490:16.804 (+19249), chr10:82467840:33.696 (+19599), chr10:82546990:34.636 (+98749), chr10:82616885:9.12 (+168644), chr10:82647150:24.228 (+…
Chst12	chr5:140985485:11.992 (+3923)
Chst14	chr2:118841800:17.904 (+89568)
Chst2	chr9:95020725:19.868 (+286963), chr9:94847880:14.696 (+459808), chr9:94592250:16.904 (+715438)
Chst4	chr8:112579035:30.224 (-15802)
Chst5	chr8:114453750:9.68 (-19652)
Chst7	chrX:18734965:8.188 (-901730), chrX:18779870:6.032 (-856825), chrX:19847240:7.496 (+210545), chrX:19867740:7.228 (+231045)
Chsy1	chr7:73263325:14.772 (+8925), chr7:73265975:12.112 (+11575), chr7:73285195:34.624 (+30795), chr7:73325435:9.628 (+71035), chr7:73341635:10.452 (+87235), chr7:73375475:13.164 (+121075), chr7:73454610:9.092 (+200210)
Chtf8	chr8:109416665:9.72 (+827)
Cib1	chr7:87354215:35.388 (+23286), chr7:87353515:9.24 (+23986), chr7:87342415:20.912 (+35086), chr7:87336515:11.42 (+40986)
Cib3	chr8:74739950:12.204 (-3215)
Cic	chr7:26053085:19.488 (+368)
Cidea	chr18:67450230:20.06 (-52987), chr18:67468150:14.268 (-35067)
Cideb	chr14:56376685:15.008 (+575)
Ciita	chr16:10585355:13.5 (+96984), chr16:10639555:10.676 (+151184), chr16:10640055:11.464 (+151684), chr16:10640455:12.172 (+152084), chr16:10665885:10.528 (+177514), chr16:10677065:25.172 (+188694), chr16:10759185:12.044 (+270814), chr16:10764935:9.56 (+276564), chr16:10769185:14.388 (+280814), chr16:10772385:15.176 (+284014)
Cilp	chr9:65063615:13.004 (-49371), chr9:65065165:16.336 (-47821), chr9:65065715:20.732 (-47271)
Cinp	chr12:112213055:57.032 (-85732), chr12:112146245:14.56 (-18922), chr12:112090445:15.544 (+36878), chr12:112089745:26.432 (+37578)
Cir1	chr2:73115290:10.1 (+35358)
Cirbp	chr10:79623960:12.768 (-6625), chr10:79624910:11.736 (-5675), chr10:79625510:11.62 (-5075), chr10:79627860:11.604 (-2725)
Cirh1a	chr8:109416665:9.72 (-874)
Cisd1	chr10:70812145:11.26 (-4549), chr10:70809745:13.932 (-2149), chr10:70769175:20.52 (+38421)
Cisd2	chr3:135083720:17.752 (+2676)
Cish	chr9:107198690:13.868 (-329), chr9:107199140:35.164 (+121), chr9:107208690:42.144 (+9671), chr9:107209440:14.492 (+10421), chr9:107210040:20.78 (+11021), chr9:107210390:12.496 (+11371), chr9:107215440:20.72 (+16421)
Cit	chr5:116290530:11.228 (-5134), chr5:116294880:11.708 (-784), chr5:116468485:13.588 (+172821)
Cited2	chr10:17205440:57.908 (-237593), chr10:17235585:10.724 (-207448), chr10:17242120:14.892 (-200913), chr10:17270825:10.88 (-172208), chr10:17295165:27.756 (-147868), chr10:17295515:17.52 (-147518), chr10:17296015:9.14 (-147018), chr10:17376790:12.98 (-66243), chr10:17377090:10.456 (-65943), chr10:17380790:18.736 (-62243), chr10:17440760:9.98 (-2273), chr10:17442010:15.948 (-1023), chr10:17447210:12…
Ckap4	chr10:84012850:12.808 (-16218), chr10:83980770:10.224 (+15862), chr10:83979370:44.788 (+17262)
Ckap5	chr2:91357205:10.46 (-29273)
Ckb	chr12:112913515:17.224 (-2967), chr12:112907465:26.256 (+3083), chr12:112906965:19.048 (+3583)
Cklf	chr8:106771180:9.64 (-3622), chr8:106772430:9.964 (-2372)
Cks2	chr13:51688735:11.296 (-51865), chr13:51740175:9.284 (-425), chr13:51740975:16.072 (+375)
Clasp1	chr1:120286190:11.136 (+556), chr1:120478000:12.744 (+192366)
Clasp2	chr9:113652575:12.504 (+1985), chr9:113696745:18.868 (+46155)
Clca3	chr3:144712905:31.532 (-17166)
Clca5	chr3:144712905:31.532 (+49099)
Clcn2	chr16:20718495:21.26 (-1446), chr16:20717795:10.376 (-746), chr16:20717245:10.776 (-196)
Clcn4-2	chr7:7251505:33.204 (+716)
Clcn5	chrX:6885535:6.232 (-119724)
Cldn10a	chr14:119167130:8.164 (-87041), chr14:119194435:25.968 (-59736), chr14:119194885:16.796 (-59286), chr14:119195635:47.868 (-58536), chr14:119196435:10.62 (-57736), chr14:119196935:16.3 (-57236), chr14:119199385:12.052 (-54786), chr14:119311615:8.932 (+57444), chr14:119312865:21.656 (+58694)
Cldn12	chr5:5420280:11.776 (+94695)
Cldn13	chr5:135389940:11.248 (+1455)
Cldn14	chr16:94067270:12.732 (-58189), chr16:93918585:13.044 (+90496)
Cldn22	chr8:48937650:13.804 (+27815), chr8:49033165:10.456 (+123330), chr8:49033615:18.996 (+123780)
Cldn3	chr5:135433430:24.14 (-28653), chr5:135435280:13.088 (-26803), chr5:135450430:40.72 (-11653), chr5:135451880:22.128 (-10203), chr5:135456980:13.764 (-5103)
Cldn4	chr5:135456980:13.764 (-34177), chr5:135451880:22.128 (-29077), chr5:135450430:40.72 (-27627), chr5:135435280:13.088 (-12477), chr5:135433430:24.14 (-10627), chr5:135412715:34.968 (+10088)
Cldn5	chr16:18687675:15.828 (-89264), chr16:18701665:10.948 (-75274), chr16:18706215:9.256 (-70724), chr16:18712995:9.132 (-63944), chr16:18788950:29.252 (+12011)
Cldnd2	chr7:50691960:11.3 (-4225), chr7:50694260:9.356 (-1925)
Clec12a	chr6:129299680:10.328 (-623), chr6:129300230:20.428 (-73)
Clec1a	chr6:129421675:11.756 (-19658), chr6:129384510:31.012 (+17507), chr6:129377410:19.308 (+24607), chr6:129374460:12.908 (+27557)
Clec2d	chr6:129160675:10.12 (+30036), chr6:129182955:15.316 (+52316), chr6:129184005:11.404 (+53366), chr6:129185505:20.28 (+54866), chr6:129186055:48.748 (+55416)
Clec2e	chr6:129001420:10.744 (+49513), chr6:129000220:13.496 (+50713), chr6:128998570:12.244 (+52363)
Clec2g	chr6:128841165:16.344 (-43233), chr6:128946530:12.076 (+62132), chr6:128961165:11.24 (+76767), chr6:128961465:11.476 (+77067), chr6:128980555:58.592 (+96157), chr6:128983655:11.0 (+99257)
Clec2i	chr6:128787635:12.224 (-49996), chr6:128789585:19.64 (-48046), chr6:128790185:13.164 (-47446), chr6:128793035:10.404 (-44596), chr6:128795585:10.028 (-42046), chr6:128802935:10.648 (-34696), chr6:128806535:11.268 (-31096), chr6:128841165:16.344 (+3534)
Clec2l	chr6:38621330:10.556 (+8262), chr6:38735895:33.892 (+122827), chr6:38771755:9.816 (+158687), chr6:38785405:10.392 (+172337), chr6:38816050:12.968 (+202982)
Clec3b	chr9:123083110:14.252 (+23047)
Clec4d	chr6:123202920:27.284 (-9204), chr6:123212100:9.88 (-24), chr6:123216150:9.028 (+4026), chr6:123217050:13.844 (+4926)
Clec4e	chr6:123243200:14.96 (-3312), chr6:123239900:19.38 (-12), chr6:123239100:36.504 (+788), chr6:123217050:13.844 (+22838), chr6:123216150:9.028 (+23738)
Clec4f	chr6:83566600:10.144 (+39509)
Clec4g	chr8:3701295:9.636 (+19355)
Clec4n	chr6:123177600:9.688 (-2291), chr6:123202920:27.284 (+23029)
Clec5a	chr6:40545190:9.572 (-9387)
Clec7a	chr6:129421675:11.756 (+1119)
Clec9a	chr6:129374460:12.908 (+15580), chr6:129377410:19.308 (+18530), chr6:129384510:31.012 (+25630)
Clgn	chr8:85966550:10.924 (+52761)
Clic1	chr17:35184280:14.32 (-2907), chr17:35184880:29.904 (-2307), chr17:35188930:13.188 (+1743)
Clic3	chr2:25316845:16.076 (+4483)
Clic4	chr4:134871020:12.616 (-42346), chr4:134870520:27.648 (-41846), chr4:134870020:24.848 (-41346), chr4:134869370:21.724 (-40696), chr4:134812545:15.932 (+16129), chr4:134798250:12.948 (+30424), chr4:134762185:44.36 (+66489), chr4:134759285:11.98 (+69389), chr4:134738075:13.224 (+90599), chr4:134735475:13.344 (+93199), chr4:134708985:9.812 (+119689), chr4:134684060:12.42 (+144614)
Clic5	chr17:44297605:17.196 (-27915), chr17:44393575:13.204 (+68055), chr17:44791640:85.928 (+466120), chr17:44801090:18.544 (+475570), chr17:44809440:54.78 (+483920), chr17:44809890:35.844 (+484370), chr17:44811090:10.552 (+485570), chr17:44839720:10.196 (+514200), chr17:44861740:13.932 (+536220)
Clic6	chr16:92487815:14.236 (-10576), chr16:92573600:9.832 (+75209), chr16:92614570:10.024 (+116179), chr16:92621120:13.72 (+122729), chr16:92621670:14.74 (+123279), chr16:92715990:76.06 (+217599), chr16:92717040:16.776 (+218649), chr16:92724890:10.3 (+226499), chr16:92765180:9.388 (+266789), chr16:92785780:9.364 (+287389), chr16:92786380:11.368 (+287989), chr16:92787580:16.736 (+289189), chr16:9278928…
Clint1	chr11:45619205:36.872 (-46260), chr11:45661220:18.364 (-4245), chr11:45666670:22.064 (+1205), chr11:45669070:27.12 (+3605)
Clip1	chr5:124163935:33.712 (-29636), chr5:124133730:12.716 (+569), chr5:124121130:30.872 (+13169), chr5:124112130:18.164 (+22169), chr5:124110480:13.064 (+23819), chr5:124105180:11.356 (+29119), chr5:124059970:13.444 (+74329), chr5:124036175:15.408 (+98124)
Clip2	chr5:135008500:26.368 (+19803)
Clk3	chr9:57679310:12.352 (-65644), chr9:57668460:28.724 (-54794), chr9:57659660:12.38 (-45994), chr9:57648660:14.316 (-34994), chr9:57648210:14.248 (-34544), chr9:57637610:19.292 (-23944), chr9:57633610:13.54 (-19944), chr9:57614130:15.344 (-464), chr9:57613430:13.788 (+236), chr9:57611030:15.468 (+2636), chr9:57605430:13.46 (+8236), chr9:57571150:23.192 (+42516)
Clmn	chr12:106229230:41.856 (-125945)
Cln3	chr7:133728120:14.224 (-1371)
Cln5	chr14:103448220:17.016 (-21212), chr14:103450720:10.16 (-18712), chr14:103458435:13.808 (-10997), chr14:103470315:11.932 (+883)
Cln6	chr9:62687240:12.904 (+647)
Cln8	chr8:14890390:9.62 (+1855)
Clptm1l	chr13:73737860:20.424 (-3888)
Clstn1	chr4:148923705:11.232 (-37041), chr4:149024990:9.844 (+64244), chr4:149032290:16.408 (+71544), chr4:149035890:13.76 (+75144)
Clstn3	chr6:124431400:9.044 (-16659), chr6:124428250:10.3 (-13509), chr6:124427350:12.644 (-12609), chr6:124426300:12.372 (-11559), chr6:124414450:12.44 (+291), chr6:124414000:24.78 (+741), chr6:124374265:12.192 (+40476)
Clta	chr4:44078550:14.132 (+53036), chr4:44084900:9.12 (+59386)
Cltb	chr13:54713010:36.876 (-378)
Cltc	chr11:86571800:14.696 (-807), chr11:86571100:14.68 (-107)
Cluap1	chr16:3895550:13.172 (-13458), chr16:3929355:10.904 (+20347)
Clybl	chr14:122544780:8.492 (-36135)
Cma1	chr14:56532540:13.148 (+30957)
Cmah	chr13:24467840:13.284 (-39151), chr13:24472710:11.376 (-34281), chr13:24505355:16.58 (-1636), chr13:24593690:19.304 (+86699), chr13:24603865:9.744 (+96874), chr13:24691545:32.392 (+184554), chr13:24697845:11.688 (+190854), chr13:24705745:21.24 (+198754), chr13:24706395:26.668 (+199404), chr13:24708045:13.696 (+201054), chr13:24708545:13.948 (+201554)
Cmas	chr6:142695540:12.64 (-9665), chr6:142707590:10.308 (+2385)
Cmbl	chr15:31465805:12.236 (-32861), chr15:31471555:10.236 (-27111)
Cml1	chr6:85866395:10.508 (-725)
Cmpk1	chr4:114646110:14.28 (+13722), chr4:114643610:10.248 (+16222)
Cmpk2	chr12:27154165:12.924 (+86)
Cmtm3	chr8:106864385:10.06 (-108), chr8:106864735:9.48 (+242), chr8:106866535:9.696 (+2042), chr8:106867735:11.816 (+3242)
Cmtm4	chr8:106946445:14.096 (-26850), chr8:106867735:11.816 (+51860), chr8:106866535:9.696 (+53060)
Cmtm6	chr9:114679605:26.92 (+39285), chr9:114684655:16.64 (+44335)
Cmtm7	chr9:114684655:16.64 (+6291), chr9:114679605:26.92 (+11341)
Cnbp	chr6:87819120:9.468 (-18021)
Cnfn	chr7:26171065:14.404 (-16323)
Cnga1	chr5:73026445:17.328 (+7545)
Cnga3	chr1:37062275:122.732 (-213830)
Cngb3	chr4:18466130:14.26 (-741866)
Cnih3	chr1:183162580:21.172 (-120178), chr1:183176405:11.852 (-106353), chr1:183176855:22.644 (-105903), chr1:183186315:18.748 (-96443), chr1:183187065:17.552 (-95693), chr1:183187665:12.936 (-95093), chr1:183246990:15.712 (-35768), chr1:183302675:20.876 (+19917), chr1:183483135:18.512 (+200377)
Cnih4	chr1:183081085:12.856 (+24)
Cnksr3	chr10:3228135:9.436 (+93832), chr10:3282220:31.512 (+147917), chr10:3283020:13.84 (+148717), chr10:3283370:13.712 (+149067), chr10:3360110:15.572 (+225807)
Cnn2	chr10:79448590:12.472 (-2754), chr10:79448940:10.756 (-2404)
Cnn3	chr3:121047975:18.94 (-81483)
Cnnm2	chr19:46783645:11.336 (-52453), chr19:46783945:11.964 (-52153), chr19:46802990:15.096 (-33108), chr19:46815285:13.276 (-20813), chr19:46866130:11.168 (+30032), chr19:46938305:41.072 (+102207), chr19:46938705:25.096 (+102607), chr19:46962520:10.532 (+126422), chr19:46962970:16.012 (+126872), chr19:46973820:12.0 (+137722), chr19:46975970:29.5 (+139872), chr19:46976520:10.688 (+140422)
Cnnm4	chr1:36513830:11.272 (-14611), chr1:36515030:15.992 (-13411), chr1:36529160:17.064 (+719)
Cno	chr5:37103175:23.58 (+36742)
Cnot2	chr10:116020060:9.396 (-1494), chr10:115942565:9.984 (+76001)
Cnot3	chr7:3617060:22.488 (+20106), chr7:3617610:10.956 (+20656)
Cnot6	chr11:49553470:16.856 (-27259), chr11:49536810:15.728 (-10599)
Cnot6l	chr5:96593285:14.444 (-2277)
Cnot7	chr8:41597760:10.972 (-1103)
Cnot8	chr11:57837755:11.212 (-79899)
Cnp	chr11:100409735:11.872 (-26517), chr11:100414885:14.264 (-21367), chr11:100432030:12.368 (-4222)
Cnpy3	chr17:46889320:13.476 (-160)
Cnr1	chr4:33874080:14.028 (-137526)
Cnr2	chr4:135451275:26.08 (-43), chr4:135451925:18.008 (+607), chr4:135452325:14.144 (+1007), chr4:135453025:14.312 (+1707), chr4:135454375:39.588 (+3057), chr4:135467540:9.764 (+16222)
Cnrip1	chr11:17048365:51.844 (+96429)
Cntln	chr4:84622880:10.064 (+92650), chr4:84623380:18.108 (+93150)
Cntn3	chr6:102514780:10.104 (-100120), chr6:102506730:11.948 (-92070), chr6:102485800:18.304 (-71140), chr6:102485200:9.724 (-70540)
Cntn4	chr6:105486140:15.096 (-141598)
Cntn6	chr6:103599120:320.86 (-843917)
Cntnap1	chr11:101033855:13.74 (-3575), chr11:101051350:13.74 (+13920)
Cntnap2	chr6:45223445:10.992 (+213386)
Cntnap4	chr8:115304530:19.608 (+210588), chr8:115368400:10.48 (+274458)
Cntnap5b	chr1:101868205:11.844 (+198864)
Cntnap5c	chr17:58182715:14.72 (+273723)
Coasy	chr11:100943560:16.404 (-378)
Cog2	chr8:126795190:12.072 (-249476), chr8:126795590:9.5 (-249076), chr8:126818575:9.404 (-226091), chr8:126828285:9.208 (-216381), chr8:126841370:12.264 (-203296), chr8:126841920:12.12 (-202746)
Cog6	chr3:52837665:9.62 (-16521), chr3:52759775:17.972 (+61369), chr3:52733755:14.468 (+87389), chr3:52731355:11.0 (+89789), chr3:52682495:13.544 (+138649), chr3:52664000:9.948 (+157144)
Col11a2	chr17:34184700:16.576 (+8319), chr17:34209290:14.696 (+32909)
Col15a1	chr4:47306790:13.56 (+85907), chr4:47307340:9.416 (+86457), chr4:47315280:9.788 (+94397), chr4:47315630:16.724 (+94747), chr4:47316330:16.052 (+95447), chr4:47323980:15.824 (+103097), chr4:47328480:43.48 (+107597), chr4:47332780:10.2 (+111897), chr4:47337330:9.768 (+116447)
Col18a1	chr10:76688805:22.596 (-112356), chr10:76688255:52.172 (-111806), chr10:76687055:12.38 (-110606), chr10:76684155:14.376 (-107706), chr10:76678805:13.34 (-102356), chr10:76678355:17.332 (-101906), chr10:76673955:11.912 (-97506)
Col23a1	chr11:51269145:27.548 (+165724)
Col25a1	chr3:129778905:9.124 (-104890)
Col4a1	chr8:11116520:15.188 (+196305), chr8:11098260:9.324 (+214565), chr8:11065580:9.572 (+247245)
Col4a2	chr8:11341340:9.612 (+28512), chr8:11452840:17.172 (+140012), chr8:11464240:9.904 (+151412), chr8:11465240:10.944 (+152412)
Col4a3bp	chr13:97312215:9.0 (-474)
Col4a6	chrX:137711060:21.796 (+197558)
Col5a1	chr2:27887425:26.456 (+145481), chr2:27887875:14.68 (+145931), chr2:27888175:16.544 (+146231), chr2:27888975:10.988 (+147031)
Col5a2	chr1:45925545:19.656 (-365419), chr1:45852080:14.86 (-291954)
Col5a3	chr9:20608790:22.908 (+10687), chr9:20598840:26.948 (+20637), chr9:20552830:12.712 (+66647)
Col9a2	chr4:120696715:11.868 (-15455)
Colec11	chr12:29274515:19.492 (+33639)
Colq	chr14:32406445:26.136 (-15877), chr14:32382545:15.34 (+8023)
Commd1	chr11:22874455:13.428 (+7828)
Commd3	chr2:18507375:22.884 (-86713), chr2:18529955:16.124 (-64133)
Commd6	chr14:102039510:9.624 (+151)
Commd7	chr2:153436875:19.172 (+21591), chr2:153434225:20.6 (+24241), chr2:153409415:14.36 (+49051), chr2:153394940:10.252 (+63526), chr2:153393990:13.976 (+64476), chr2:153388255:22.776 (+70211), chr2:153387605:19.412 (+70861), chr2:153386755:11.56 (+71711), chr2:153384355:48.14 (+74111), chr2:153383155:18.448 (+75311), chr2:153370275:10.948 (+88191), chr2:153352225:10.188 (+106241), chr2:153351875:10.4…
Comp	chr8:72938500:10.368 (+41054), chr8:72945650:9.204 (+48204), chr8:72946500:9.472 (+49054)
Comt1	chr16:18481130:9.988 (-54322)
Comtd1	chr14:22807130:13.168 (-138999), chr14:22806330:8.784 (-138199), chr14:22672700:8.004 (-4569), chr14:22668110:13.588 (+21)
Copb1	chr7:121311910:10.356 (+86283)
Copb2	chr9:98392865:14.148 (-71284), chr9:98438780:13.472 (-25369)
Copg	chr6:87819120:9.468 (-18813), chr6:87833060:11.028 (-4873)
Cops2	chr2:125617280:13.264 (+67473)
Cops4	chr5:100938485:37.468 (-8842), chr5:100996000:17.632 (+48673), chr5:100996800:11.236 (+49473), chr5:100998650:24.38 (+51323), chr5:101001550:11.248 (+54223), chr5:101011600:35.044 (+64273), chr5:101012300:12.292 (+64973), chr5:101014600:13.784 (+67273), chr5:101027055:12.404 (+79728), chr5:101029705:11.82 (+82378), chr5:101051465:17.264 (+104138), chr5:101061995:12.328 (+114668), chr5:101064245:1…
Cops5	chr1:10086555:11.596 (-58577)
Cops7a	chr6:124915375:12.536 (+171)
Cops7b	chr1:88478870:13.62 (-4804), chr1:88479420:13.872 (-4254)
Cops8	chr1:92118710:11.844 (-381289), chr1:92154250:17.284 (-345749), chr1:92185845:16.296 (-314154)
Copz1	chr15:103099650:17.456 (-3698), chr15:103105050:11.536 (+1702)
Copz2	chr11:96723165:14.032 (+11976)
Coq2	chr5:101085625:70.072 (+17649), chr5:101073245:15.904 (+30029), chr5:101072495:20.848 (+30779), chr5:101068495:15.308 (+34779), chr5:101068095:13.912 (+35179), chr5:101067645:29.088 (+35629), chr5:101066845:15.004 (+36429), chr5:101064245:14.356 (+39029), chr5:101061995:12.328 (+41279), chr5:101051465:17.264 (+51809), chr5:101029705:11.82 (+73569), chr5:101027055:12.404 (+76219), chr5:101014600:1…
Coq6	chr12:85678340:17.444 (-24656), chr12:85702565:12.428 (-431)
Coq7	chr7:125676785:10.364 (+41)
Corin	chr5:72614295:15.92 (+281151)
Coro1a	chr7:133889940:9.9 (-41673), chr7:133851455:11.9 (-3188), chr7:133848205:12.996 (+62), chr7:133847805:16.44 (+462), chr7:133847205:28.044 (+1062), chr7:133846405:12.184 (+1862), chr7:133844955:11.008 (+3312)
Coro1c	chr5:114442510:11.696 (-83796), chr5:114439810:13.152 (-81096), chr5:114411985:13.276 (-53271), chr5:114402735:21.532 (-44021), chr5:114402285:25.252 (-43571), chr5:114401835:20.968 (-43121), chr5:114395370:17.236 (-36656), chr5:114374880:15.144 (-16166), chr5:114322300:18.208 (+36414)
Coro2a	chr4:46627445:23.176 (-12645), chr4:46627095:22.352 (-12295), chr4:46615090:9.892 (-290), chr4:46610640:13.784 (+4160), chr4:46576765:15.108 (+38035), chr4:46567040:12.752 (+47760)
Coro2b	chr9:62215720:19.296 (+169130), chr9:62201870:67.488 (+182980)
Coro7	chr16:4683975:9.852 (-4256), chr16:4674375:19.704 (+5344), chr16:4673975:18.312 (+5744)
Cotl1	chr8:122361920:12.584 (+2558), chr8:122351620:13.524 (+12858), chr8:122351070:20.952 (+13408), chr8:122350520:12.344 (+13958), chr8:122350020:25.864 (+14458), chr8:122337105:50.324 (+27373), chr8:122335855:14.672 (+28623)
Cox11	chr11:90525335:13.78 (+25838)
Cox15	chr19:43827950:30.992 (-480)
Cox17	chr16:38348580:10.064 (+1496)
Cox18	chr5:90326785:12.496 (+326235)
Cox19	chr5:139849080:18.408 (-27961), chr5:139842480:25.644 (-21361), chr5:139841380:13.612 (-20261), chr5:139840480:24.372 (-19361), chr5:139827010:13.036 (-5891)
Cox4i1	chr8:123188620:11.944 (-3569)
Cox4i2	chr2:152563490:10.812 (-16418), chr2:152567240:15.036 (-12668), chr2:152567590:24.88 (-12318), chr2:152615365:101.752 (+35457), chr2:152616565:10.24 (+36657), chr2:152640075:12.644 (+60167), chr2:152643475:16.712 (+63567), chr2:152652285:10.764 (+72377)
Cox4nb	chr8:123188620:11.944 (+3391), chr8:123143825:10.376 (+48186)
Cox5a	chr9:57353790:19.408 (-15248), chr9:57358760:26.208 (-10278), chr9:57369505:12.028 (+467), chr9:57370005:14.288 (+967), chr9:57372355:15.58 (+3317)
Cox6a2	chr7:135323975:11.352 (+25904)
Cox6c	chr15:35687245:12.6 (+180755), chr15:35686895:10.988 (+181105)
Cox7a2l	chr17:83982250:10.196 (-68578), chr17:83980950:11.536 (-67278), chr17:83980350:35.18 (-66678), chr17:83927030:10.324 (-13358), chr17:83797215:25.512 (+116457), chr17:83795015:15.732 (+118657)
Cox7c	chr13:85649415:19.884 (+536984), chr13:85648065:18.136 (+538334), chr13:85647365:27.584 (+539034)
Cox8c	chr12:104131315:10.588 (-6200)
Cpa6	chr1:10315985:31.32 (+394038)
Cpb2	chr14:75538410:16.868 (-103683), chr14:75547535:8.088 (-94558), chr14:75548185:18.412 (-93908), chr14:75574220:10.932 (-67873), chr14:75574820:16.716 (-67273), chr14:75575420:19.52 (-66673), chr14:75576420:11.516 (-65673), chr14:75577470:10.624 (-64623), chr14:75578420:8.436 (-63673), chr14:75579020:8.48 (-63073), chr14:75579620:13.832 (-62473), chr14:75580620:49.772 (-61473), chr14:75586220:11.4…
Cpd	chr11:76693420:20.756 (-32911), chr11:76673050:11.276 (-12541), chr11:76659170:17.804 (+1339)
Cpeb2	chr5:43625000:35.42 (-197), chr5:43626550:14.908 (+1353), chr5:43746095:30.244 (+120898)
Cpeb3	chr19:37282800:13.984 (-1018), chr19:37249585:10.004 (+32197), chr19:37007295:12.56 (+274487)
Cpeb4	chr11:31721310:14.776 (-50900), chr11:31849650:11.36 (+77440)
Cplx2	chr13:54313970:13.264 (-158742), chr13:54419405:9.792 (-53307)
Cplx3	chr9:57465410:30.536 (-11323)
Cpm	chr10:116830375:13.08 (-236180), chr10:116846810:14.3 (-219745), chr10:116854985:19.856 (-211570), chr10:117051025:10.82 (-15530), chr10:117114865:9.424 (+48310)
Cpn2	chr16:30258255:10.096 (+9362), chr16:30227730:14.44 (+39887), chr16:30188295:12.388 (+79322), chr16:30186695:10.94 (+80922), chr16:30178745:11.64 (+88872), chr16:30174245:9.136 (+93372)
Cpne3	chr4:19502065:9.056 (-4815)
Cpne5	chr17:29330565:17.676 (+44169), chr17:29309280:23.616 (+65454), chr17:29308030:24.472 (+66704), chr17:29307530:16.952 (+67204), chr17:29301580:13.004 (+73154)
Cpped1	chr16:11650885:14.412 (+258630), chr16:11637440:9.532 (+272075), chr16:11632670:14.844 (+276845), chr16:11565535:9.644 (+343980), chr16:11526745:9.432 (+382770), chr16:11461845:13.78 (+447670), chr16:11461195:11.792 (+448320), chr16:11448880:21.704 (+460635), chr16:11441845:14.408 (+467670)
Cpsf2	chr12:103218620:16.2 (+4437), chr12:103356410:12.764 (+142227)
Cpsf3l	chr4:155243840:12.5 (+165)
Cpsf4l	chr11:113610405:11.384 (-39566)
Cpsf6	chr10:117051025:10.82 (-236997), chr10:116854985:19.856 (-40957), chr10:116846810:14.3 (-32782), chr10:116830375:13.08 (-16347), chr10:116738895:13.504 (+75133)
Cpt1a	chr19:3360465:20.484 (+37165)
Cpt1b	chr15:89259975:13.204 (-3683)
Cpt1c	chr7:52225665:11.06 (+4478)
Cpt2	chr4:107608065:13.04 (-11872)
Cr2	chr1:197067855:30.596 (-64947)
Crabp1	chr9:54587800:13.132 (-24814), chr9:54624505:12.128 (+11891), chr9:54691910:12.596 (+79296), chr9:54705110:14.852 (+92496)
Cradd	chr10:94654620:16.196 (+132110), chr10:94644255:25.128 (+142475), chr10:94643855:16.34 (+142875), chr10:94643155:28.284 (+143575)
Crb1	chr1:141159255:14.34 (+114397), chr1:140808970:11.14 (+464682)
Crb3	chr17:57217435:14.016 (+15736), chr17:57217835:10.236 (+16136)
Crbn	chr6:106749675:9.636 (+392), chr6:106744475:10.452 (+5592), chr6:106743775:9.912 (+6292)
Creb1	chr1:64349520:13.268 (-229857), chr1:64574325:16.396 (-5052)
Creb3	chr4:43571045:11.604 (-4460), chr4:43571745:12.428 (-3760), chr4:43572995:47.724 (-2510), chr4:43573845:16.164 (-1660), chr4:43575495:9.236 (-10)
Creb3l1	chr2:92025805:10.948 (-161479), chr2:92024355:13.584 (-160029), chr2:91933815:57.016 (-69489), chr2:91826235:11.472 (+38091), chr2:91825235:11.268 (+39091), chr2:91824735:11.6 (+39591), chr2:91812330:13.104 (+51996), chr2:91806480:20.94 (+57846), chr2:91805680:20.8 (+58646)
Crebbp	chr16:4414465:71.348 (-201062), chr16:4210460:9.48 (+2943)
Creg1	chr1:167581190:11.256 (-112720), chr1:167605475:21.528 (-88435), chr1:167620175:14.156 (-73735), chr1:167621725:26.456 (-72185), chr1:167630675:15.924 (-63235), chr1:167631125:21.452 (-62785), chr1:167631425:18.928 (-62485), chr1:167632125:16.492 (-61785), chr1:167636975:14.796 (-56935), chr1:167637625:19.852 (-56285), chr1:167648825:12.624 (-45085), chr1:167666380:20.46 (-27530), chr1:167694315:…
Creg2	chr1:39671300:17.844 (+36726)
Creld2	chr15:88645820:11.98 (-4255), chr15:88649620:9.236 (-455)
Crem	chr18:3337815:9.42 (-229), chr18:3328110:72.884 (+9476), chr18:3270855:26.512 (+66731), chr18:3005765:36.908 (+331821), chr18:3004815:11.872 (+332771)
Crhr1	chr11:103840930:11.204 (-153265), chr11:103862530:15.248 (-131665)
Crim1	chr17:78646495:10.028 (+46659), chr17:78698630:11.636 (+98794)
Crip1	chr12:114394240:18.328 (+4018), chr12:114406555:11.32 (+16333)
Crispld2	chr8:122564890:17.7 (+48521)
Crlf1	chr8:73012995:13.368 (-4059)
Crlf2	chr5:109986225:23.18 (+1786)
Crnkl1	chr2:145925810:13.036 (-165375), chr2:145925410:13.564 (-164975), chr2:145781910:15.244 (-21475)
Crocc	chr4:140632860:18.016 (-23285)
Crot	chr5:9141090:14.876 (-143945), chr5:8917350:14.74 (+79795), chr5:8916550:11.24 (+80595)
Crtac1	chr19:42593055:12.392 (-86783)
Crtam	chr9:40958270:55.64 (-145602), chr9:40949120:13.1 (-136452), chr9:40945270:28.676 (-132602), chr9:40943170:22.74 (-130502), chr9:40907265:18.204 (-94597), chr9:40896655:16.592 (-83987), chr9:40896155:15.508 (-83487), chr9:40892355:21.26 (-79687), chr9:40881855:61.632 (-69187), chr9:40881105:42.092 (-68437), chr9:40880305:55.12 (-67637), chr9:40879205:98.2 (-66537)
Crtap	chr9:114304100:13.712 (-4271)
Crtc1	chr8:72946500:9.472 (+16971), chr8:72945650:9.204 (+17821), chr8:72938500:10.368 (+24971)
Crtc2	chr3:90070280:9.82 (+12078)
Crtc3	chr7:87927385:15.308 (-93623), chr7:87926735:9.968 (-92973), chr7:87924385:13.708 (-90623), chr7:87911085:9.772 (-77323), chr7:87899045:11.492 (-65283), chr7:87898645:10.144 (-64883), chr7:87874820:9.388 (-41058), chr7:87860450:32.076 (-26688), chr7:87812020:9.576 (+21742), chr7:87792430:11.568 (+41332), chr7:87786630:20.128 (+47132), chr7:87786230:15.812 (+47532), chr7:87784980:14.164 (+48782), …
Cry1	chr10:84729795:9.844 (-81997), chr10:84729145:17.152 (-81347)
Cry2	chr2:92299385:10.216 (-25160), chr2:92284805:12.14 (-10580)
Cryba4	chr5:112682345:36.528 (-824), chr5:112671715:45.52 (+9806), chr5:111939515:12.312 (+742006), chr5:111939215:11.684 (+742306), chr5:111938665:17.284 (+742856), chr5:111938315:32.44 (+743206), chr5:111935915:16.296 (+745606)
Crybb1	chr5:112682345:36.528 (-2495)
Crygn	chr5:24333190:25.856 (-69530), chr5:24332590:13.28 (-68930), chr5:24245210:11.64 (+18450), chr5:24204130:14.952 (+59530), chr5:24203730:11.4 (+59930), chr5:24193820:22.836 (+69840)
Crygs	chr16:22690030:9.144 (+121448)
Cryzl1	chr16:91727865:9.404 (+978), chr16:91695765:10.924 (+33078)
Cs	chr10:127810450:19.196 (+35563)
Csda	chr6:131336675:14.468 (+1792)
Csde1	chr3:102821540:21.192 (-2928), chr3:102825490:14.148 (+1022)
Cse1l	chr2:166792610:22.476 (+61015), chr2:166803160:11.536 (+71565)
Csf1	chr3:107634995:9.616 (-71609), chr3:107621895:12.128 (-58509)
Csf1r	chr18:61227440:9.716 (-37785), chr18:61265465:22.672 (+240), chr18:61279260:9.528 (+14035), chr18:61287405:15.296 (+22180)
Csf2	chr11:54014930:14.148 (+48470)
Csf2ra	chr19:61275595:15.236 (+28725), chr19:61160380:26.372 (+143940), chr19:61016055:10.608 (+288265), chr19:60966690:15.528 (+337630)
Csf2rb	chr15:78151495:25.9 (-4924), chr15:78156395:29.132 (-24), chr15:78156945:14.252 (+526), chr15:78231975:11.204 (+75556)
Csf2rb2	chr15:78135995:17.0 (+37), chr15:78134895:10.068 (+1137), chr15:78108985:15.456 (+27047), chr15:78101335:14.94 (+34697), chr15:78098485:13.444 (+37547), chr15:78088385:38.288 (+47647), chr15:78079020:14.96 (+57012), chr15:78078270:10.676 (+57762)
Csf3	chr11:98570585:17.816 (+7959), chr11:98572035:33.78 (+9409)
Csf3r	chr4:125701800:10.072 (-102)
Csgalnact1	chr8:70868390:12.812 (+390650)
Csgalnact2	chr6:118117380:17.472 (-28223), chr6:118087300:47.768 (+1857), chr6:118077470:11.072 (+11687)
Csk	chr9:57503795:14.488 (-10809), chr9:57498945:55.224 (-5959), chr9:57494595:25.436 (-1609), chr9:57493595:13.888 (-609), chr9:57491695:31.004 (+1291), chr9:57488145:24.272 (+4841), chr9:57486645:16.34 (+6341), chr9:57485945:13.416 (+7041)
Csl	chr10:98924480:19.516 (+297811), chr10:98923830:12.32 (+298461), chr10:98922780:20.688 (+299511), chr10:98733340:23.224 (+488951), chr10:98731690:12.332 (+490601), chr10:98727990:11.412 (+494301)
Csmd1	chr8:17290770:27.476 (+244614)
Csmd3	chr15:48902810:9.084 (-279276)
Csnk1a1	chr18:61797720:10.976 (+82485)
Csnk1e	chr15:79263620:12.396 (+8866), chr15:79262870:10.476 (+9616), chr15:79262370:9.476 (+10116), chr15:79245245:15.232 (+27241), chr15:79239725:22.14 (+32761)
Csnk1g1	chr9:65756780:29.916 (-36), chr9:65757330:13.232 (+514)
Csnk1g2	chr10:80066950:10.552 (-25450), chr10:80073700:10.304 (-18700), chr10:80080835:12.432 (-11565)
Csnk1g3	chr18:54880955:9.824 (+859189), chr18:54982510:10.332 (+960744), chr18:55006680:16.048 (+984914), chr18:55012980:13.684 (+991214)
Cspg5	chr9:110183895:73.844 (+35941)
Csprs	chr1:85274415:15.304 (+49525)
Csprs	chr1:87488015:16.848 (+52411), chr1:87488465:14.264 (+52861), chr1:87489215:18.76 (+53611), chr1:87489615:29.46 (+54011)
Csrnp1	chr9:119890815:29.096 (+2960), chr9:119886665:13.076 (+7110), chr9:119852575:14.14 (+41200)
Csrp1	chr1:137516605:17.964 (-109168), chr1:137583575:19.5 (-42198), chr1:137611115:58.568 (-14658), chr1:137626515:11.232 (+742), chr1:137628365:11.808 (+2592)
Csrp2	chr10:110225630:9.804 (-131601), chr10:110327815:13.248 (-29416), chr10:110347690:10.288 (-9541), chr10:110348040:16.448 (-9191), chr10:110348640:31.752 (-8591), chr10:110428465:18.088 (+71234), chr10:110443380:9.176 (+86149), chr10:110444680:11.268 (+87449)
Csrp2bp	chr2:144163280:16.768 (-31438)
Csrp3	chr7:56120700:13.388 (-21680), chr7:56114800:14.572 (-15780), chr7:56088090:10.48 (+10930)
Cst10	chr2:149109125:10.336 (-121859)
Cst3	chr2:149109125:10.336 (-407922)
Cstad	chr2:30319545:15.928 (-131018)
Cstf1	chr2:172210480:13.488 (+13978)
Cstf2t	chr19:31273970:14.168 (+116640), chr19:31274320:10.628 (+116990), chr19:31412610:28.504 (+255280), chr19:31677145:17.716 (+519815), chr19:31830730:13.636 (+673400)
Cstf3	chr2:104430345:14.244 (-295), chr2:104527590:15.668 (+96950), chr2:104550900:11.832 (+120260)
Ctage5	chr12:60231460:12.032 (+728), chr12:60233760:11.332 (+3028), chr12:60320170:12.784 (+89438)
Ctbp1	chr5:33621755:13.828 (-4138), chr5:33617005:11.508 (+612)
Ctbs	chr3:146069045:12.576 (-44411), chr3:146073245:10.456 (-40211), chr3:146082050:12.552 (-31406)
Ctcf	chr8:108132370:10.292 (-28067), chr8:108133420:36.468 (-27017), chr8:108146530:13.596 (-13907)
Ctcfl	chr2:172898640:37.032 (+46385), chr2:172887510:17.088 (+57515), chr2:172872360:13.352 (+72665), chr2:172863660:12.176 (+81365), chr2:172862410:22.508 (+82615), chr2:172860860:27.916 (+84165)
Ctdp1	chr18:80889015:14.056 (-222610), chr18:80835360:17.14 (-168955), chr18:80808760:17.272 (-142355), chr18:80805310:13.14 (-138905), chr18:80664925:17.024 (+1480), chr18:80569960:12.228 (+96445), chr18:80569660:12.556 (+96745), chr18:80538135:9.724 (+128270), chr18:80536785:38.96 (+129620), chr18:80527235:21.684 (+139170), chr18:80526635:9.112 (+139770), chr18:80509855:9.66 (+156550)
Ctdsp1	chr1:74428485:24.98 (-9697), chr1:74444255:18.008 (+6073)
Ctgf	chr10:24354355:17.032 (+39108), chr10:24355405:11.144 (+40158), chr10:24360555:9.876 (+45308)
Cth	chr3:157279990:10.204 (+308036), chr3:157244425:10.768 (+343601), chr3:157241575:16.856 (+346451), chr3:157241225:16.376 (+346801), chr3:157240425:9.044 (+347601), chr3:157238925:41.008 (+349101), chr3:157238625:40.84 (+349401), chr3:157237075:13.272 (+350951), chr3:157235275:17.084 (+352751)
Ctla2a	chr13:61038040:53.468 (-55)
Ctla2b	chr13:60998985:29.832 (-178)
Ctla4	chr1:61017605:23.036 (+51737)
Ctnna1	chr18:35186800:9.912 (-91765), chr18:35253335:12.508 (-25230)
Ctnna3	chr10:62878770:10.972 (-14075)
Ctnnb1	chr9:120495865:17.004 (-346727), chr9:120684890:19.228 (-157702), chr9:120685440:26.348 (-157152), chr9:120685840:21.1 (-156752), chr9:120776355:20.748 (-66237)
Ctnnbip1	chr4:148873260:9.124 (-19089), chr4:148923705:11.232 (+31356)
Ctps	chr4:120241430:12.424 (+1450)
Ctr9	chr7:118096710:10.568 (-75754), chr7:118097010:12.452 (-75454), chr7:118098160:14.192 (-74304), chr7:118100160:20.244 (-72304), chr7:118102110:9.416 (-70354), chr7:118120185:10.104 (-52279), chr7:118120585:14.36 (-51879), chr7:118121385:17.768 (-51079), chr7:118143130:57.36 (-29334), chr7:118147830:30.368 (-24634)
Ctrb1	chr8:114168365:13.288 (+46544)
Ctrl	chr8:108461305:10.9 (-3544), chr8:108460005:15.12 (-2244), chr8:108459155:17.18 (-1394)
Ctsb	chr14:63754505:13.896 (+13204), chr14:63754855:10.864 (+13554)
Ctsc	chr7:95425810:11.708 (-792), chr7:95426360:13.488 (-242), chr7:95440600:15.484 (+13998), chr7:95505680:12.888 (+79078), chr7:95571680:15.128 (+145078), chr7:95572430:13.82 (+145828)
Ctsd	chr7:149605975:16.256 (-32201), chr7:149589695:18.612 (-15921), chr7:149585345:57.38 (-11571), chr7:149584545:22.232 (-10771), chr7:149584145:23.092 (-10371), chr7:149582745:9.548 (-8971), chr7:149580395:20.196 (-6621), chr7:149577295:10.496 (-3521), chr7:149576345:9.048 (-2571), chr7:149567195:26.368 (+6579)
Ctse	chr1:133535100:17.144 (+210), chr1:133554740:11.064 (+19850)
Ctse	chr1:133535100:17.144 (+210)
Ctsg	chr14:56721250:10.276 (+160)
Ctsh	chr9:89970415:13.808 (+21311)
Ctsk	chr3:95261600:11.132 (-41607), chr3:95325285:9.32 (+22078)
Ctsl	chr13:64504620:10.748 (-33007), chr13:64503970:16.816 (-32357), chr13:64503370:9.296 (-31757), chr13:64471990:11.764 (-377)
Ctss	chr3:95325285:9.32 (-5422)
Ctsz	chr2:174270035:10.064 (-5543), chr2:174265335:22.392 (-843), chr2:174264685:11.592 (-193)
Cttn	chr7:151722410:10.908 (-65765), chr7:151678980:34.988 (-22335), chr7:151675080:11.86 (-18435), chr7:151633530:9.788 (+23115), chr7:151633180:27.352 (+23465), chr7:151419565:10.9 (+237080)
Ctu2	chr8:124998015:9.62 (-2027), chr8:125009020:46.272 (+8978), chr8:125071760:12.576 (+71718), chr8:125075710:9.488 (+75668), chr8:125082010:14.58 (+81968)
Ctxn3	chr18:57996975:9.084 (+368836)
Cubn	chr2:13461800:15.832 (-48298), chr2:13460550:13.0 (-47048), chr2:13460000:11.892 (-46498), chr2:13335520:13.724 (+77982), chr2:13335220:12.32 (+78282), chr2:13331870:10.544 (+81632)
Cugbp2	chr2:6644790:22.324 (+357557), chr2:6642890:10.964 (+359457), chr2:6639590:12.524 (+362757), chr2:6634740:11.964 (+367607), chr2:6632040:18.664 (+370307), chr2:6628740:24.092 (+373607), chr2:6625940:11.404 (+376407), chr2:6301055:13.924 (+701292)
Cul2	chr18:3481650:42.632 (+98428), chr18:3482150:15.324 (+98928)
Cul3	chr1:80753595:52.98 (-416591), chr1:80743330:12.36 (-406326), chr1:80716170:15.82 (-379166), chr1:80715620:17.164 (-378616), chr1:80712720:25.136 (-375716), chr1:80710870:17.988 (-373866), chr1:80710570:15.016 (-373566), chr1:80662425:18.428 (-325421), chr1:80661975:28.956 (-324971), chr1:80658175:12.252 (-321171), chr1:80656275:13.704 (-319271), chr1:80640570:15.88 (-303566), chr1:80624870:11.66…
Cul4a	chr8:13105180:9.692 (-540)
Cul9	chr17:46647500:11.644 (+35836)
Cuta	chr17:27094000:20.596 (-17578), chr17:27093500:11.964 (-17078)
Cutc	chr19:43827950:30.992 (+438)
Cux1	chr5:137122750:32.068 (-81053), chr5:137118250:34.452 (-76553), chr5:137108380:18.712 (-66683), chr5:137106630:19.28 (-64933), chr5:137101580:24.788 (-59883), chr5:137096280:11.796 (-54583), chr5:137041250:15.24 (+447), chr5:137033450:39.104 (+8247), chr5:136958400:45.196 (+83297)
Cux2	chr5:122295975:14.464 (+201858)
Cwc22	chr2:78698995:10.716 (-914756), chr2:78685565:15.66 (-901326)
Cwh43	chr5:73741840:25.98 (-55476), chr5:73755655:12.196 (-41661), chr5:73882360:14.952 (+85044), chr5:73886810:70.148 (+89494), chr5:74021510:15.62 (+224194)
Cx3cl1	chr8:97329095:20.908 (+33016)
Cxadr	chr16:78199020:11.9 (-102915), chr16:78201320:18.784 (-100615), chr16:78532465:9.424 (+230530), chr16:78532915:9.964 (+230980), chr16:78558235:13.02 (+256300), chr16:78563835:9.368 (+261900), chr16:78576560:9.344 (+274625), chr16:78577210:18.544 (+275275), chr16:78577710:9.128 (+275775)
Cxcl1	chr5:91313970:16.808 (-6300), chr5:91326570:39.524 (+6300)
Cxcl10	chr5:92787325:15.896 (-9446), chr5:92782730:11.36 (-4851)
Cxcl11	chr5:92824245:17.788 (-31943), chr5:92804050:16.712 (-11748), chr5:92801750:12.412 (-9448), chr5:92787325:15.896 (+4977)
Cxcl12	chr6:117572470:9.872 (+453890), chr6:117706255:13.576 (+587675)
Cxcl15	chr5:91218900:28.104 (-4659), chr5:91313970:16.808 (+90411)
Cxcl16	chr11:70282805:11.72 (-9320), chr11:70281605:12.468 (-8120)
Cxcl2	chr5:91326570:39.524 (-6354), chr5:91332720:12.092 (-204), chr5:91338180:25.348 (+5256)
Cxcl3	chr5:91203050:12.032 (-12078), chr5:91214900:21.248 (-228)
Cxcl5	chr5:91090055:16.588 (-98269), chr5:91090855:14.144 (-97469), chr5:91118960:17.568 (-69364), chr5:91119310:21.176 (-69014), chr5:91123685:14.568 (-64639), chr5:91125235:20.156 (-63089)
Cxcr3	chrX:99290020:7.724 (-360535), chrX:99256380:8.58 (-326895), chrX:99249570:6.712 (-320085), chrX:99232320:9.952 (-302835), chrX:99227270:12.676 (-297785), chrX:99203420:33.516 (-273935), chrX:98965850:6.432 (-36365)
Cxcr4	chr1:130729865:34.632 (-240990), chr1:130644110:30.896 (-155235), chr1:130609640:15.58 (-120765), chr1:130601900:24.916 (-113025), chr1:130578040:13.256 (-89165), chr1:130523035:22.736 (-34160), chr1:130511935:25.2 (-23060), chr1:130511385:42.436 (-22510), chr1:130510835:15.664 (-21960), chr1:130466945:48.34 (+21930), chr1:130446450:16.82 (+42425), chr1:130446000:18.792 (+42875), chr1:130445350:1…
Cxcr5	chr9:44387730:12.656 (-53208), chr9:44375930:16.364 (-41408), chr9:44373630:47.664 (-39108), chr9:44370080:12.4 (-35558), chr9:44346320:43.416 (-11798), chr9:44336630:13.332 (-2108), chr9:44320480:14.632 (+14042)
Cxcr7	chr1:92118710:11.844 (+18133), chr1:92154250:17.284 (+53673), chr1:92185845:16.296 (+85268)
Cxxc1	chr18:74375540:10.94 (-325)
Cxxc4	chr3:133246475:10.124 (-656636), chr3:133248075:21.404 (-655036), chr3:133286545:39.516 (-616566), chr3:133287295:16.048 (-615816), chr3:133289645:36.22 (-613466), chr3:133418205:10.584 (-484906), chr3:133421605:12.832 (-481506), chr3:133863105:9.476 (-40006), chr3:134002340:45.0 (+99229), chr3:134028920:15.356 (+125809)
Cxxc5	chr18:35988115:10.344 (-1356), chr18:35996275:9.352 (+6804), chr18:35996625:11.532 (+7154), chr18:35998375:9.032 (+8904), chr18:36008175:12.616 (+18704), chr18:36008975:18.828 (+19504), chr18:36009525:17.644 (+20054), chr18:36010975:13.7 (+21504), chr18:36102035:20.3 (+112564)
Cyb5	chr18:85018500:9.012 (-2305), chr18:85097375:9.932 (+76570)
Cyb5b	chr8:109733405:10.812 (+58845), chr8:109778800:9.968 (+104240)
Cyb5d1	chr11:69209725:11.6 (-878), chr11:69193370:20.644 (+15477)
Cyba	chr8:124962455:9.276 (-5616), chr8:124962105:10.452 (-5266), chr8:124956210:13.452 (+629)
Cybasc3	chr19:10663765:16.308 (+11553)
Cybrd1	chr2:71041970:16.524 (+85860)
Cycs	chr6:50409445:9.168 (+107027)
Cyfip1	chr7:63111235:12.536 (+13795)
Cyfip2	chr11:46128250:20.7 (-2399), chr11:46126150:13.092 (-299), chr11:46125500:13.748 (+351), chr11:46054830:11.608 (+71021)
Cyld	chr8:91177455:12.388 (-43471), chr8:91186290:25.816 (-34636), chr8:91192590:9.784 (-28336)
Cyp11a1	chr9:57791950:22.188 (-70873), chr9:57804925:19.616 (-57898), chr9:57816425:25.884 (-46398), chr9:57817025:15.396 (-45798), chr9:57826060:22.14 (-36763), chr9:57859170:17.204 (-3653), chr9:57862670:12.964 (-153)
Cyp17a1	chr19:46771885:12.852 (-24396), chr19:46765155:10.02 (-17666), chr19:46764855:10.336 (-17366), chr19:46764205:18.868 (-16716), chr19:46744450:12.376 (+3039), chr19:46704430:13.752 (+43059), chr19:46693090:34.14 (+54399), chr19:46687940:10.808 (+59549), chr19:46684140:14.184 (+63349), chr19:46677275:10.184 (+70214)
Cyp1a2	chr9:57503795:14.488 (+27666), chr9:57498945:55.224 (+32516)
Cyp24a1	chr2:170329830:20.824 (-7193), chr2:170329380:11.216 (-6743)
Cyp26b1	chr6:84833315:11.788 (-289576), chr6:84701635:15.532 (-157896), chr6:84624385:10.38 (-80646), chr6:84611595:15.932 (-67856)
Cyp26c1	chr19:37636170:29.804 (-123999)
Cyp2ab1	chr16:20424990:14.852 (-99514)
Cyp2b10	chr7:26677130:9.472 (-5552), chr7:26687015:9.84 (+4333)
Cyp2b13	chr7:26687015:9.84 (-159498), chr7:26948380:11.048 (+101867)
Cyp2b9	chr7:26948380:11.048 (-10047)
Cyp2d26	chr15:82641010:9.596 (-16336)
Cyp2r1	chr7:121605385:11.032 (+101100), chr7:121596900:71.896 (+109585), chr7:121596150:11.016 (+110335)
Cyp2s1	chr7:26677130:9.472 (-75582), chr7:26598635:9.032 (+2913)
Cyp2t4	chr7:27945080:14.2 (+6348)
Cyp4b1	chr4:115404920:9.144 (-84611)
Cyp4f13	chr17:33084315:10.924 (-10)
Cyp4f16	chr17:32673520:11.232 (-53), chr17:32688175:12.128 (+14602)
Cyp4f18	chr8:74532510:10.464 (+1014)
Cyp4x1	chr4:114805760:11.824 (+821), chr4:114769055:18.124 (+37526), chr4:114768455:14.948 (+38126), chr4:114767205:11.54 (+39376)
Cyp8b1	chr9:121828200:17.12 (-2778), chr9:121821150:48.116 (+4272), chr9:121818900:32.88 (+6522)
Cysltr2	chr14:73524980:8.632 (-76060), chr14:73524280:18.932 (-75360), chr14:73523780:30.764 (-74860), chr14:73523280:13.98 (-74360), chr14:73522580:39.796 (-73660), chr14:73517880:8.74 (-68960), chr14:73517030:10.896 (-68110), chr14:73507580:8.644 (-58660), chr14:73505430:9.568 (-56510), chr14:73464330:11.212 (-15410), chr14:73380740:10.148 (+68180), chr14:73289910:10.412 (+159010), chr14:73287660:22.62…
Cyth1	chr11:118093930:19.776 (-19875), chr11:118072990:14.924 (+1065), chr11:118009700:30.436 (+64355), chr11:117853245:20.152 (+220810)
Cyth3	chr5:144340660:13.456 (-42655), chr5:144430875:12.748 (+47560), chr5:144459520:46.352 (+76205), chr5:144460070:11.276 (+76755)
Cyth4	chr15:78410935:10.656 (-16541), chr15:78425585:12.936 (-1891)
Cytip	chr2:58036220:16.96 (-23688), chr2:58007970:10.8 (+4562), chr2:57986185:14.932 (+26347)
Cytsa	chr10:74608960:16.904 (-65857), chr10:74690280:10.08 (+15463), chr10:74735985:17.904 (+61168), chr10:74762640:11.16 (+87823), chr10:74764290:12.912 (+89473), chr10:74764840:45.004 (+90023), chr10:74766240:18.04 (+91423), chr10:74766740:13.408 (+91923), chr10:74767440:16.624 (+92623)
Cytsb	chr11:61818755:18.18 (-71843), chr11:61819655:35.704 (-70943), chr11:61820205:11.124 (-70393), chr11:61841405:11.932 (-49193), chr11:61962250:73.188 (+71652), chr11:61966250:11.288 (+75652), chr11:61998640:38.444 (+108042), chr11:62031410:11.856 (+140812), chr11:62034660:14.48 (+144062), chr11:62035610:13.024 (+145012), chr11:62037110:28.844 (+146512), chr11:62051960:15.672 (+161362), chr11:62054…
D10627	chr8:71706305:9.784 (-26639), chr8:71720495:12.12 (-12449)
D10Ertd610e	chr10:126631595:28.724 (-4521)
D10Ertd641e	chr10:59544295:10.928 (-78436), chr10:59543545:18.424 (-77686), chr10:59543045:11.992 (-77186), chr10:59541395:40.98 (-75536), chr10:59540845:14.916 (-74986)
D10Jhu81e	chr10:77619660:12.356 (+12852), chr10:77597405:18.128 (+35107), chr10:77549900:9.336 (+82612)
D10Wsu52e	chr10:85391125:9.692 (+29412), chr10:85390675:10.588 (+29862)
D14Ertd436e	chr14:48182220:8.476 (+5888), chr14:48079350:8.456 (+108758), chr14:48064785:8.832 (+123323)
D14Ertd668e	chr14:60016020:9.076 (-31694)
D15Wsu169e	chr15:76647860:13.952 (+720), chr15:76635660:9.604 (+12920), chr15:76632710:45.072 (+15870), chr15:76630260:13.288 (+18320), chr15:76589240:9.956 (+59340)
D17H6S56E-3	chr17:35158420:19.668 (+4897), chr17:35158970:24.948 (+5447), chr17:35160370:13.868 (+6847), chr17:35164870:14.668 (+11347)
D18Ertd653e	chr18:68091710:12.088 (-1200), chr18:68093610:9.088 (+700), chr18:68291085:9.1 (+198175), chr18:68300400:9.204 (+207490), chr18:68319370:17.928 (+226460), chr18:68319670:13.76 (+226760), chr18:68320670:10.928 (+227760), chr18:68330920:11.392 (+238010), chr18:68349660:10.832 (+256750), chr18:68354560:13.316 (+261650)
D19Bwg1357e	chr19:28084535:13.82 (-580226), chr19:27981575:11.084 (-477266)
D19Wsu162e	chr19:46677275:10.184 (+3635), chr19:46684140:14.184 (+10500), chr19:46687940:10.808 (+14300), chr19:46693090:34.14 (+19450), chr19:46704430:13.752 (+30790), chr19:46744450:12.376 (+70810)
D230025D16Rik	chr8:107696025:9.312 (-53062)
D230037D09Rik	chr12:103981675:11.528 (-294), chr12:103983275:42.304 (+1306)
D2Ertd750e	chr2:118630415:12.112 (-9323)
D2hgdh	chr1:95721635:11.348 (-181)
D5Ertd579e	chr5:37103175:23.58 (-15968), chr5:36963465:18.9 (+123742)
D5Wsu178e	chr5:30563120:12.76 (+3963)
D630042F21Rik	chr6:129464265:14.212 (+1691), chr6:129465315:10.224 (+2741)
D6Wsu116e	chr6:116158395:9.02 (+321), chr6:116177940:26.896 (+19866), chr6:116179190:14.232 (+21116)
D8Ertd82e	chr8:37193320:10.768 (+35439), chr8:37222130:14.936 (+64249), chr8:37222480:9.088 (+64599), chr8:37301240:9.084 (+143359)
D930014E17Rik	chr7:116772555:10.172 (-74695)
D930015E06Rik	chr3:83873355:19.424 (-29273), chr3:83844175:9.708 (-93), chr3:83839925:11.692 (+4157), chr3:83751630:20.96 (+92452), chr3:83667155:12.316 (+176927)
Daam1	chr12:72983495:15.564 (+51431), chr12:72994240:16.492 (+62176), chr12:73034265:15.028 (+102201), chr12:73080220:11.072 (+148156)
Daam2	chr17:49578815:10.468 (+124846), chr17:49576215:12.732 (+127446)
Dab2	chr15:5425970:9.724 (-910777), chr15:5467680:11.236 (-869067), chr15:5489580:10.504 (-847167), chr15:6009835:9.596 (-326912)
Dab2ip	chr2:35551505:11.404 (+74005), chr2:35687295:46.96 (+209795), chr2:35754495:10.444 (+276995)
Dach1	chr14:99272840:23.516 (-704079), chr14:99269290:10.56 (-700529)
Dad1	chr14:54847185:13.46 (+26418)
Daf2	chr1:132270650:46.184 (+48925), chr1:132212975:13.116 (+106600), chr1:132197070:17.408 (+122505), chr1:132179195:20.928 (+140380), chr1:131673750:15.348 (+645825), chr1:131512910:28.772 (+806665)
Daglb	chr5:144171170:24.676 (-54190), chr5:144226540:15.016 (+1180), chr5:144227090:11.5 (+1730), chr5:144270570:18.068 (+45210)
Dak	chr19:10679690:18.168 (-928), chr19:10679140:11.784 (-378), chr19:10677440:10.688 (+1322), chr19:10663765:16.308 (+14997)
Dand5	chr8:87339610:9.732 (+7111)
Dap	chr15:31262570:15.844 (+108431), chr15:31266570:14.812 (+112431), chr15:31268970:9.668 (+114831), chr15:31282620:9.728 (+128481)
Dapk1	chr13:60774680:18.136 (+71373), chr13:60775980:9.56 (+72673), chr13:60844345:19.832 (+141038), chr13:60844895:19.516 (+141588)
Dapk2	chr9:65979490:54.968 (-26542), chr9:66041975:22.708 (+35943), chr9:66050325:18.312 (+44293), chr9:66087155:26.452 (+81123), chr9:66124700:40.324 (+118668), chr9:66143000:172.152 (+136968)
Dapk3	chr10:80640585:11.492 (-6135)
Dapl1	chr2:59022795:15.484 (-299918)
Dapp1	chr3:137644540:13.724 (-28), chr3:137643840:13.744 (+672), chr3:137638540:13.168 (+5972), chr3:137634040:10.22 (+10472), chr3:137633290:9.22 (+11222), chr3:137632340:47.232 (+12172), chr3:137621040:37.144 (+23472), chr3:137616390:23.2 (+28122), chr3:137610740:13.892 (+33772)
Dars	chr1:130466945:48.34 (-152953), chr1:130446450:16.82 (-132458), chr1:130446000:18.792 (-132008), chr1:130445350:11.524 (-131358), chr1:130403515:16.376 (-89523), chr1:130343960:45.412 (-29968), chr1:130335360:11.188 (-21368), chr1:130332410:11.436 (-18418), chr1:130314035:15.112 (-43)
Dazap2	chr15:100444980:9.604 (-1112), chr15:100445330:15.28 (-762)
Dazl	chr17:50559595:95.204 (-126672), chr17:50335270:13.564 (+97653)
Dbi	chr1:122155875:13.556 (-138380), chr1:122018350:15.308 (-855)
Dbn1	chr13:55596845:9.716 (-7317), chr13:55567150:10.664 (+22378)
Dbnl	chr11:5659905:12.144 (-28580), chr11:5689440:11.604 (+955), chr11:5690140:13.836 (+1655)
Dbx1	chr7:56710140:17.896 (+182064)
Dcaf12	chr4:41262010:17.708 (-77)
Dcaf5	chr12:81536335:11.46 (+1190), chr12:81435340:15.128 (+102185), chr12:81433240:10.088 (+104285)
Dcaf6	chr1:167325070:13.392 (+65523), chr1:167323370:37.072 (+67223), chr1:167253240:27.568 (+137353), chr1:167252790:12.892 (+137803)
Dcaf7	chr11:105898100:12.476 (-85), chr11:105918330:29.264 (+20145)
Dcakd	chr11:102868500:11.848 (+9960)
Dcbld2	chr16:58420980:13.824 (+12333), chr16:58498160:14.68 (+89513), chr16:58498710:32.504 (+90063), chr16:58502060:29.756 (+93413)
Dck	chr5:89153295:25.064 (-40742), chr5:89193780:15.176 (-257), chr5:89195980:20.82 (+1943)
Dclk1	chr3:55343845:9.712 (+297398), chr3:55353795:9.5 (+307348)
Dclk2	chr3:86561310:13.856 (+163492)
Dclre1b	chr3:103613595:12.432 (-286), chr3:103613295:12.116 (+14), chr3:103606395:39.824 (+6914)
Dclre1c	chr2:3341080:13.148 (-322)
Dcn	chr10:96117550:9.264 (-827450), chr10:96300135:14.616 (-644865), chr10:96300535:9.564 (-644465)
[truncated: 6,565 more rows]
