# Supplementary material for: Global Identification of EVI1 Target Genes in Acute Myeloid Leukemia
Source: PLoS One. 2013 Jun 27;8(6):e67134. doi: 10.1371/journal.pone.0067134 (PMC3694976; doi:10.1371/journal.pone.0067134)
Supplement: Dataset S6 — Deregulated genes in both DA-1 and NFS-60 cell lines. Of the 35 significantly upregulated and 42 downregulated genes shared by both EVI1 leukemic cell lines, 86% exhibited significant EVI1 DNA binding and deregulation of transcription. (XLS) [file pone.0067134.s006.xls]

## Sheet: Sheet1
Overlap RNA-Seq	Nearest ChIP binding peak	Expression in both EVI1 leukemic cell lines
Acsbg1	19146	down
Anxa3	1082	down
Aqp9	-55	down
Asph	-36787	up
Bcat1	-26924	down
Car12	-90642	down
Ccl4	-3640	down
Ccl6	-12587	down
Ccl9	1332	down
Cebpe	-2185	down
Ces2g	663	up
Cmpk2	86	up
Ctla2a	-55	down
Ctsg	160	down
Cyp11a1	-153	down
Ddx60	-1620	up
Dgat2	8967	down
Fam46b	-66992	up
Fcgr2b	-29	down
Fcgr3	-247	down
Fgf21	22179	down
Fos	-5230	down
Gas7	-6179	down
Gng10	818	down
Gp1ba	-13	up
Gp9	-194	up
Gpr34	22494	down
Hif1a	-26228	down
Ifitm1	14513	down
Ifitm6	31960	down
Igf1r	32548	up
Il1rn	-65	down
Lcn2	-1572	down
Lif	78445	down
Ltb	1219	up
Lyst	475	up
Mecom	4214	up
Mfsd2b	299	up
Mki67	661	up
Msrb3	2861	up
Nmnat2	98740	up
Nox1	77	up
Oas2	-25809	up
Olr1	-133	down
Osm	188	down
P2rx3	1605	down
Plekha6	-17088	up
Plekhg5	-3692	up
Reep6	10131	down
Serpinb2	-1745	down
Serpinf1	-6601	down
Serpini1	-1629	up
Slamf9	55	down
Slc6a20a	19574	up
Socs1	-307	down
Sox6	618664	up
Spns2	715	up
Srm	-8031	down
Svip	18842	down
Tlr1	48307	up
Tmod1	1367	up
Treml2	-667	up
Uba7 (Ube1l)	-397	up
Utrn	-5528	up
Zcchc24	23196	up
Zfpm1	-1335	up
